# Supplementary material for: BMP signaling promotes zebrafish heart regeneration via alleviation of replication stress
Source: Nat Commun. 2025 Feb 17;16:1708. doi: 10.1038/s41467-025-56993-6 (PMC11832743; doi:10.1038/s41467-025-56993-6)
Supplement: Supplementary file 4 — Supplementary Data 1 [file 41467_2025_56993_MOESM4_ESM.xlsx]

## Sheet: Description
time-course of gene expression during zebrafish heart regeneration in whole ventricles after ventricular resection
Experimental Fish: wild-type
Mode of injury: ventricular resection.
Description: Ventricular resection was performed and fish were allowed to regenerate their hearts for 2,4 and 7 daya post amputation (dpa). Each time point had a sham injured control where pericardium was incised and ventricles were exposed but not resected . Apical 50% of ventricle used to isolate RNA.
Array platform: Agilent custom-made microarray. Probe sequences were generted in-house.
genotype	replicates	amp	stage harvest dpa	tissue	# fish per sample	total # fish
wt	3	sham	2	apical 50% of ventricle	6	18
wt	3	sham	4	apical 50% of ventricle	6	18
wt	3	sham	7	apical 50% of ventricle	6	18
wt	3	resection	2	apical 50% of ventricle	6	18
wt	3	resection	4	apical 50% of ventricle	6	18
wt	3	resection	7	apical 50% of ventricle	6	18
The sheets have the following information:
Sheet name	content	Adjusted P value cut off	Fold change cut off
2 dpa up	Comparison of 2 days sham injured samples with 2 dpa samples showing upregulated genes at 2 dpa	< 0.05	F> 1.2
2 dpa down	Comparison of 2 days sham injured samples with 2 dpa samples showing downregulated genes at 2 dpa	< 0.05	F> 1.2
4 dpa up	Comparison of 2 day sham injured samples with 2 dpa samples showing upregulated genes at 4 dpa	< 0.05	F> 1.2
4 dpa down	Comparison of 2 days sham injured samples with 2 dpa samples showing downregulated genes at 4 dpa	< 0.05	F> 1.2
7 dpa up	Comparison of 2 days sham injured samples with 2 dpa samples showing upregulated genes at 7 dpa	< 0.05	F> 1.2
7 dpa down	Comparison of 2 days sham injured samples with 2 dpa samples showing downregulated genes at 7 dpa	< 0.05	F> 1.2

## Sheet: 2dpa up
filtered adj.P.Val < 0.05, FC > [1.2]
Probe ID	logFC	FC	AveExpr	t	P.Value	adj.P.Val	B	Zebrafish Ensembl Gene ID	Zebrsfish Ensembl Gene Name	Mouse Ensembl Ortholog Gene ID	Mouse Ensembl Ortholog Name
A_15_P109448	3.97362	15.7101	10.8469	54.0503	1.09467e-08	0.00023688	8.54656	ENSDARG00000076221	zgc:198419	ENSMUSG00000024510	Ftmt Fth1 1600014K23Rik Ftl1 Gm14511 Gm10116 Fthl17 Gm5635 Gm14458 Gm5634
A_15_P107195	2.92579	7.59892	10.7164	8.82646	0.000192305	0.00774932	1.40243	ENSDARG00000040295	apoeb	ENSMUSG00000002985	Apoe
LOLS14255	2.78792	6.90632	11.4222	8.33038	0.000259042	0.00875152	1.08155	ENSDARG00000041623	mt2	ENSMUSG00000031757	Mt4 Mt3 Mt2 Mt1
A_15_P101137	2.70047	6.50015	12.2668	15.3122	1.04516e-05	0.00371406	4.35156	ENSDARG00000001452	adam8a	ENSMUSG00000025473	Adam8
LOLS04356	2.65249	6.28753	13.8493	5.91903	0.00142892	0.0193089	-0.792962	ENSDARG00000027529	hmox1	ENSMUSG00000005413	Hmox1
LOLS11214	2.35722	5.1238	9.4831	13.29	2.23146e-05	0.00409211	3.62548	ENSDARG00000026165	col11a1a	ENSMUSG00000027966	Col11a1
A_15_P105359	2.34006	5.06322	11.8236	19.6049	2.75583e-06	0.00313782	5.52615	ENSDARG00000093440	tnfaip6	ENSMUSG00000023272	Creld2 Tnfaip6
LOLS08450	2.29448	4.90576	11.9704	9.06689	0.000167336	0.0073684	1.55138	ENSDARG00000016691	cd9b	ENSMUSG00000030342	Cd9
A_15_P110957	2.21506	4.64301	12.2699	8.9419	0.000179808	0.00747447	1.47446	ENSDARG00000037997	tubb5	ENSMUSG00000001525	Tubb5
A_15_P103800	2.21114	4.63041	13.8419	15.0367	1.15219e-05	0.00371567	4.26034	ENSDARG00000021097	th1l	ENSMUSG00000016253	Th1l
A_15_P103105	2.18474	4.54644	9.27455	10.3692	8.30753e-05	0.00589026	2.29167	ENSDARG00000058206	sb:cb252	ENSMUSG00000053329	D10Jhu81e
LOLS02167	2.17879	4.52773	13.0226	17.1566	5.66639e-06	0.00325839	4.90861	ENSDARG00000043081	ctsz	ENSMUSG00000016256	Ctsz
A_15_P114129	2.17861	4.52718	10.3344	11.2512	5.40431e-05	0.00511963	2.73695	ENSDARG00000022372	kng1	ENSMUSG00000022875	Kng1 Kng2
A_15_P110548	2.04405	4.12402	10.4236	10.2681	8.74564e-05	0.0059513	2.23794	ENSDARG00000031044	lipg	ENSMUSG00000053846	Lipg
A_15_P107078	2.0418	4.11758	10.6991	18.1897	4.13263e-06	0.00313782	5.18442	ENSDARG00000056795	serpine1	ENSMUSG00000037411	Serpine1
A_15_P113084	1.98951	3.97102	16.1544	10.0153	9.96604e-05	0.00616628	2.10092	ENSDARG00000055120	ctsba	ENSMUSG00000021939	Ctsb
LOLS07640	1.95741	3.88365	14.5939	19.7702	2.63337e-06	0.00313782	5.56358	ENSDARG00000039150	lgmn	ENSMUSG00000021190	Lgmn
LOL02170	1.94708	3.85592	10.8966	10.7923	6.73197e-05	0.00558147	2.51043	ENSDARG00000086374	isg15	ENSMUSG00000035692	Isg15
A_15_P118745	1.9358	3.82591	9.96479	5.89123	0.00146181	0.0195143	-0.818203	ENSDARG00000070780	rln3a	ENSMUSG00000045232	Rln3
A_15_P116606	1.88628	3.6968	9.73793	8.84419	0.000190322	0.00769807	1.41356	ENSDARG00000002192	aspn	ENSMUSG00000021388	Aspn
A_15_P105143	1.87562	3.66959	12.2301	7.75825	0.000372571	0.0103239	0.687052	ENSDARG00000019815	fn1	ENSMUSG00000026193	Fn1
LOLS14573	1.84544	3.59362	13.0382	5.47694	0.00207251	0.0235114	-1.20594	ENSDARG00000075261	timp2b	ENSMUSG00000017466	Timp2
A_15_P120314	1.84463	3.5916	12.1291	5.53369	0.00197348	0.0228553	-1.15151	ENSDARG00000074656	ctssb.1	ENSMUSG00000038642	Ctss
LOLS00445	1.83702	3.57272	14.7332	27.5922	4.30605e-07	0.0024354	6.89154	ENSDARG00000057698	ctsd	ENSMUSG00000007891	Ctsd
LOLS03523	1.83447	3.5664	10.3023	22.7301	1.23578e-06	0.0028149	6.15827	ENSDARG00000058734	PRDX1	ENSMUSG00000028691	Prdx1 Gm7204
LOLS09240	1.81997	3.53074	11.0411	14.3286	1.49233e-05	0.00382731	4.0152	ENSDARG00000016706	atic	ENSMUSG00000026192	Atic
A_15_P102046	1.80786	3.50122	8.81012	4.97524	0.00324921	0.0300604	-1.7061	ENSDARG00000013295	slc2a3	ENSMUSG00000003153	Slc2a3
A_15_P118288	1.75274	3.36998	12.0423	8.66044	0.000212109	0.00801035	1.29713	ENSDARG00000019930	tal1	ENSMUSG00000028717	Tal1
LOLS04383	1.68473	3.2148	10.3936	4.66957	0.00434083	0.0355674	-2.02833	ENSDARG00000004952	rsad2	ENSMUSG00000020641	Rsad2
A_15_P108189	1.6843	3.21385	9.74	9.05389	0.000168584	0.0073684	1.54344	ENSDARG00000002986	GDA	ENSMUSG00000058624	Gda
A_15_P119508	1.67331	3.18946	10.9331	7.19125	0.00054675	0.01217	0.267626	ENSDARG00000009401	vcanb	ENSMUSG00000021614	Vcan
A_15_P117472	1.67304	3.18886	8.69898	11.7215	4.35176e-05	0.00476597	2.95819	ENSDARG00000095112	si:dkey-58f10.3
LOLS15032	1.66647	3.17436	10.9061	13.9492	1.72285e-05	0.00385453	3.8772	ENSDARG00000020979	FAM65C	ENSMUSG00000074577	Fam65c
A_15_P118185	1.66286	3.16644	9.9414	23.7872	9.65375e-07	0.0028149	6.3403	ENSDARG00000008803	marcksb	ENSMUSG00000069662	Marcks
A_15_P109817	1.65675	3.15306	10.8651	9.56868	0.000126473	0.0066915	1.84939	ENSDARG00000043037	abcg2a	ENSMUSG00000029299	Abcg3 Abcg2
LOLS10969	1.65553	3.15039	11.4382	6.3868	0.000986122	0.0159964	-0.382141	ENSDARG00000078744	TMEM63B (2 of 2)	ENSMUSG00000036026	Tmem63b
LOLS12937	1.64689	3.13157	12.0808	7.46675	0.000452391	0.0111371	0.475141	ENSDARG00000029019	epb41	ENSMUSG00000038175	Mylip
A_15_P101038	1.6399	3.11643	12.8357	15.8985	8.54013e-06	0.00360711	4.53841	ENSDARG00000031776	zgc:92066	ENSMUSG00000024510	Ftmt Fth1 1600014K23Rik Ftl1 Gm14511 Gm10116 Fthl17 Gm5635 Gm14458 Gm5634
LOLS08693	1.63685	3.10986	11.2469	5.23697	0.00255995	0.0264736	-1.44084	ENSDARG00000068275	PTX3 (1 of 2)	ENSMUSG00000027832	Ptx3
A_15_P111962	1.63416	3.10406	12.9877	14.4313	1.43628e-05	0.00381354	4.05176	ENSDARG00000038066	kpna2	ENSMUSG00000018362	Kpna2
LOLS04943	1.63408	3.1039	9.9883	9.79823	0.000111759	0.00633451	1.98021	ENSDARG00000061120	slc43a2b	ENSMUSG00000038178	Slc43a2
LOLS06892	1.61807	3.06963	13.6494	16.6979	6.55771e-06	0.00333895	4.77825	ENSDARG00000069752	ckba	ENSMUSG00000001270	Ckb
A_15_P115554	1.615	3.06311	12.1393	8.30553	0.000263042	0.00880324	1.06498	ENSDARG00000005454	tacc3	ENSMUSG00000037313	Tacc3
LOLS14449	1.60374	3.03931	9.71279	11.4663	4.88963e-05	0.00505056	2.83944	ENSDARG00000061259	SOST	ENSMUSG00000001494	Sost
A_15_P112904	1.56212	2.95288	10.1297	15.0052	1.16523e-05	0.00371567	4.24977	ENSDARG00000090585	gpc1	ENSMUSG00000034220	Gpc1
LOLS01842	1.53435	2.89659	9.82923	6.28212	0.00106943	0.0167757	-0.471852	ENSDARG00000045708	adm2	ENSMUSG00000054136	Adm2
LOLS14565	1.51921	2.86635	10.3882	14.7741	1.26642e-05	0.00374226	4.17127	ENSDARG00000036282	rnaset2	ENSMUSG00000073469	Rnaset2a Rnaset2b
A_15_P106880	1.50598	2.84018	13.0169	10.5708	7.50826e-05	0.00580268	2.39713	ENSDARG00000034852	nt5c2l1
A_15_P103675	1.50131	2.83099	15.5113	13.9687	1.71003e-05	0.00385453	3.8844	ENSDARG00000007836	ctsl1a	ENSMUSG00000021439	Ctsq Cts7 Cts6 Ctsl BC051665 4930486L24Rik Ctsj Ctsr Ctsll3 Cts8 Cts3 Ctsm
LOLS07804	1.48943	2.80779	11.8918	13.6988	1.89813e-05	0.00390398	3.78339	ENSDARG00000042310	blvrb	ENSMUSG00000040466	Blvrb
LOLS03055	1.48148	2.79234	13.4163	15.4002	1.0135e-05	0.00371406	4.38021	ENSDARG00000016156	fam53b	ENSMUSG00000030956	Fam53b
LOLS01014	1.47106	2.77225	12.713	11.9935	3.8533e-05	0.00458737	3.08145	ENSDARG00000036036	mdka	ENSMUSG00000027239	Mdk
LOLS07551	1.44833	2.72892	9.84781	9.45014	0.000134957	0.00688293	1.78051	ENSDARG00000037961	rcn3	ENSMUSG00000019539	Rcn3
A_15_P108460	1.44462	2.72191	9.26515	4.39561	0.00568871	0.0414859	-2.32893	ENSDARG00000031246	hbegfb	ENSMUSG00000024486	Hbegf
A_15_P103198	1.43937	2.71202	12.8335	8.45477	0.000240052	0.00845795	1.16378	ENSDARG00000001889	tuba1l2	ENSMUSG00000023004	Tuba1b Tuba1c
A_15_P109590	1.4376	2.70869	9.85707	12.4969	3.0973e-05	0.00445072	3.30088	ENSDARG00000051855	gart	ENSMUSG00000022962	Gart
A_15_P107969	1.43205	2.69829	12.6587	6.41138	0.000967667	0.0158515	-0.361254	ENSDARG00000059001	pim2	ENSMUSG00000031155	Pim2
A_15_P102759	1.42702	2.6889	14.4079	7.51427	0.000438109	0.0109727	0.510214	ENSDARG00000077504	si:ch211-103n10.5	ENSMUSG00000036181	Hist1h1c Hist1h1t Hist1h1a Hist1h1e Hist1h1d Hist1h1b Gm6970
LOLS14488	1.42547	2.68602	10.0776	18.6798	3.57952e-06	0.00313782	5.30723	ENSDARG00000037000	fkbp11	ENSMUSG00000003355	Fkbp11
LOLS06369	1.42433	2.6839	9.14899	4.32889	0.00608568	0.0430645	-2.40384	ENSDARG00000092170	apoc1l
A_15_P104945	1.41829	2.67268	11.9094	5.18271	0.00268777	0.0272039	-1.49504	ENSDARG00000015228	ero1l	ENSMUSG00000021831	Ero1l
LOLS13703	1.39203	2.62448	11.9371	11.1708	5.61318e-05	0.00521315	2.698	ENSDARG00000041799	cx43	ENSMUSG00000050953	Gja1 Gja6
LOLS12478	1.38449	2.6108	11.2895	25.5089	6.60191e-07	0.0024354	6.60824	ENSDARG00000042690	s1pr1	ENSMUSG00000045092	S1pr1
LOLS01003	1.37222	2.58869	13.1255	7.82738	0.000356134	0.0100972	0.736194	ENSDARG00000090912	npc2	ENSMUSG00000021242	Npc2
A_15_P119617	1.36637	2.57821	13.1643	7.90261	0.000339202	0.0098905	0.789195	ENSDARG00000003931	cndp2	ENSMUSG00000024644	Cndp2
A_15_P107954	1.35135	2.55151	14.5521	6.87243	0.000686042	0.0134475	0.0182097	ENSDARG00000011166	cahz	ENSMUSG00000027555	Car13 Car1 Car3 Car2
A_15_P116232	1.35061	2.55019	12.0894	4.29134	0.00632298	0.043955	-2.44631	ENSDARG00000044212	CR385063.1	ENSMUSG00000038241	Cep250 Crocc
A_15_P107799	1.3467	2.54329	9.07587	12.4175	3.20401e-05	0.00445072	3.26701	ENSDARG00000069744	mos	ENSMUSG00000078365	Mos
A_15_P103822	1.33366	2.52042	11.7543	4.62317	0.00454091	0.0363911	-2.07845	ENSDARG00000058725	rfesd	ENSMUSG00000043190	Rfesd
A_15_P113017	1.32461	2.50465	9.20578	7.6496	0.000400232	0.0105331	0.608961	ENSDARG00000053663	zgc:73142	ENSMUSG00000020297	Nsg2
LOLS11673	1.30542	2.47155	9.28981	28.958	3.3096e-07	0.00238727	7.05634	ENSDARG00000070214	slc41a1	ENSMUSG00000013275	Slc41a1
A_15_P107304	1.30018	2.4626	12.1507	17.5179	5.06383e-06	0.00325839	5.00778	ENSDARG00000012684	atp2b1a	ENSMUSG00000026463	Atp2b4 Atp2b2 Atp2b3
A_15_P110034	1.29893	2.46046	11.8366	54.876	1.00752e-08	0.00023688	8.5695	ENSDARG00000016745	C20H2orf18	ENSMUSG00000029175	4930471M23Rik
LOLS14900	1.292	2.44867	9.57771	7.90186	0.000339365	0.0098905	0.788672	ENSDARG00000088505	C23H20orf177 (1 of 2)	ENSMUSG00000070476	9030418K01Rik
A_15_P108604	1.28376	2.43472	10.4482	9.217	0.000153672	0.00719363	1.64232	ENSDARG00000004392	hdr	ENSMUSG00000010751	Tnfrsf22 Tnfrsf10b Tnfrsf23 Tnfrsf26
A_15_P109440	1.28184	2.4315	10.9575	18.9858	3.27837e-06	0.00313782	5.38147	ENSDARG00000020606	nfe2	ENSMUSG00000058794	Nfe2
LOLS12640	1.27803	2.42508	11.7449	11.5296	4.74927e-05	0.00497543	2.86918	ENSDARG00000060917	ANLN	ENSMUSG00000036777	Anln
A_15_P107585	1.27299	2.41663	11.6214	17.054	5.85263e-06	0.00325839	4.8799	ENSDARG00000038882	smc4	ENSMUSG00000034349	Smc4
LOLS04040	1.26747	2.4074	9.83874	6.82839	0.000708375	0.0136689	-0.0170634	ENSDARG00000094965	si:dkey-52h23.1	ENSMUSG00000056749	Nfil3
A_15_P118833	1.25951	2.39415	10.4514	6.38061	0.00099083	0.0160187	-0.387406	ENSDARG00000074425	si:busm1-57f23.1
A_15_P112334	1.25811	2.39182	9.46796	9.05885	0.000168106	0.0073684	1.54647	ENSDARG00000032708	arl4cb	ENSMUSG00000049866	Arl4c
A_15_P106931	1.2553	2.38717	10.9854	15.4487	9.96489e-06	0.00368607	4.39594	ENSDARG00000041703	rrbp1	ENSMUSG00000027422	Rrbp1
LOLS10555	1.24913	2.37698	13.0005	11.8522	4.10333e-05	0.00462884	3.01784	ENSDARG00000055759	EFHD2	ENSMUSG00000040659	Efhd2
A_15_P111718	1.24434	2.36911	11.3857	6.25984	0.0010882	0.016931	-0.491103	ENSDARG00000010541	zgc:92161
LOLS00267	1.23533	2.35436	15.9648	5.08794	0.00292909	0.0284361	-1.5907	ENSDARG00000088641 ENSDARG00000089362	grn2 grn1
A_15_P115012	1.23176	2.34854	9.94907	7.7768	0.000368076	0.0102463	0.700275	ENSDARG00000012972	cfl1l	ENSMUSG00000015932	Dstn
A_15_P108899	1.22755	2.34169	9.85033	9.13046	0.000161382	0.00729827	1.59008	ENSDARG00000052326	B4GALT1 (1 of 2)	ENSMUSG00000028413	B4galt1
A_15_P102561	1.22698	2.34077	8.8833	8.81255	0.000193879	0.00777655	1.39369	ENSDARG00000007753	cpne2	ENSMUSG00000034361	Cpne2
A_15_P105305	1.22544	2.33826	11.2785	10.4536	7.96141e-05	0.00589026	2.33609	ENSDARG00000070081	rspo3	ENSMUSG00000019880	Rspo3
A_15_P117636	1.22154	2.33195	9.99124	4.82033	0.00375715	0.0325994	-1.8677	ENSDARG00000070864	bcl6a	ENSMUSG00000022508	Bcl6
A_15_P104808	1.2162	2.32335	10.8019	4.3902	0.00571973	0.0415174	-2.33497	ENSDARG00000091996	si:ch211-117m20.5
A_15_P120934	1.20981	2.31307	10.6054	5.71281	0.00169498	0.0210918	-0.982497	ENSDARG00000070542	mafbb	ENSMUSG00000074622	Mafb
LOLS11040	1.2089	2.31161	10.7773	11.589	4.62181e-05	0.00486684	2.89692	ENSDARG00000032571	crfb8	ENSMUSG00000020007	Il20ra
LOLS00268	1.20117	2.29926	13.2163	6.66134	0.000801128	0.0144795	-0.152686	ENSDARG00000038643	alas2	ENSMUSG00000025270	Alas2
A_15_P101115	1.19779	2.29388	10.0243	4.2771	0.00641576	0.0443334	-2.46248	ENSDARG00000093748	si:ch211-217k17.11
A_15_P106239	1.19106	2.28321	10.2423	10.6534	7.20721e-05	0.00570182	2.43967	ENSDARG00000051923	ccnb1	ENSMUSG00000041431	Ccnb1
A_15_P101222	1.18569	2.27472	12.3485	4.83008	0.0037226	0.0324324	-1.85743	ENSDARG00000038312	rcl1	ENSMUSG00000024785	Rcl1
A_15_P103931	1.18405	2.27213	13.7594	6.95148	0.000647986	0.0131048	0.0810078	ENSDARG00000079932	zgc:152830	ENSMUSG00000039263	Npepl1 Lap3
A_15_P101924	1.18318	2.27077	11.3886	5.46136	0.00210069	0.0236206	-1.22095	ENSDARG00000021318	capg	ENSMUSG00000056737	Capg
A_15_P100334	1.1706	2.25106	12.4713	7.0419	0.000607436	0.0127181	0.152056	ENSDARG00000076318	atp6v1a	ENSMUSG00000052459	Atp6v1a
A_15_P111261	1.16958	2.24947	11.6253	4.61054	0.0045972	0.0366531	-2.09215	ENSDARG00000045661	irf7	ENSMUSG00000025498	Irf7
LOLS08822	1.16589	2.24371	14.6445	9.91876	0.000104841	0.00626715	2.04759	ENSDARG00000003570	hsp90b1	ENSMUSG00000020048	Hsp90b1
LOLS03880	1.16313	2.23943	8.95495	17.5423	5.0259e-06	0.00325839	5.01438	ENSDARG00000003259	lox	ENSMUSG00000024529	Lox
A_15_P119485	1.15554	2.22768	10.5733	6.14459	0.00119162	0.0176617	-0.591639	ENSDARG00000030340	GUK1 (2 of 2)	ENSMUSG00000020444	Guk1
A_15_P115439	1.15413	2.22551	15.5935	7.21184	0.000538952	0.0121045	0.283385	ENSDARG00000018806	ctsc	ENSMUSG00000030560	Ctsc
A_15_P114831	1.15211	2.22238	11.1996	5.54325	0.00195735	0.0228027	-1.14239	ENSDARG00000037307	gnpda1	ENSMUSG00000052102	Gnpda1
LOLS07133	1.15203	2.22226	9.0295	8.64088	0.000214597	0.00804115	1.28458	ENSDARG00000031506	si:ch211-119b12.6	ENSMUSG00000034258	Mfsd7c
A_15_P102223	1.15148	2.22142	10.6958	23.5196	1.02658e-06	0.0028149	6.29556	ENSDARG00000095019	lmo2	ENSMUSG00000032698	Lmo2
LOLS04377	1.14978	2.2188	14.322	22.8215	1.20915e-06	0.0028149	6.17457	ENSDARG00000020007	col1a2	ENSMUSG00000029661	Col1a2
LOLS07517	1.14567	2.21249	11.1218	4.1645	0.00720611	0.0475561	-2.59138	ENSDARG00000012593	col5a1	ENSMUSG00000026837	Col5a1
A_15_P103247	1.14498	2.21143	10.3263	8.75837	0.000200154	0.00786944	1.35949	ENSDARG00000010511	prc1a	ENSMUSG00000038943	Prc1
LOLS03701	1.14285	2.20817	15.0248	16.4392	7.13333e-06	0.00354854	4.70243	ENSDARG00000074201	flna	ENSMUSG00000031328	Flna
A_15_P119041	1.14173	2.20645	13.8153	7.03981	0.000608337	0.0127181	0.150426	ENSDARG00000023713	aqp1a.1	ENSMUSG00000004655	Aqp1
LOLS00440	1.13652	2.19851	10.123	19.0044	3.261e-06	0.00313782	5.38593	ENSDARG00000017400	klfd	ENSMUSG00000003032	Klf4 Klf1 Klf2
LOLS01105	1.12696	2.18398	15.9522	15.7272	9.05259e-06	0.00362019	4.4848	ENSDARG00000009779	mcl1a	ENSMUSG00000038612	Mcl1
A_15_P119512	1.12502	2.18104	12.2161	12.9164	2.59798e-05	0.00429153	3.47567	ENSDARG00000033604	lrpap1	ENSMUSG00000029103	Lrpap1
LOLS16151	1.11733	2.16946	9.57264	9.48382	0.000132481	0.00685093	1.80017	ENSDARG00000069295	bcl6ab	ENSMUSG00000022508	Bcl6
A_15_P108869	1.11592	2.16733	10.0912	8.25758	0.00027097	0.00888435	1.03286	ENSDARG00000045628	rab34	ENSMUSG00000002059	Rab34
A_15_P105211	1.11265	2.16243	9.02117	5.21121	0.00261974	0.0268228	-1.46652	ENSDARG00000027464	gnsb	ENSMUSG00000034707	Gns
A_15_P109979	1.11174	2.16106	13.3701	6.11661	0.00121842	0.0178089	-0.616276	ENSDARG00000068233	CD53	ENSMUSG00000040747	Cd53
LOLS06395	1.11164	2.16091	10.554	4.90395	0.00347247	0.031173	-1.78004	ENSDARG00000057206	nmt1b	ENSMUSG00000020936	Nmt1
A_15_P102356	1.11064	2.15941	10.7823	8.69826	0.000207395	0.00793621	1.3213	ENSDARG00000078654	tpx2	ENSMUSG00000027469	Tpx2
A_15_P111146	1.11001	2.15847	10.3052	9.03443	0.000170474	0.0073684	1.53152	ENSDARG00000069640	vegfc	ENSMUSG00000031520	Vegfc
LOLG598	1.1046	2.15039	10.9905	9.59661	0.000124567	0.00665829	1.86549	ENSDARG00000087554	cdk1	ENSMUSG00000019942	Cdk1
A_15_P111309	1.10445	2.15016	13.9879	13.6437	1.93941e-05	0.00390398	3.76248	ENSDARG00000035423	zgc:123194	ENSMUSG00000001473	Tubb6 Tubb5 Tube1 Tubb2c Tubb3 Tubb4
LOLS08270	1.10284	2.14777	9.61911	14.4981	1.40118e-05	0.00377167	4.07534	ENSDARG00000012002	slc38a7	ENSMUSG00000036534	Slc38a7
LOLS09908	1.10098	2.145	10.9227	6.82455	0.000710357	0.0136843	-0.0201408	ENSDARG00000019253	rhag	ENSMUSG00000023926	Rhag
A_15_P108276	1.09907	2.14217	12.5344	8.22186	0.000277057	0.00897512	1.00881	ENSDARG00000018491	pdia4	ENSMUSG00000025823	Pdia4
LOLS13017	1.09506	2.13623	11.9444	5.22492	0.00258772	0.0266377	-1.45284	ENSDARG00000007180	slc30a4	ENSMUSG00000005802	Slc30a4
LOLS13995	1.09426	2.13504	11.7279	9.72642	0.000116135	0.00646872	1.93965	ENSDARG00000069009	C8H1orf174	ENSMUSG00000047613	A430005L14Rik
A_15_P111729	1.09295	2.1331	10.4546	4.30739	0.00622034	0.0435512	-2.42814	ENSDARG00000059158	FHL3 (2 of 2)	ENSMUSG00000032643	Fhl3
LOLS10532	1.09075	2.12985	13.5678	7.6428	0.000402042	0.0105505	0.604038	ENSDARG00000006487	anp32a	ENSMUSG00000032249	Anp32a
A_15_P111540	1.08834	2.12629	12.2501	4.61176	0.00459173	0.0366315	-2.09082	ENSDARG00000094557	nupr1	ENSMUSG00000030717	Nupr1
A_15_P110249	1.08677	2.12397	13.0922	11.0264	6.012e-05	0.00537589	2.62733	ENSDARG00000039914	gapdhs	ENSMUSG00000061099	Gapdhs
A_15_P102920	1.08451	2.12066	10.8497	7.52196	0.000435846	0.0109471	0.515874	ENSDARG00000058471	plk1	ENSMUSG00000030867	Plk1
LOLS03392	1.08252	2.11773	10.832	8.58312	0.000222142	0.00812687	1.24738	ENSDARG00000042876	C20H6orf115	ENSMUSG00000078453	3110003A17Rik
A_15_P120514	1.08176	2.11661	10.3589	11.9735	3.8876e-05	0.00458737	3.0725	ENSDARG00000054842	hsd17b14	ENSMUSG00000030825	Hsd17b14
LOLS12230	1.0795	2.1133	11.4336	5.69005	0.00172772	0.0213596	-1.00374	ENSDARG00000018461	zgc:56095	ENSMUSG00000050708	Ftl1 Gm10116
A_15_P118275	1.07881	2.11229	16.0059	8.92362	0.000181722	0.0075146	1.46313	ENSDARG00000013968	psap	ENSMUSG00000004207	Psap Psapl1
A_15_P105737	1.07828	2.11151	9.72317	10.6643	7.16847e-05	0.00570182	2.44527	ENSDARG00000020192	cdc20	ENSMUSG00000006398	Cdc20
LOLS05949	1.0751	2.10687	10.6877	8.05025	0.00030863	0.00943971	0.891817	ENSDARG00000086332	BRI3	ENSMUSG00000047843	Bri3
LOLS16149	1.07235	2.10286	12.8348	8.66469	0.000211574	0.00799713	1.29984	ENSDARG00000077664	zgc:110239	ENSMUSG00000038642	Ctss
A_15_P106173	1.06942	2.09859	10.429	13.7176	1.88421e-05	0.00390398	3.79053	ENSDARG00000045129	fkbp10	ENSMUSG00000001555	Fkbp10
LOLG695	1.0692	2.09827	10.7051	9.65771	0.000120512	0.0065688	1.90052	ENSDARG00000010948	kif11	ENSMUSG00000012443	Kif11
LOLS05364	1.06632	2.09408	14.1466	6.0953	0.0012393	0.0179444	-0.635106	ENSDARG00000044125	zgc:92903	ENSMUSG00000028367	Txn1 Txndc8 Txndc2
LOLS00224	1.06578	2.0933	12.4768	8.15738	0.000288456	0.00918366	0.965132	ENSDARG00000021149	cbr1l	ENSMUSG00000022947	Cbr3 Cbr1
A_15_P100396	1.06529	2.09259	8.86157	9.34464	0.000143074	0.00699786	1.71843	ENSDARG00000037958	nosip	ENSMUSG00000003421	Nosip
LOLS00032	1.06363	2.09019	11.3923	5.29221	0.00243698	0.0258062	-1.38608	ENSDARG00000020890	tmod4	ENSMUSG00000005628	Tmod4
LOLS09273	1.05987	2.08474	10.6511	18.5141	3.75614e-06	0.00313782	5.26626	ENSDARG00000002401	gale	ENSMUSG00000028671	Gale
A_15_P120784	1.05925	2.08384	12.0131	4.87423	0.00357071	0.0316868	-1.81108	ENSDARG00000056378	ifi30	ENSMUSG00000031838	Ifi30
LOLS15844	1.05752	2.08135	10.1217	20.2072	2.33928e-06	0.00313782	5.66022	ENSDARG00000063385	CENPE	ENSMUSG00000045328	Cenpe
A_15_P104979	1.05495	2.07765	12.1637	9.58013	0.000125687	0.0066662	1.856	ENSDARG00000029353	serpine2	ENSMUSG00000026249	Serpine2
A_15_P105875	1.0532	2.07513	14.6931	5.0736	0.00296775	0.0285904	-1.60529	ENSDARG00000042793	tpp1	ENSMUSG00000030894	Tpp1
LOLS14880	1.05307	2.07494	11.7264	16.1841	7.75987e-06	0.00360711	4.62602	ENSDARG00000013110	ABLIM1	ENSMUSG00000025085	Ablim1
A_15_P102382	1.05247	2.07408	11.7331	5.24611	0.00253911	0.0263906	-1.43175	ENSDARG00000018529	lipf	ENSMUSG00000024781	Lipa
A_15_P112684	1.04557	2.06419	11.3865	15.8368	8.72054e-06	0.00362019	4.51921	ENSDARG00000044074	loxl2b	ENSMUSG00000034205	Loxl2
A_15_P119240	1.04187	2.05889	14.4229	5.39795	0.00222006	0.0243808	-1.2824	ENSDARG00000024540	zgc:100919
A_15_P101109	1.04133	2.05812	13.373	13.6618	1.9257e-05	0.00390398	3.76938	ENSDARG00000025147	cd63	ENSMUSG00000025351	Cd63
A_15_P101415	1.03888	2.05463	12.1745	7.07216	0.000594532	0.0125823	0.175648	ENSDARG00000036942	gpd1	ENSMUSG00000023019	Gpd1 Gpd1l
LOLS13645	1.03886	2.0546	9.82485	15.2339	1.07435e-05	0.00371488	4.32585	ENSDARG00000044167	PADI2	ENSMUSG00000028927	Padi2
A_15_P108777	1.03439	2.04825	9.05273	9.45979	0.000134242	0.00687878	1.78615	ENSDARG00000045142	hbz	ENSMUSG00000052187	Hbb-y Hbb-bh1 Hbb-b1 Hbb-b2 Hbb-bh2
LOLS00329	1.03377	2.04737	11.0861	8.19444	0.000281839	0.00908827	0.990278	ENSDARG00000007915	jak2a	ENSMUSG00000024789	Jak2
A_15_P119878	1.03276	2.04593	13.6246	6.85311	0.000695739	0.0135208	0.00275756	ENSDARG00000012881	slc4a1a	ENSMUSG00000006574	Slc4a1
LOLS04857	1.02585	2.03616	12.8074	8.78553	0.00019698	0.00781401	1.37665	ENSDARG00000079848	gmps	ENSMUSG00000027823	Gmps
LOLS11852	1.02232	2.03119	9.89946	10.3393	8.43432e-05	0.00589026	2.27585	ENSDARG00000058818	rbm38	ENSMUSG00000027510	Rbm38
LOLG594	1.02131	2.02977	9.84082	11.1173	5.75704e-05	0.00522672	2.67197	ENSDARG00000043137	cdca8	ENSMUSG00000028873	Cdca8
A_15_P120873	1.02017	2.02816	11.7963	9.887	0.000106614	0.00629243	2.02993	ENSDARG00000036388	slc39a7	ENSMUSG00000024327	Slc39a7
LOLG630	1.01987	2.02774	12.2042	21.5476	1.65149e-06	0.00313782	5.9368	ENSDARG00000014499	nutf2l	ENSMUSG00000008450	Nutf2 Nutf2-ps1 Gm10349
LOLS08644	1.01944	2.02713	11.4199	11.1537	5.6586e-05	0.00522172	2.68971	ENSDARG00000012450	vmp1	ENSMUSG00000018171	Vmp1
A_15_P112327	1.01939	2.02706	10.6863	9.39821	0.000138883	0.0069406	1.75004	ENSDARG00000037640	aurkb	ENSMUSG00000020897	Aurkb Aurkc
A_15_P107883	1.01824	2.02544	13.4722	11.4948	4.82578e-05	0.00500617	2.85286	ENSDARG00000037361	kdelr2l	ENSMUSG00000079111	Kdelr2
LOLS01250	1.01646	2.02295	17.5581	8.99862	0.000174017	0.00739814	1.50951	ENSDARG00000079078	hbaa1	ENSMUSG00000052187	Hbb-y Hbb-bh1 Hbb-b1 Hbb-b2 Hbb-bh2
LOLS02494	1.01636	2.02281	9.90313	7.94879	0.000329274	0.00973406	0.821491	ENSDARG00000005789	enpp1	ENSMUSG00000037370	Enpp1
A_15_P102750	1.01303	2.01814	10.5402	5.50613	0.00202088	0.023185	-1.1779	ENSDARG00000021287	RAB7A (3 of 3)	ENSMUSG00000079477	Rab7
LOLS10142	1.00687	2.00955	9.36301	11.1208	5.74767e-05	0.00522672	2.67365	ENSDARG00000004049	marcksa	ENSMUSG00000069662	Marcks
A_15_P102142	1.00667	2.00927	9.5511	7.13501	0.000568734	0.0123101	0.224365	ENSDARG00000094732	mical3b	ENSMUSG00000003178	Mical3
LOLS15672	1.00607	2.00843	12.662	8.55184	0.000226359	0.00821172	1.22712	ENSDARG00000019062	arpc5b	ENSMUSG00000008475	Arpc5 Gm16372
A_15_P101251	1.00525	2.00729	8.85512	11.9659	3.9008e-05	0.00458742	3.06907	ENSDARG00000013843	sept5a	ENSMUSG00000072214	38596
LOLS10843	1.00295	2.00409	10.5147	12.6876	2.85749e-05	0.00439238	3.38121	ENSDARG00000068822	PURB (2 of 2)	ENSMUSG00000091207	Purb
LOLS00074	0.9975	1.99654	14.7582	7.30923	0.000503775	0.011746	0.357378	ENSDARG00000037746	bactin1	ENSMUSG00000062825	Actg1
A_15_P106306	0.993446	1.99094	10.345	7.80592	0.000361144	0.0101807	0.720982	ENSDARG00000017298	plek	ENSMUSG00000020120	Plek
A_15_P108005	0.989556	1.98557	13.2112	10.5027	7.76749e-05	0.00588067	2.36179	ENSDARG00000035761	mcm7	ENSMUSG00000029730	Mcm7
A_15_P118658	0.989325	1.98526	14.7178	6.6343	0.000817433	0.0145925	-0.174913	ENSDARG00000014329	npm1	ENSMUSG00000057113	Npm1 Gm5611
A_15_P100610	0.988113	1.98359	16.3636	9.82066	0.000110432	0.00630768	1.99282	ENSDARG00000036107	txnipa	ENSMUSG00000038393	Txnip
LOLS03408	0.987913	1.98331	12.5105	14.1176	1.61568e-05	0.00385453	3.93906	ENSDARG00000075954	SERPINH1 (2 of 2)	ENSMUSG00000070436	Serpinh1
LOLS15044	0.986931	1.98196	10.6114	6.9833	0.000633367	0.0129525	0.106103	ENSDARG00000070656	si:ch211-69g19.2
A_15_P100366	0.985891	1.98054	9.62329	7.73959	0.000377159	0.0103417	0.673714	ENSDARG00000013477	gata1a	ENSMUSG00000031162	Gata1
LOLS03254	0.985657	1.98022	11.1317	9.54929	0.000127817	0.0067331	1.83819	ENSDARG00000052330	slc4a2b	ENSMUSG00000028962	Slc4a2
A_15_P120099	0.985288	1.97971	14.2581	4.23707	0.00668484	0.045411	-2.50808	ENSDARG00000023188	lcp1
LOLS12758	0.978897	1.97096	13.4142	16.7624	6.42295e-06	0.00333895	4.79688	ENSDARG00000015111	ddx39ab	ENSMUSG00000005481	Ddx39
LOLS07580	0.976747	1.96802	9.86406	4.44655	0.00540539	0.0402097	-2.27217	ENSDARG00000075314	zgc:174906
A_15_P113903	0.97645	1.96762	14.8657	9.38907	0.000139588	0.00695994	1.74466	ENSDARG00000059323	rpn1	ENSMUSG00000030062	Rpn1
LOLS12509	0.97607	1.9671	9.65813	8.17718	0.000284899	0.00914698	0.97858	ENSDARG00000062297	SOAT1	ENSMUSG00000026600	Soat1
A_15_P112215	0.9727	1.96251	9.33814	11.8271	4.14979e-05	0.00462884	3.00643	ENSDARG00000021794	hmmr	ENSMUSG00000020330	Hmmr
LOLS12651	0.970966	1.96015	10.836	7.44962	0.000457672	0.0112047	0.462447	ENSDARG00000037245	C1H9orf156	ENSMUSG00000028331	5830415F09Rik
A_15_P115803	0.97024	1.95917	13.0851	10.7086	7.01366e-05	0.00563637	2.46793	ENSDARG00000070643	TMEM39A	ENSMUSG00000002845	Tmem39a
A_15_P113196	0.967621	1.95561	9.82362	20.3001	2.28185e-06	0.00313782	5.68034	ENSDARG00000071694	ndc80	ENSMUSG00000024056	Ndc80
LOLG399	0.965642	1.95293	10.735	8.58866	0.000221406	0.00812687	1.25095	ENSDARG00000033443	mdm2	ENSMUSG00000020184	Mdm2
LOLS11751	0.962169	1.94824	9.60973	9.63926	0.00012172	0.00660138	1.88997	ENSDARG00000004713	mad2l1	ENSMUSG00000029910	Mad2l1
A_15_P116502	0.961764	1.94769	11.9214	12.3814	3.25405e-05	0.00445072	3.25149	ENSDARG00000010962	fkbp7	ENSMUSG00000002732	Fkbp7
LOLS05933	0.961006	1.94667	10.123	5.05724	0.00301255	0.0288069	-1.62196	ENSDARG00000057787	ITGAE	ENSMUSG00000005947	Itgae
LOLS05695	0.959889	1.94516	11.4934	7.5584	0.000425315	0.0107895	0.542598	ENSDARG00000009390	npl	ENSMUSG00000042684	Npl
LOLS10359	0.958974	1.94393	10.0498	12.3425	3.30899e-05	0.0044753	3.23472	ENSDARG00000005023	fkbp9	ENSMUSG00000029781	Fkbp9
LOLS05597	0.958796	1.94369	14.6592	6.71638	0.000769085	0.0142062	-0.107671	ENSDARG00000045248	h3f3d	ENSMUSG00000060743	H3f3a
A_15_P104906	0.957515	1.94196	13.1558	12.6793	2.86744e-05	0.00439238	3.37776	ENSDARG00000012405	col1a1a	ENSMUSG00000001506	Col1a1
A_15_P106877	0.954603	1.93805	10.9408	6.75994	0.000744779	0.013972	-0.0722724	ENSDARG00000019949	hsp47	ENSMUSG00000070436	Serpinh1
LOLS04101	0.950027	1.93191	9.09872	10.2462	8.84414e-05	0.00599007	2.22622	ENSDARG00000034855	CCNB3	ENSMUSG00000051592	Ccnb3
LOLS13524	0.948348	1.92966	10.7622	6.56356	0.000861961	0.0149496	-0.233454	ENSDARG00000074925	CU469577.1
A_15_P109818	0.945995	1.92652	10.4734	14.3369	1.48768e-05	0.00382731	4.01818	ENSDARG00000007221	pbk	ENSMUSG00000022033	Pbk
LOLS12600	0.945487	1.92584	14.1001	4.52006	0.00502455	0.0384463	-2.19097	ENSDARG00000027063	arpc1b	ENSMUSG00000029622	Arpc1b
A_15_P119548	0.943797	1.92358	8.72947	6.37455	0.000995468	0.0160577	-0.392571	ENSDARG00000024365	crlf1a	ENSMUSG00000007888	Crlf1
A_15_P111803	0.938927	1.9171	9.5793	5.66037	0.00177152	0.0216329	-1.03155	ENSDARG00000074289	tuba4l	ENSMUSG00000030137	Tuba8
A_15_P100977	0.934553	1.9113	11.2207	7.35832	0.000487063	0.0115758	0.39433	ENSDARG00000038359	ENOSF1
A_15_P120546	0.933099	1.90937	10.767	7.332	0.000495939	0.0116742	0.374551	ENSDARG00000070006	rcn1	ENSMUSG00000005973	Rcn1
A_15_P116087	0.930558	1.90601	15.2348	8.79812	0.000195527	0.00779807	1.3846	ENSDARG00000013655	tpd52l2b	ENSMUSG00000000827	Tpd52l2 Trpd52l3
A_15_P116951	0.92567	1.89957	11.142	10.3289	8.47902e-05	0.00589026	2.27032	ENSDARG00000027750	dpp7	ENSMUSG00000026958	Dpp7
LOLS14031	0.924791	1.89841	10.2421	9.79957	0.000111679	0.00633451	1.98097	ENSDARG00000017744	smc2	ENSMUSG00000028312	Smc2
A_15_P108055	0.924392	1.89788	14.3806	9.2988	0.000146779	0.00706611	1.69122	ENSDARG00000056186	eif5a2	ENSMUSG00000050192	Eif5a2 Eif5a
LOLG548	0.920395	1.89263	10.8934	5.29948	0.00242129	0.0257256	-1.3789	ENSDARG00000077530	ahctf1	ENSMUSG00000026491	Ahctf1
LOLS11637	0.915495	1.88622	9.80128	8.40926	0.000246805	0.00857165	1.13384	ENSDARG00000045980	zgc:153129	ENSMUSG00000005054	Cstb Stfa2 Gm5689 Csta 2010005H15Rik Stfa3 Stfa2l1 Gm10092 Gm5416 BC100530 Stfa1 Gm1975 Gm4758 Gm5483
LOLS09249	0.913936	1.88418	10.3141	9.93822	0.000103772	0.00623721	2.05839	ENSDARG00000051853	galns	ENSMUSG00000015027	Galns
A_15_P111246	0.911432	1.88091	10.3532	8.56087	0.000225132	0.00817565	1.23297	ENSDARG00000038428	sulf1	ENSMUSG00000016918	Sulf1
LOLS12224	0.90954	1.87845	11.3483	6.44576	0.000942523	0.0156234	-0.332153	ENSDARG00000091150	MKI67	ENSMUSG00000031004	Mki67
A_15_P109191	0.904559	1.87197	12.4233	4.22564	0.00676399	0.0457119	-2.52114	ENSDARG00000007377	odc1	ENSMUSG00000011179	Odc1
A_15_P113720	0.90275	1.86963	11.6055	5.91857	0.00142947	0.0193089	-0.793383	ENSDARG00000037397	ssrp1a	ENSMUSG00000027067	Ssrp1
A_15_P112116	0.900564	1.8668	12.848	9.9331	0.000104052	0.00623721	2.05555	ENSDARG00000037968	fus	ENSMUSG00000030795	Fus
A_15_P108117	0.899669	1.86564	11.6712	8.52475	0.000230086	0.00828327	1.20952	ENSDARG00000044183	prkab1a	ENSMUSG00000029513	Prkab1
A_15_P111998	0.899148	1.86496	13.4165	5.42903	0.0021606	0.0240382	-1.25222	ENSDARG00000035993	sumo3b	ENSMUSG00000020265	Sumo3 Sumo2
LOLS04442	0.899046	1.86483	10.6149	6.08768	0.00124687	0.0180298	-0.641852	ENSDARG00000037960	lrrc17	ENSMUSG00000039883	Lrrc17
LOLS10798	0.896896	1.86206	12.1888	6.46679	0.000927519	0.0155168	-0.314419	ENSDARG00000058226	ak3	ENSMUSG00000024782	Ak3
LOLS10872	0.895567	1.86034	8.69163	4.73783	0.00406454	0.0342085	-1.95519	ENSDARG00000021660	bsk146	ENSMUSG00000042978	Sbk1
LOLS03834	0.894728	1.85926	11.5361	4.63777	0.00447683	0.0361479	-2.06264	ENSDARG00000092970	TMSB10 (1 of 2)	ENSMUSG00000079523	Tmsb10
A_15_P107196	0.892727	1.85668	12.3952	7.15457	0.000560971	0.012237	0.239449	ENSDARG00000078945 ENSDARG00000094727	mibp ITGB1BP3 (1 of 3)
LOLS13102	0.892144	1.85593	12.0433	5.06951	0.00297889	0.0286449	-1.60945	ENSDARG00000055575	pcolce2b	ENSMUSG00000015354	Pcolce2
LOLS14471	0.891207	1.85473	12.7439	14.0608	1.65095e-05	0.00385453	3.91829	ENSDARG00000031678	COL5A2 (1 of 2)	ENSMUSG00000026042	Col5a2
LOLS08308	0.888987	1.85187	9.91814	8.96152	0.00017778	0.00745887	1.48661	ENSDARG00000076998	GAB3 (1 of 2)	ENSMUSG00000032750	Gab3
A_15_P101388	0.886242	1.84835	8.91871	8.0094	0.000316755	0.00954565	0.863606	ENSDARG00000074441	gp1bb	ENSMUSG00000050761	Gp1bb
LOLS13673	0.886083	1.84815	9.70232	8.32746	0.000259508	0.00875152	1.07961	ENSDARG00000033971	prrx1a	ENSMUSG00000026586	Prrx1
A_15_P106548	0.886077	1.84814	11.0136	12.4855	3.11239e-05	0.00445072	3.29602	ENSDARG00000055433	vps26bl	ENSMUSG00000031988	Vps26b
LOLS10239	0.88451	1.84614	10.8866	6.56258	0.000862599	0.0149496	-0.234272	ENSDARG00000071555	zgc:153675	ENSMUSG00000060935	AI597468
LOLS04704	0.884153	1.84568	11.1686	8.30415	0.000263267	0.00880324	1.06406	ENSDARG00000035018	thy1
A_15_P106789	0.881601	1.84242	9.89109	8.94046	0.000179958	0.00747447	1.47357	ENSDARG00000075621	birc5a	ENSMUSG00000017716	Birc5
A_15_P106585	0.879301	1.83948	12.9975	18.2272	4.08683e-06	0.00313782	5.19401	ENSDARG00000036016	SH3BGRL3	ENSMUSG00000028843	Sh3bgrl3
A_15_P113494	0.878409	1.83835	15.698	8.33926	0.000257628	0.00875152	1.08747	ENSDARG00000004665	hspa5	ENSMUSG00000026864	Hspa5
A_15_P108873	0.87772	1.83747	12.0939	4.15188	0.00730134	0.048016	-2.60594	ENSDARG00000021550	rad23b	ENSMUSG00000028426	Rad23b
A_15_P121087	0.875225	1.83429	11.102	6.21486	0.00112727	0.0171891	-0.530156	ENSDARG00000025493	zgc:56419	ENSMUSG00000027808	Serp1
LOLS00326	0.874372	1.83321	8.44056	10.2508	8.82351e-05	0.00598547	2.22867	ENSDARG00000053133	zgc:91787	ENSMUSG00000079445	B3gnt7
LOLS14720	0.870517	1.82832	9.58752	13.5456	2.01564e-05	0.00392371	3.72494	ENSDARG00000007971	CKS1B	ENSMUSG00000028044	Cks1b Gm6531
LOLS11164	0.869849	1.82747	12.1912	6.42283	0.000959208	0.0157749	-0.351548	ENSDARG00000020761	arrdc2	ENSMUSG00000002910	Arrdc2
LOLS13112	0.86905	1.82646	12.975	12.3834	3.25125e-05	0.00445072	3.25236	ENSDARG00000032405	CKAP4	ENSMUSG00000046841	Ckap4
LOLS09637	0.868354	1.82558	12.3008	9.04085	0.000169848	0.0073684	1.53545	ENSDARG00000059035	POR (1 of 2)	ENSMUSG00000005514	Por
LOLS07287	0.865118	1.82149	9.74196	4.82675	0.00373436	0.0324732	-1.86093	ENSDARG00000063292	zgc:153440	ENSMUSG00000034387	D630042P16Rik
A_15_P116839	0.864654	1.8209	10.3962	7.18001	0.000551064	0.012193	0.259003	ENSDARG00000025605	nvl	ENSMUSG00000026516	Nvl
A_15_P120925	0.863192	1.81906	9.9672	5.67413	0.00175105	0.0214867	-1.01864	ENSDARG00000057432	mxd3	ENSMUSG00000021485	Mxd3
LOLS14567	0.861747	1.81724	9.90425	6.35059	0.00101405	0.0162721	-0.413027	ENSDARG00000041911	si:ch211-245h14.1
A_15_P114083	0.861075	1.81639	12.2279	12.0606	3.74093e-05	0.0045641	3.11133	ENSDARG00000074057	calm3a	ENSMUSG00000019370	Calm3 Calm2
LOLS12042	0.86107	1.81638	12.6192	5.12534	0.00283101	0.0280053	-1.55281	ENSDARG00000075831	SLC7A8 (1 of 2)	ENSMUSG00000022180	Slc7a8
A_15_P116337	0.854204	1.80776	13.9471	12.1472	3.60155e-05	0.00455054	3.1496	ENSDARG00000070472	arf5	ENSMUSG00000020440	Arf5 Arf4
LOLS06651	0.853894	1.80737	10.6835	15.6796	9.20124e-06	0.00362019	4.46977	ENSDARG00000069113	dbn1	ENSMUSG00000034675	Dbn1
LOLS09184	0.850841	1.80355	11.9655	4.84018	0.00368721	0.0322446	-1.8468	ENSDARG00000055504	wu:fb66f03	ENSMUSG00000016534	Lamp2 Lamp1
A_15_P113000	0.84927	1.80159	13.1837	12.751	2.78264e-05	0.00439238	3.4076	ENSDARG00000012369	rdh10b	ENSMUSG00000025921	Rdh10
LOLS13830	0.848863	1.80108	9.13602	5.91484	0.00143382	0.0193316	-0.796758	ENSDARG00000024588	si:dkey-236e20.9	ENSMUSG00000022112	Gpc5 Gpc3
LOLS06673	0.847988	1.79999	15.3869	9.57488	0.000126047	0.00667712	1.85297	ENSDARG00000002790	ap2m1a	ENSMUSG00000022841	Ap2m1
LOLS10162	0.845325	1.79667	13.4675	9.43755	0.000135897	0.00689162	1.77313	ENSDARG00000037488	canx	ENSMUSG00000020368	Canx
LOLS06872	0.844955	1.79621	9.68306	6.02855	0.00130746	0.0184138	-0.694446	ENSDARG00000006112	MYOF (2 of 2)	ENSMUSG00000048612	Myof
LOLS05609	0.844489	1.79563	10.3868	8.00681	0.000317277	0.00954565	0.861815	ENSDARG00000017617	alg6	ENSMUSG00000073792	Alg6
A_15_P115937	0.844463	1.7956	11.9021	6.44701	0.000941623	0.01562	-0.331097	ENSDARG00000005540	xpo7	ENSMUSG00000022100	Xpo7
A_15_P102574	0.844408	1.79553	9.42048	4.83349	0.00371061	0.0323708	-1.85384	ENSDARG00000005993	prc1b	ENSMUSG00000038943	Prc1
LOLS02259	0.843795	1.79476	11.4538	5.16498	0.00273112	0.0274828	-1.51284	ENSDARG00000042835	tfdp2	ENSMUSG00000032411	Tfdp2
LOL01466	0.843314	1.79417	10.0074	6.10636	0.00122841	0.0179008	-0.625327	ENSDARG00000013598	tnfb	ENSMUSG00000024401	Tnf Lta
LOLS00130	0.842427	1.79306	12.1199	11.2895	5.30817e-05	0.00511963	2.75537	ENSDARG00000054155	pcna	ENSMUSG00000027342	Pcna
LOLS10751	0.841795	1.79228	9.86664	7.33921	0.000493491	0.0116541	0.379972	ENSDARG00000074379	C1H15orf23	ENSMUSG00000027331	D2Ertd750e
LOL04445	0.841759	1.79223	9.16825	12.5659	3.00782e-05	0.00445072	3.33014	ENSDARG00000012485	aurka	ENSMUSG00000027496	Aurka
LOLS06205	0.840211	1.79031	9.19533	11.282	5.32686e-05	0.00511963	2.75176	ENSDARG00000026454	MIS12	ENSMUSG00000040599	Mis12
LOLS15831	0.838656	1.78838	10.2388	6.81313	0.000716305	0.0137599	-0.0293239	ENSDARG00000033993	SLC19A1	ENSMUSG00000001436	Slc19a1
A_15_P115709	0.837685	1.78718	13.0555	7.28768	0.00051132	0.0118086	0.341089	ENSDARG00000076526	nola1	ENSMUSG00000028010	Gar1
LOLS09954	0.837304	1.78671	9.11725	9.09571	0.000164605	0.00735945	1.56896	ENSDARG00000062612	dhx37	ENSMUSG00000029480	Dhx37
A_15_P108926	0.834221	1.78289	9.10624	7.93689	0.000331799	0.00977328	0.813189	ENSDARG00000060094	ptgis	ENSMUSG00000017969	Ptgis
LOLS13019	0.83326	1.78171	9.60858	8.43935	0.000242315	0.00849162	1.15366	ENSDARG00000058480	chtf18	ENSMUSG00000019214	Chtf18
LOLS08463	0.831873	1.77999	11.1152	7.40064	0.000473174	0.0114086	0.426002	ENSDARG00000006901	AEBP1 (2 of 2)	ENSMUSG00000020473	Aebp1
LOLS11502	0.829747	1.77737	9.37523	7.23844	0.000529068	0.0119694	0.303685	ENSDARG00000031981	pcbd1	ENSMUSG00000020098	Pcbd1
A_15_P103161	0.826938	1.77392	14.8082	4.41776	0.00556349	0.0409579	-2.3042	ENSDARG00000044613 ENSDARG00000095627	c1qa c1qc
A_15_P119943	0.825147	1.77172	11.3101	7.97955	0.000322849	0.00963627	0.842905	ENSDARG00000005827	eif2s1l	ENSMUSG00000021116	Eif2s1
LOLS01024	0.823485	1.76968	11.7307	6.8082	0.000718891	0.0137773	-0.0332929	ENSDARG00000035809	col1a1b	ENSMUSG00000001506	Col1a1
LOLG601	0.823374	1.76954	9.92822	6.51468	0.000894377	0.0152515	-0.274222	ENSDARG00000089988	CCNA2	ENSMUSG00000027715	Ccna2
LOLS15899	0.822925	1.76899	11.1938	17.3439	5.34406e-06	0.00325839	4.9604	ENSDARG00000052419	ankrd12	ENSMUSG00000034647	Ankrd12
LOLS11387	0.822632	1.76863	9.00091	18.1005	4.2438e-06	0.00316668	5.16154	ENSDARG00000025043	trip13	ENSMUSG00000021569	Trip13
LOLS09520	0.82124	1.76692	10.5654	4.71928	0.00413759	0.0345697	-1.975	ENSDARG00000026829	cotl1	ENSMUSG00000031827	Cotl1
LOLS07399	0.819339	1.7646	11.5615	19.8656	2.56558e-06	0.00313782	5.58497	ENSDARG00000062785	adpgk2	ENSMUSG00000025236	Adpgk
A_15_P106312	0.818653	1.76376	12.6553	5.81811	0.00155257	0.0201344	-0.885054	ENSDARG00000006900	impdh2	ENSMUSG00000062867	Impdh2
LOLS13201	0.818645	1.76375	10.3664	8.04176	0.000310299	0.00945099	0.885962	ENSDARG00000073893	dnase2	ENSMUSG00000003812	Dnase2a
A_15_P109045	0.813647	1.75765	13.8783	20.8553	1.97142e-06	0.00313782	5.79755	ENSDARG00000004160	reep3	ENSMUSG00000019873	Reep3
A_15_P113729	0.809469	1.75257	11.4504	8.84188	0.000190578	0.00770125	1.41211	ENSDARG00000054271 ENSDARG00000088081	cdkn1b CDKN1B (1 of 3)
LOLS06264	0.809134	1.75216	10.0048	7.18358	0.000549688	0.012193	0.261748	ENSDARG00000035770	UBE2U	ENSMUSG00000001403	Ube2c Ube2u
LOLS14963	0.808183	1.751	15.8052	9.06276	0.000167731	0.0073684	1.54886	ENSDARG00000042708	tuba8l	ENSMUSG00000030137	Tuba8
A_15_P110198	0.807825	1.75057	10.0799	4.31954	0.00614381	0.0432934	-2.4144	ENSDARG00000013657	sh3bp5	ENSMUSG00000021892	Sh3bp5
A_15_P101360	0.806291	1.74871	12.0768	9.85201	0.000108608	0.00629243	2.01039	ENSDARG00000012261	eftud2	ENSMUSG00000020929	Eftud2
LOLS09262	0.805922	1.74826	9.77289	5.16445	0.00273244	0.0274889	-1.51338	ENSDARG00000060113	znf395a	ENSMUSG00000034522	Zfp395
LOLS00881	0.805762	1.74807	17.8386	11.7888	4.22178e-05	0.00464923	2.98898	ENSDARG00000089087	ba1	ENSMUSG00000052187	Hbb-y Hbb-bh1 Hbb-b1 Hbb-b2 Hbb-bh2
LOLS15474	0.805256	1.74746	11.4091	5.57773	0.0019004	0.0224052	-1.10958	ENSDARG00000028228	ZNF238	ENSMUSG00000063659	Zfp238
LOLS12604	0.80035	1.74152	12.8352	4.61359	0.00458356	0.0365932	-2.08884	ENSDARG00000032849	ndrg1	ENSMUSG00000005125	Ndrg1
LOLS10174	0.798144	1.73886	10.29	14.9358	1.19459e-05	0.00373355	4.22636	ENSDARG00000042520	UTP14C	ENSMUSG00000063785	Utp14a Utp14b
LOLG511	0.796853	1.73731	9.39954	10.7031	7.0326e-05	0.00563637	2.46513	ENSDARG00000041361	ttk	ENSMUSG00000038379	Ttk
LOLS03758	0.794793	1.73483	10.8857	4.45754	0.00534643	0.0399565	-2.25998	ENSDARG00000053954	cyb5b	ENSMUSG00000031924	Cyb5b
A_15_P102764	0.793868	1.73372	10.9519	9.38486	0.000139914	0.00696143	1.74218	ENSDARG00000018020	pepd	ENSMUSG00000063931	Pepd
LOL01214	0.790538	1.72972	11.8042	4.91024	0.00345209	0.0310803	-1.77349	ENSDARG00000038010	rac2	ENSMUSG00000033220	Rac2
LOLS13775	0.789794	1.72883	10.0945	13.8113	1.81687e-05	0.00385453	3.82582	ENSDARG00000075120	CC2D1B	ENSMUSG00000028582	Cc2d1b
A_15_P103091	0.788919	1.72778	17.2224	10.3144	8.54181e-05	0.00589603	2.26261	ENSDARG00000006260	tuba8l4
LOLS09627	0.788404	1.72716	8.94508	9.44927	0.000135022	0.00688293	1.78	ENSDARG00000076551	setd8b	ENSMUSG00000049327	Setd8
LOLS05685	0.788132	1.72684	10.4876	6.82433	0.000710473	0.0136843	-0.0203198	ENSDARG00000035631	sdf2l1	ENSMUSG00000022769	Sdf2l1
LOLS06825	0.787458	1.72603	9.96255	6.42264	0.000959345	0.0157749	-0.351705	ENSDARG00000015536	sox6	ENSMUSG00000051910	Sox6
A_15_P115555	0.786745	1.72518	11.1122	4.97107	0.00326182	0.0301222	-1.71041	ENSDARG00000045130	klhl11	ENSMUSG00000048732	Klhl11
LOLS03319	0.78614	1.72445	9.7842	9.58559	0.000125315	0.0066662	1.85914	ENSDARG00000094977	si:ch211-156j22.4
LOLS11598	0.785337	1.72349	9.29154	9.9607	0.000102552	0.00620751	2.07083	ENSDARG00000079166	ACE	ENSMUSG00000020681	Ace
LOLS16356	0.782015	1.71953	9.04725	6.06903	0.00126563	0.0181314	-0.6584	ENSDARG00000057239	tph2	ENSMUSG00000006764	Tph2
A_15_P112842	0.781649	1.7191	13.348	7.95496	0.000327973	0.00970886	0.825794	ENSDARG00000023330	anp32b	ENSMUSG00000028333	Anp32b Gm5263
LOLS05812	0.78118	1.71854	9.75535	9.59453	0.000124707	0.00665829	1.86429	ENSDARG00000040027	osbpl10	ENSMUSG00000040875	Osbpl10
A_15_P109753	0.780661	1.71792	14.5342	4.87305	0.00357468	0.0317091	-1.81232	ENSDARG00000042502	h2afvl	ENSMUSG00000037894	H2afz
A_15_P110225	0.777518	1.71418	15.8601	7.70786	0.000385114	0.0104118	0.650961	ENSDARG00000008372	spred2	ENSMUSG00000045671	Spred2
A_15_P100937	0.776529	1.713	11.2981	5.18444	0.0026836	0.0271681	-1.49331	ENSDARG00000000767	spi1	ENSMUSG00000002111	Sfpi1
A_15_P120798	0.775824	1.71217	9.74712	10.1075	9.49926e-05	0.00611568	2.15131	ENSDARG00000016837	glipr2l	ENSMUSG00000028480	Glipr2
LOLS12583	0.775536	1.71183	13.2833	4.91157	0.0034478	0.0310675	-1.77211	ENSDARG00000013763	RRBP1 (1 of 2)	ENSMUSG00000027422	Rrbp1
LOLS00094	0.774274	1.71033	13.3987	9.64479	0.000121356	0.0065968	1.89314	ENSDARG00000068820	h2afv	ENSMUSG00000041126	H2afv
LOLS11192	0.773743	1.7097	10.3472	7.22131	0.000535406	0.0120561	0.290625	ENSDARG00000002791	atp1a1	ENSMUSG00000033161	Atp1a1
A_15_P115433	0.773378	1.70927	12.905	4.85634	0.00363138	0.0319769	-1.82983	ENSDARG00000018985	gatsl2	ENSMUSG00000015944	Gatsl2
LOLS07700	0.771118	1.70659	9.3135	8.90854	0.000183319	0.00753283	1.45375	ENSDARG00000005058	ncapd2	ENSMUSG00000038252	Ncapd2
LOLS04192	0.770212	1.70552	9.94921	5.74988	0.00164319	0.0207562	-0.948032	ENSDARG00000040912	kdelr3	ENSMUSG00000010830	Kdelr3
A_15_P109285	0.769872	1.70512	10.2049	16.7352	6.47935e-06	0.00333895	4.78904	ENSDARG00000014050	ngf	ENSMUSG00000027859	Ngf
LOLS09791	0.765528	1.69999	11.1835	5.08964	0.00292456	0.028418	-1.58898	ENSDARG00000038382	zgc:113363	ENSMUSG00000032717	Mdfi Mdfic Gm765
A_15_P100553	0.76544	1.69989	12.0247	7.30049	0.000506819	0.0117738	0.350778	ENSDARG00000025859	lmf2b	ENSMUSG00000022614	Lmf2
LOLS06342	0.763479	1.69758	10.1108	7.93334	0.000332557	0.00977328	0.810708	ENSDARG00000052522	SNX11	ENSMUSG00000020876	Snx11
LOLS05323	0.763295	1.69736	9.25157	14.2188	1.5551e-05	0.0038459	3.97575	ENSDARG00000087136	wu:fb44b02
A_15_P102276	0.762931	1.69693	13.0391	6.65429	0.000805339	0.0144804	-0.158469	ENSDARG00000040251	ctsk	ENSMUSG00000028111	Ctsk
A_15_P110861	0.762785	1.69676	15.6548	6.41989	0.000961371	0.0157989	-0.354038	ENSDARG00000021242	mvp	ENSMUSG00000030681	Mvp
A_15_P100433	0.762387	1.6963	8.72066	5.83081	0.00153634	0.0199973	-0.87339	ENSDARG00000045580	lum	ENSMUSG00000036446	Lum
LOLS09380	0.761948	1.69578	10.5584	4.42722	0.00551095	0.0407338	-2.29366	ENSDARG00000054906	ier5l	ENSMUSG00000089762	Ier5l
LOLS00695	0.761644	1.69542	10.6087	4.73741	0.00406619	0.0342109	-1.95564	ENSDARG00000057904	nme3	ENSMUSG00000073435	Nme3
LOLS02236	0.759439	1.69283	13.2767	6.71785	0.000768251	0.014203	-0.106474	ENSDARG00000077732	thoc4	ENSMUSG00000025134	Thoc4 Refbp2 Gm5698 Gm5699 Gm4303 Gm4340 Gm4781 Gm4302 Gm4308 Gm4307 Gm8766 Gm4305 Gm8701 Gm6763
A_15_P106360	0.759262	1.69262	12.4439	5.92757	0.00141899	0.0192651	-0.785225	ENSDARG00000044540	fkbp2	ENSMUSG00000056629	Fkbp2
LOLO1785	0.758111	1.69127	9.51306	8.02083	0.000314457	0.00951039	0.871511	ENSDARG00000037116	cxcl12a	ENSMUSG00000061353	Cxcl12
LOLG394	0.75542	1.68812	10.0571	7.06703	0.000596697	0.0126054	0.171655	ENSDARG00000026225	whsc1	ENSMUSG00000057406	Whsc1
LOLS16175	0.755257	1.68793	13.7248	7.74719	0.000375283	0.0103379	0.679149	ENSDARG00000014591	ilf2	ENSMUSG00000001016	Ilf2
LOLS04924	0.754325	1.68684	8.57835	7.27529	0.000515721	0.0118665	0.331695	ENSDARG00000025071	brd8	ENSMUSG00000003778	Brd8 4933408B17Rik
LOL01343	0.750482	1.68235	16.266	8.75386	0.000200687	0.00786944	1.35663	ENSDARG00000037870	bactin2	ENSMUSG00000062825	Actg1
A_15_P112292	0.749052	1.68069	13.1677	11.8867	4.04069e-05	0.00462601	3.03343	ENSDARG00000016470	anxa5b	ENSMUSG00000027712	Anxa5
LOLS01498	0.748723	1.6803	11.3828	12.6115	2.9505e-05	0.00443384	3.34932	ENSDARG00000071697	zgc:66433	ENSMUSG00000026090	2010300C02Rik
LOLS15607	0.747563	1.67895	8.39779	14.5668	1.36614e-05	0.00376593	4.09942	ENSDARG00000094422	si:dkey-12l12.1
A_15_P118715	0.746154	1.67732	9.55534	9.0897	0.000165169	0.0073684	1.56531	ENSDARG00000044102	znf593	ENSMUSG00000028840	Zfp593
LOLS13671	0.745583	1.67665	13.6005	4.57353	0.0047668	0.0373398	-2.13243	ENSDARG00000037318	ddost	ENSMUSG00000028757	Ddost
LOLS15594	0.74504	1.67602	9.00364	4.16848	0.00717631	0.0474608	-2.58678	ENSDARG00000060498	tnfrsf9a	ENSMUSG00000029075	Tnfrsf4
A_15_P105027	0.744426	1.67531	10.1106	6.55054	0.000870462	0.015017	-0.244291	ENSDARG00000013539	ikzf1	ENSMUSG00000018654	Ikzf1
A_15_P107061	0.743531	1.67427	9.24729	8.26524	0.000269685	0.00888435	1.038	ENSDARG00000038505	POLR2H	ENSMUSG00000021018	Polr2h
A_15_P114273	0.74246	1.67303	11.0086	6.07383	0.00126077	0.0181141	-0.654135	ENSDARG00000013800	snrpd3	ENSMUSG00000020180	Snrpd3
LOLS10699	0.740391	1.67063	9.03902	4.53561	0.004948	0.038134	-2.1739	ENSDARG00000051887	SLC7A5	ENSMUSG00000040010	Slc7a5
LOLS12645	0.739039	1.66906	9.74538	7.86325	0.000347941	0.00999904	0.761523	ENSDARG00000022788	cops7a	ENSMUSG00000030127	Cops7a
A_15_P110265	0.738819	1.66881	12.8411	17.4747	5.13175e-06	0.00325839	4.99608	ENSDARG00000092546	slc16a8	ENSMUSG00000029623	Pdap1
LOLS16087	0.7388	1.66879	12.6711	6.2454	0.00110057	0.0169749	-0.503616	ENSDARG00000011000	gtf2a1	ENSMUSG00000020962	Gtf2a1
LOLS09536	0.738343	1.66826	11.4227	6.0175	0.00131915	0.0185062	-0.704313	ENSDARG00000076003	TCIRG1 (1 of 3)	ENSMUSG00000001750	Tcirg1
LOLS02550	0.738045	1.66791	11.2541	10.7595	6.84085e-05	0.00558614	2.4938	ENSDARG00000023299	nhp2l1	ENSMUSG00000063480	Nhp2l1 Gm5616
A_15_P105603	0.737977	1.66784	10.9678	10.7126	6.99999e-05	0.00563637	2.46996	ENSDARG00000006758	zgc:77415	ENSMUSG00000030207	8430419L09Rik
LOLS06482	0.737873	1.66772	14.1193	5.59826	0.00186739	0.0222636	-1.09011	ENSDARG00000061214	lipin2	ENSMUSG00000024052	Lpin2
LOLS02952	0.737346	1.66711	11.0676	8.68408	0.000209149	0.00794815	1.31224	ENSDARG00000004587	KAT5 (1 of 2)	ENSMUSG00000024926	Kat5
A_15_P120467	0.7372	1.66694	10.1935	7.59706	0.000414465	0.0106805	0.57082	ENSDARG00000020076	BRDT	ENSMUSG00000029279	Brdt
A_15_P106412	0.736848	1.66653	9.18721	5.03781	0.00306677	0.0290956	-1.64181	ENSDARG00000008890	ctns	ENSMUSG00000005949	Ctns
A_15_P102538	0.735688	1.66519	8.6605	7.16329	0.000557553	0.0121945	0.246158	ENSDARG00000074581	add2	ENSMUSG00000030000	Add2
A_15_P118722	0.735655	1.66515	8.38886	8.17387	0.000285489	0.00915237	0.976336	ENSDARG00000032831	htra1a	ENSMUSG00000006205	Htra1
A_15_P105966	0.735652	1.66515	12.0952	9.85265	0.000108571	0.00629243	2.01075	ENSDARG00000053912	fbl	ENSMUSG00000046865	Fbl Fbll1
A_15_P121450	0.733106	1.66221	12.5706	4.38018	0.00577782	0.0417529	-2.34619	ENSDARG00000061219	postn	ENSMUSG00000027750	Postn
LOLS14528	0.731914	1.66084	8.91638	10.6895	7.07986e-05	0.00565331	2.45818	ENSDARG00000044437	CDCA5	ENSMUSG00000024791	Cdca5
A_15_P109946	0.731506	1.66037	10.787	6.0782	0.00125636	0.0180945	-0.650255	ENSDARG00000039490	pitpna	ENSMUSG00000017781	Pitpna
LOLS10388	0.731357	1.6602	11.935	5.57092	0.00191148	0.0224557	-1.11604	ENSDARG00000052438	actr2	ENSMUSG00000020152	Actr2
A_15_P115136	0.729607	1.65819	11.2363	5.20537	0.00263353	0.026894	-1.47236	ENSDARG00000052344	tbl3	ENSMUSG00000040688	Tbl3
LOLS03742	0.728527	1.65695	11.2771	8.31483	0.000261537	0.00878808	1.07119	ENSDARG00000094097	si:ch211-209a2.1
A_15_P115457	0.727993	1.65633	10.4275	6.01281	0.00132416	0.0185464	-0.708515	ENSDARG00000046081	zgc:111974	ENSMUSG00000025201	Gm13540 Bloc1s2
A_15_P102342	0.727841	1.65616	13.4013	5.51114	0.00201216	0.0231121	-1.17309	ENSDARG00000037153	atp6ap1	ENSMUSG00000019087	Atp6ap1
A_15_P117234	0.726527	1.65465	10.4872	7.58759	0.000417091	0.0107155	0.563924	ENSDARG00000011931	dph5	ENSMUSG00000033554	Dph5
LOLS04670	0.726351	1.65445	9.54965	7.62186	0.000407672	0.0106054	0.58886	ENSDARG00000061140	COLEC12	ENSMUSG00000036103	Colec12
A_15_P108334	0.725448	1.65341	9.18355	5.47717	0.0020721	0.0235114	-1.20572	ENSDARG00000039265	arhgap4a	ENSMUSG00000031389	Arhgap4
LOLS02145	0.723922	1.65167	10.3968	4.27867	0.00640543	0.0443258	-2.4607	ENSDARG00000028017	tp53inp1	ENSMUSG00000028211	Trp53inp1
LOLS11864	0.723469	1.65115	9.06353	9.20218	0.000154961	0.00721748	1.63341	ENSDARG00000087393	PRR11	ENSMUSG00000020493	Prr11
A_15_P102757	0.723417	1.65109	9.62389	9.18545	0.000156432	0.00721748	1.62333	ENSDARG00000004576	plk4	ENSMUSG00000025758	Plk4
LOLS01751	0.7233	1.65095	8.92949	6.82465	0.00071031	0.0136843	-0.0200671	ENSDARG00000078054	CCDC99	ENSMUSG00000069910	Ccdc99
LOLS02505	0.722211	1.64971	12.0976	4.6034	0.00462937	0.036769	-2.0999	ENSDARG00000042539	ywhaqa	ENSMUSG00000076432	Ywhaq
LOLS04585	0.721555	1.64896	12.8143	5.35794	0.0022994	0.0249226	-1.32145	ENSDARG00000077300	usp42	ENSMUSG00000043073	Dub3 Usp42 Dub1 Dub2a Usp17l5 Dub1a
LOL01272	0.72116	1.64851	8.82517	5.49022	0.00204883	0.0233284	-1.19317	ENSDARG00000069961	il21r	ENSMUSG00000030745	Il21r
LOLS15584	0.721067	1.6484	12.4947	11.9721	3.89002e-05	0.00458737	3.07187	ENSDARG00000063195	pxk	ENSMUSG00000033885	Pxk
LOLS08612	0.720052	1.64724	10.7354	5.01831	0.00312235	0.0294078	-1.66179	ENSDARG00000087779	si:ch211-241o7.5	ENSMUSG00000041360	D19Bwg1357e
A_15_P108350	0.72005	1.64724	13.8255	5.41392	0.00218927	0.0242184	-1.26688	ENSDARG00000018404	krt18	ENSMUSG00000023043	Krt18
A_15_P119690	0.719442	1.64654	10.2578	5.66451	0.00176534	0.0215764	-1.02767	ENSDARG00000016235	rbp1a
LOLS12876	0.71667	1.64338	9.63116	7.2176	0.000536794	0.0120648	0.287787	ENSDARG00000071442	aspm	ENSMUSG00000033952	Aspm
LOLS10421	0.716649	1.64336	8.28296	4.57601	0.00475519	0.0372826	-2.12972	ENSDARG00000052074	BX957362.1	ENSMUSG00000017760	Ctsa
A_15_P106805	0.716164	1.64281	10.1697	6.61249	0.000830872	0.0146773	-0.192907	ENSDARG00000069044	agpat4	ENSMUSG00000023827	Agpat4
A_15_P100639	0.716143	1.64278	9.58296	6.26042	0.0010877	0.016931	-0.490602	ENSDARG00000020435 ENSDARG00000087313	asf1ba asf1ba
A_15_P107734	0.715929	1.64254	12.3069	13.8187	1.81172e-05	0.00385453	3.82857	ENSDARG00000061235	alg5	ENSMUSG00000036632	Alg5
A_15_P115426	0.71452	1.64094	9.82258	5.65134	0.0017851	0.0217211	-1.04003	ENSDARG00000012215	umps	ENSMUSG00000022814	Umps
A_15_P108536	0.713307	1.63956	10.2135	6.54312	0.000875348	0.0150753	-0.250471	ENSDARG00000026577	cdk2	ENSMUSG00000025358	Cdk2
LOLS00430	0.708955	1.63462	9.77054	14.1459	1.59849e-05	0.00385453	3.94934	ENSDARG00000005593	RXRG (1 of 2)	ENSMUSG00000015843	Rxrg
A_15_P105500	0.707054	1.63247	11.8411	11.3718	5.10844e-05	0.00511963	2.79466	ENSDARG00000069700	cdk2ap2	ENSMUSG00000024856	Cdk2ap2
A_15_P111214	0.706711	1.63208	10.3832	6.62616	0.00082242	0.0146209	-0.181624	ENSDARG00000071410	cks2	ENSMUSG00000062248	Cks2
LOLS12081	0.705112	1.63027	10.3474	5.34719	0.00232129	0.0250844	-1.33199	ENSDARG00000075468	vwa1	ENSMUSG00000042116	Vwa1
LOLS14422	0.705092	1.63025	15.6852	7.6434	0.00040188	0.0105505	0.604476	ENSDARG00000057853	atp6v0ca	ENSMUSG00000024121	Atp6v0c
LOLS06996	0.704787	1.6299	14.8478	6.22828	0.00111545	0.0170865	-0.518483	ENSDARG00000079193	ptmab	ENSMUSG00000026238	Ptma
A_15_P116127	0.704606	1.6297	8.96063	7.96095	0.000326716	0.00969256	0.829969	ENSDARG00000088884	AXL (1 of 2)	ENSMUSG00000002602	Axl
LOLS03095	0.704427	1.6295	11.2435	11.3719	5.108e-05	0.00511963	2.79475	ENSDARG00000031475	mpp1	ENSMUSG00000031402	Mpp1
LOLS14380	0.703723	1.6287	9.92126	6.63801	0.000815177	0.0145665	-0.171865	ENSDARG00000086112	CKAP2	ENSMUSG00000037725	Ckap2
LOLS12617	0.701797	1.62653	9.80651	6.50863	0.000898486	0.0152824	-0.279285	ENSDARG00000061908	C2H19orf28	ENSMUSG00000034854	F630110N24Rik
A_15_P118529	0.701671	1.62639	12.1412	6.37647	0.000993996	0.0160519	-0.390934	ENSDARG00000061735	hnrnpm	ENSMUSG00000059208	Hnrnpm
LOLS00685	0.701261	1.62592	10.2963	4.40398	0.00564099	0.0413243	-2.31957	ENSDARG00000042894	tyms	ENSMUSG00000025747	Tyms
LOLS12987	0.699401	1.62383	8.88663	7.69153	0.000389282	0.0104343	0.639221	ENSDARG00000005098	zgc:86764	ENSMUSG00000038943	Prc1
LOLS15153	0.69937	1.6238	12.0751	5.77908	0.00160367	0.0204856	-0.921005	ENSDARG00000019137	tram1	ENSMUSG00000025935	Tram1 Tram1l1
LOLS09001	0.698349	1.62265	9.73435	5.82117	0.00154864	0.0201091	-0.882242	ENSDARG00000029071	creld2	ENSMUSG00000023272	Creld2 Tnfaip6
A_15_P116158	0.695275	1.61919	12.4617	13.1194	2.39072e-05	0.00410586	3.55773	ENSDARG00000005463	slc30a1	ENSMUSG00000037434	Slc30a1
A_15_P115518	0.693413	1.6171	10.968	10.725	6.95733e-05	0.00563637	2.4763	ENSDARG00000025094	edem1	ENSMUSG00000030104	Edem1
A_15_P118982	0.692958	1.61659	12.6306	7.27449	0.000516006	0.0118665	0.331091	ENSDARG00000060715 ENSDARG00000076317	PLOD3 (2 of 2) plod3
LOLS10215	0.692865	1.61649	9.3006	7.78671	0.000365699	0.0102242	0.707333	ENSDARG00000004059	galk2	ENSMUSG00000027207	Galk2
LOLS04074	0.69254	1.61613	9.4938	10.0132	9.97714e-05	0.00616628	2.09975	ENSDARG00000034624	nuf2	ENSMUSG00000026683	Nuf2
LOLS00810	0.691996	1.61552	8.85595	11.1444	5.68364e-05	0.00522255	2.68517	ENSDARG00000020647	trpc4apb
LOLS07448	0.691454	1.61491	9.19429	10.5237	7.68672e-05	0.00586304	2.37268	ENSDARG00000014091	osr1	ENSMUSG00000048387	Osr1
A_15_P106059	0.691107	1.61452	13.8721	11.4599	4.90415e-05	0.0050535	2.83641	ENSDARG00000028618	KRT18 (2 of 3)	ENSMUSG00000023043	Krt18
LOLS14571	0.690127	1.61343	10.569	7.62542	0.000406709	0.0106054	0.591442	ENSDARG00000060751	TAOK3 (1 of 2)	ENSMUSG00000061288	Taok3
LOLS12537	0.690025	1.61331	10.783	7.80535	0.000361279	0.0101807	0.720575	ENSDARG00000069314	tmem199	ENSMUSG00000051232	Tmem199
LOLG632	0.689364	1.61257	13.242	4.99453	0.00319167	0.0297571	-1.68622	ENSDARG00000020103	calrl	ENSMUSG00000019732	Calr3 Calr4
LOLS00903	0.688222	1.6113	14.5991	6.97316	0.000637983	0.0129935	0.0981184	ENSDARG00000002344	tubb2c	ENSMUSG00000001473	Tubb6 Tubb5 Tube1 Tubb2c Tubb3 Tubb4
A_15_P120257	0.688192	1.61126	11.2217	4.79561	0.00384637	0.0330488	-1.89381	ENSDARG00000028816	tmed3	ENSMUSG00000032353	Tmed3
LOLS15543	0.687457	1.61044	13.404	4.40198	0.00565238	0.0413785	-2.32181	ENSDARG00000095717	CU467646.5	ENSMUSG00000038058	Nod1 Nod2
A_15_P112243	0.685319	1.60806	9.39255	7.91283	0.000336976	0.00986634	0.796357	ENSDARG00000073684	quo
LOLS05066	0.683956	1.60654	10.0146	8.1715	0.000285913	0.00915405	0.974728	ENSDARG00000063295	myh9a	ENSMUSG00000022443	Myh9
LOLS03306	0.683505	1.60604	12.4826	6.16953	0.00116831	0.0174704	-0.569753	ENSDARG00000017255	tmed1b	ENSMUSG00000032180	Tmed1
LOLS07638	0.683503	1.60603	13.5039	8.12745	0.000293934	0.00923831	0.944743	ENSDARG00000030694	atp6v1e1b	ENSMUSG00000019210	Atp6v1e1 Atp6v1e2
A_15_P104209	0.683344	1.60586	8.94974	12.3787	3.25778e-05	0.00445072	3.25035	ENSDARG00000007099	cx43.4	ENSMUSG00000034520	Gjc1 Gjc2
LOLS14770	0.681661	1.60399	11.8252	9.02694	0.000171208	0.0073684	1.52692	ENSDARG00000087146	C19orf43	ENSMUSG00000041203	2310036O22Rik
A_15_P101412	0.681299	1.60358	13.1765	7.79622	0.000363435	0.0101807	0.714095	ENSDARG00000013443	atp6v1ba	ENSMUSG00000006273	Atp6v1b2
LOLS02888	0.680882	1.60312	8.98698	10.7969	6.71688e-05	0.00558145	2.51276	ENSDARG00000022996	setx	ENSMUSG00000043535	Setx
LOLS13666	0.680294	1.60247	10.5446	6.8289	0.000708108	0.0136689	-0.0166479	ENSDARG00000013802	pcid2	ENSMUSG00000038542	Pcid2
A_15_P115782	0.679922	1.60205	8.99509	7.57737	0.000419949	0.0107354	0.556467	ENSDARG00000002445	prdm1a	ENSMUSG00000038151	Prdm1
A_15_P106512	0.678062	1.59999	9.96863	7.8359	0.000354168	0.0100912	0.742219	ENSDARG00000044062	ctbp2	ENSMUSG00000030970	Ctbp2
LOLS15534	0.676093	1.59781	9.84941	5.21852	0.00260261	0.0267106	-1.45922	ENSDARG00000003444	dhrs7	ENSMUSG00000021094	Dhrs7
A_15_P112839	0.675896	1.59759	10.9766	5.57639	0.00190257	0.022418	-1.11085	ENSDARG00000075883	bub3	ENSMUSG00000066979	Bub3
A_15_P112209	0.675443	1.59709	8.44052	8.23	0.000275657	0.0089633	1.0143	ENSDARG00000006110	chd	ENSMUSG00000006958	Chrd
LOLS01839	0.675133	1.59674	12.8128	8.442	0.000241925	0.00848481	1.1554	ENSDARG00000011079	wdr3	ENSMUSG00000033285	Wdr3
A_15_P113761	0.675133	1.59674	10.3309	5.76478	0.00162289	0.0206458	-0.934229	ENSDARG00000004729	tfe3a	ENSMUSG00000000134	Tcfe3
A_15_P104238	0.675005	1.5966	11.4228	6.52801	0.000885399	0.0151711	-0.26308	ENSDARG00000009313	NAPSA	ENSMUSG00000002204	Napsa
LOLS14794	0.674387	1.59592	14.4193	11.7906	4.21828e-05	0.00464923	2.98983	ENSDARG00000068600	sara2	ENSMUSG00000020386	Sar1b
A_15_P116439	0.674046	1.59554	11.7845	6.65794	0.000803155	0.0144795	-0.155473	ENSDARG00000071253	CABZ01034848.1	ENSMUSG00000032232	Cgnl1 Cgn
A_15_P114464	0.672355	1.59367	11.5889	5.30254	0.00241474	0.0256712	-1.37588	ENSDARG00000008388	mmp14b	ENSMUSG00000000957	Mmp14
A_15_P100277	0.670231	1.59133	11.0107	4.30459	0.00623807	0.0435805	-2.4313	ENSDARG00000037930	rnf113a	ENSMUSG00000036537	Rnf113a1
A_15_P108894	0.669003	1.58997	11.9406	5.71118	0.0016973	0.0211146	-0.984016	ENSDARG00000008097	srsf9	ENSMUSG00000029538	Srsf9
A_15_P103448	0.668984	1.58995	11.1305	7.96411	0.000326055	0.00969256	0.832168	ENSDARG00000044073	fuca2	ENSMUSG00000019810	Fuca2
LOLS15949	0.668983	1.58995	11.5992	5.87535	0.00148098	0.0196484	-0.83266	ENSDARG00000035880	atp6v1c1b	ENSMUSG00000022295	Atp6v1c1
LOLS03375	0.668966	1.58993	8.44343	8.74155	0.00020215	0.00788186	1.34883	ENSDARG00000089271	KIAA2022 (2 of 2)	ENSMUSG00000046449	C77370
LOLS00367	0.668963	1.58993	11.4695	20.7871	2.00677e-06	0.00313782	5.78341	ENSDARG00000014017	rrm1	ENSMUSG00000030978	Rrm1
A_15_P100480	0.667423	1.58823	10.8533	6.51173	0.000896377	0.0152613	-0.27669	ENSDARG00000087529	ANKLE1	ENSMUSG00000046295	Ankle1
LOLS07950	0.667125	1.58791	8.8323	8.25013	0.000272226	0.00888435	1.02785	ENSDARG00000024654	pgm3	ENSMUSG00000056131	Pgm3
A_15_P117464	0.666644	1.58738	9.04741	5.47228	0.00208089	0.0235714	-1.21042	ENSDARG00000001558	kifc1	ENSMUSG00000024301	Kifc5b Kifc1
LOLS14414	0.666252	1.58695	8.80993	6.05694	0.00127796	0.0181997	-0.669146	ENSDARG00000030357	zgc:66313	ENSMUSG00000070360	Amy2a1 Amy1 Amy2a3 Amy2a4 Amy2a5 Amy2a2
LOLS06457	0.66615	1.58683	12.2675	4.88558	0.00353281	0.0314278	-1.79921	ENSDARG00000039142	arpc5a	ENSMUSG00000008475	Arpc5 Gm16372
A_15_P120226	0.666106	1.58678	14.9516	5.10019	0.00289653	0.0282595	-1.57826	ENSDARG00000041505	itm2bb	ENSMUSG00000022108	Itm2b
A_15_P115313	0.665394	1.586	12.3007	13.2011	2.31286e-05	0.00410586	3.59031	ENSDARG00000020527	NUP62CL	ENSMUSG00000043858	Nup62 Nup62cl
A_15_P103207	0.664077	1.58455	9.53784	4.82354	0.00374573	0.0325199	-1.86432	ENSDARG00000018178	pgm2	ENSMUSG00000029171	Pgm1
A_15_P102650	0.66305	1.58343	11.3191	6.98743	0.000631499	0.0129345	0.109351	ENSDARG00000070399	alg2	ENSMUSG00000039740	Alg2
A_15_P109720	0.662166	1.58246	12.2723	14.6868	1.30735e-05	0.00374226	4.14117	ENSDARG00000015853	rnps1	ENSMUSG00000034681	Rnps1
LOLS01986	0.661424	1.58164	11.4558	7.35403	0.000488496	0.0115847	0.391113	ENSDARG00000017034	sqrdl	ENSMUSG00000005803	Sqrdl
A_15_P103490	0.659943	1.58002	13.0379	6.95513	0.000646288	0.0130826	0.0838941	ENSDARG00000037846	hm13	ENSMUSG00000019188	H13
LOLS09628	0.659888	1.57996	10.0005	6.88295	0.000680833	0.0134012	0.0265989	ENSDARG00000054312	slc38a6	ENSMUSG00000044712	Slc38a6
A_15_P112629	0.659045	1.57904	15.7709	7.35512	0.000488132	0.0115847	0.391929	ENSDARG00000016476	oaz2a	ENSMUSG00000035242	Oaz1
A_15_P101949	0.658515	1.57846	10.8558	6.83198	0.000706522	0.0136568	-0.0141787	ENSDARG00000087402	tpm1	ENSMUSG00000032366	Tpm1
A_15_P116200	0.658102	1.57801	8.65958	8.32645	0.00025967	0.00875152	1.07894	ENSDARG00000001313	g2e3	ENSMUSG00000035293	G2e3
LOLS10596	0.658056	1.57795	10.873	9.75306	0.000114488	0.00642372	1.95474	ENSDARG00000010487	sae1	ENSMUSG00000052833	Sae1
A_15_P103262	0.657225	1.57705	14.5136	10.4307	8.0537e-05	0.00589026	2.32406	ENSDARG00000029419	HN1 (1 of 2)	ENSMUSG00000020737	Hn1
LOLS05112	0.657181	1.577	11.7724	9.35597	0.000142176	0.0069923	1.72513	ENSDARG00000010078	nup133	ENSMUSG00000039509	Nup133
LOLS01441	0.657165	1.57698	8.88589	8.7068	0.000206348	0.00792498	1.32674	ENSDARG00000014969	ankhb	ENSMUSG00000022265	Ank
LOLS12307	0.654971	1.57458	10.8854	6.4849	0.000914822	0.015417	-0.29919	ENSDARG00000036855	plagx	ENSMUSG00000051413	Plagl2
A_15_P121229	0.654703	1.57429	9.79152	4.80878	0.00379851	0.0328267	-1.87989	ENSDARG00000021579	orc5	ENSMUSG00000029012	Orc5
LOLS12418	0.65462	1.5742	10.5869	6.94659	0.000650267	0.0131447	0.0771429	ENSDARG00000084686	snoU2_19	ENSMUSG00000077394	snoU2_19
A_15_P117040	0.65379	1.5733	10.7533	10.0728	9.67172e-05	0.00611963	2.13242	ENSDARG00000015422	ppil1	ENSMUSG00000024007	Ppil1
A_15_P109617	0.653628	1.57312	8.89642	8.23411	0.000274952	0.00894709	1.01707	ENSDARG00000036180	ccnb2	ENSMUSG00000032218	Ccnb2
A_15_P114623	0.653579	1.57307	10.1737	6.79705	0.00072478	0.0138085	-0.0422809	ENSDARG00000026654	gosr1	ENSMUSG00000010392	Gosr1
A_15_P105484	0.653141	1.57259	10.0129	6.16906	0.00116874	0.0174704	-0.570164	ENSDARG00000033567	fkbp1ab	ENSMUSG00000020635	Fkbp1b Fkbp1a
A_15_P104438	0.651445	1.57074	10.9089	10.6951	7.06035e-05	0.00564815	2.46105	ENSDARG00000003961	parp3	ENSMUSG00000023249	Parp3
LOLS08455	0.65112	1.57039	13.6826	6.83643	0.000704234	0.0136308	-0.0106056	ENSDARG00000009342	txndc5	ENSMUSG00000038991	Txndc5
LOLG359	0.64958	1.56871	10.9518	5.47189	0.00208159	0.0235714	-1.2108	ENSDARG00000006010	bmi1	ENSMUSG00000026739	Bmi1
A_15_P100107	0.647313	1.56625	11.2089	4.68088	0.00429361	0.0352921	-2.01617	ENSDARG00000045199	CAPN1 (1 of 2)	ENSMUSG00000024942	Capn1
LOLS13488	0.646152	1.56499	9.15423	17.0433	5.87246e-06	0.00325839	4.87689	ENSDARG00000061385	haus3	ENSMUSG00000079555	Haus3
A_15_P107014	0.645947	1.56477	13.1725	6.90652	0.00066932	0.0133005	0.0453698	ENSDARG00000011648	snrpd1	ENSMUSG00000002477	Snrpd1
LOLS04196	0.644546	1.56325	12.9807	8.35755	0.000254747	0.00869495	1.09962	ENSDARG00000034368	hexb	ENSMUSG00000021665	Hexb
LOLS02337	0.644535	1.56324	8.62512	5.25043	0.00252934	0.0263537	-1.42746	ENSDARG00000042221	MTHFD1L	ENSMUSG00000040675	Mthfd1l
LOLS14494	0.64451	1.56321	8.46738	10.3759	8.27945e-05	0.00589026	2.29521	ENSDARG00000042548	tpd52l1	ENSMUSG00000000296	Tpd52l1
A_15_P117648	0.643466	1.56208	10.3025	4.62037	0.00455334	0.0364394	-2.08149	ENSDARG00000068919	rad51c	ENSMUSG00000007646	Rad51c
A_15_P107077	0.643448	1.56206	9.73659	4.23511	0.00669835	0.0454492	-2.51032	ENSDARG00000089073	akap8l	ENSMUSG00000002625	Akap8l
A_15_P113178	0.642514	1.56105	13.9672	7.43047	0.000463661	0.0112862	0.448226	ENSDARG00000057867	lasp1	ENSMUSG00000038366	Lasp1
A_15_P103443	0.640985	1.55939	8.66532	8.60536	0.0002192	0.00812638	1.26173	ENSDARG00000037064	galca	ENSMUSG00000021003	Galc
LOLS02666	0.640465	1.55883	11.2269	11.2542	5.39688e-05	0.00511963	2.73836	ENSDARG00000090651	RFC4	ENSMUSG00000022881	Rfc4
LOLS08932	0.639962	1.55829	10.5447	5.95442	0.0013883	0.0190441	-0.760967	ENSDARG00000063446	iba57	ENSMUSG00000049287	A230051G13Rik
A_15_P114765	0.639763	1.55807	12.9445	6.10332	0.0012314	0.0179115	-0.628016	ENSDARG00000010657	irak4	ENSMUSG00000059883	Irak4
LOLS16088	0.639712	1.55802	11.9811	7.70921	0.000384771	0.0104118	0.651932	ENSDARG00000058861	ncl1	ENSMUSG00000020238	Ncln
A_15_P107034	0.638683	1.55691	13.7005	4.38389	0.00575624	0.0416665	-2.34203	ENSDARG00000006242	ptp4a1	ENSMUSG00000026064	Ptp4a1
A_15_P107228	0.638429	1.55663	11.9263	5.38076	0.00225375	0.0246251	-1.29915	ENSDARG00000006266	stat1a	ENSMUSG00000026104	Stat1
A_15_P117249	0.638254	1.55644	13.9462	4.27854	0.0064063	0.0443258	-2.46085	ENSDARG00000067755	ubc	ENSMUSG00000008348	Ubc Ubb
A_15_P120653	0.637854	1.55601	8.68187	5.88193	0.001473	0.0195853	-0.826671	ENSDARG00000055186	ccr9a	ENSMUSG00000029530	Ccr9 Cxcr6
LOLS05692	0.637485	1.55561	9.30277	12.1733	3.56071e-05	0.00455054	3.16108	ENSDARG00000054543	samsn1a	ENSMUSG00000022876	Samsn1
A_15_P106651	0.637363	1.55548	8.78514	7.00502	0.000623607	0.0128677	0.123178	ENSDARG00000020887	zgc:56200	ENSMUSG00000027599	Armc1
A_15_P104699	0.636935	1.55502	9.31593	5.16996	0.00271886	0.0274029	-1.50784	ENSDARG00000034773	ncapd3	ENSMUSG00000035024	Ncapd3
A_15_P101330	0.635052	1.55299	12.2092	26.0297	5.91444e-07	0.0024354	6.68298	ENSDARG00000055080	rbm4.2	ENSMUSG00000033760	Rbm4b
A_15_P107843	0.635009	1.55295	11.0674	4.45066	0.00538328	0.0401256	-2.26761	ENSDARG00000063177	manf	ENSMUSG00000032575	Manf
A_15_P107419	0.634683	1.5526	12.5848	5.91704	0.00143125	0.0193126	-0.794765	ENSDARG00000006019	tkt	ENSMUSG00000025519	Tktl2 Tktl1
LOLS14460	0.634609	1.55252	8.29573	4.58686	0.00470489	0.0370499	-2.11789	ENSDARG00000062109	shdb	ENSMUSG00000039154	Shd
A_15_P121393	0.633982	1.55184	10.6405	7.03857	0.000608874	0.0127181	0.149457	ENSDARG00000057011	dpm1	ENSMUSG00000078919	Dpm1
A_15_P105276	0.632561	1.55031	13.214	6.78368	0.000731915	0.0138649	-0.053073	ENSDARG00000061100	nars	ENSMUSG00000024587	Nars
A_15_P101984	0.631534	1.54921	10.501	4.30698	0.00622289	0.0435512	-2.4286	ENSDARG00000004926	slbp	ENSMUSG00000004642	Slbp
A_15_P118659	0.630644	1.54826	12.2118	4.68217	0.00428825	0.0352639	-2.01478	ENSDARG00000086768	dut	ENSMUSG00000027203	Dut
LOLS11193	0.630331	1.54792	9.37322	10.0377	9.85028e-05	0.00614751	2.1132	ENSDARG00000092310	si:ch211-199g17.7
A_15_P121053	0.630288	1.54787	8.19848	9.06998	0.00016704	0.0073684	1.55327	ENSDARG00000017780	si:dkey-158a20.2	ENSMUSG00000036192	Rorb
A_15_P103911	0.629661	1.5472	10.7535	5.12959	0.0028201	0.0279357	-1.54851	ENSDARG00000052816	shmt1	ENSMUSG00000020534	Shmt1
LOLS06549	0.629345	1.54686	10.4854	6.6719	0.000794862	0.0144541	-0.144025	ENSDARG00000067673	snapc4	ENSMUSG00000036281	Snapc4
LOLS15653	0.628013	1.54543	11.3923	6.65731	0.000803533	0.0144795	-0.155992	ENSDARG00000087508	FP236869.1
A_15_P109259	0.627178	1.54454	13.1545	12.1544	3.59025e-05	0.00455054	3.15276	ENSDARG00000021107	sf3a2	ENSMUSG00000020211	Sf3a2 Mapk1ip1
LOLS11517	0.627173	1.54454	13.6966	5.01042	0.00314517	0.0295527	-1.66989	ENSDARG00000059906	sdc4	ENSMUSG00000017009	Sdc4 Sdc1 Sdc2 Sdc3
LOLS08653	0.625665	1.54292	11.3259	7.17366	0.000553516	0.0121945	0.254133	ENSDARG00000011925	spns1	ENSMUSG00000030741	Spns1
LOLS03351	0.623076	1.54016	9.87485	7.70359	0.000386197	0.01042	0.647897	ENSDARG00000076590	ATAD2	ENSMUSG00000022360	Atad2
LOLS07212	0.620898	1.53783	9.41129	5.94452	0.00139953	0.0191133	-0.769902	ENSDARG00000060569	tmem229b	ENSMUSG00000046157	Tmem229b Gm5423
LOLS00827	0.620718	1.53764	13.1348	11.1948	5.54968e-05	0.00516854	2.70969	ENSDARG00000005230	ssr2	ENSMUSG00000041355	Ssr2
LOLS07897	0.620456	1.53736	10.5268	4.45143	0.00537914	0.0401109	-2.26676	ENSDARG00000035505	cobra1	ENSMUSG00000013465	Cobra1
LOLS14523	0.620183	1.53707	8.86406	7.92137	0.000335126	0.0098265	0.802342	ENSDARG00000058953	abcc4	ENSMUSG00000032849	Abcc4
A_15_P113462	0.619836	1.5367	13.4613	5.31594	0.00238625	0.0254998	-1.36268	ENSDARG00000054807	sec13	ENSMUSG00000030298	Sec13
A_15_P107779	0.617578	1.5343	9.27309	4.16849	0.00717627	0.0474608	-2.58678	ENSDARG00000014685	esco2	ENSMUSG00000022034	Esco2
A_15_P100190	0.617543	1.53426	9.58842	5.39791	0.00222013	0.0243808	-1.28244	ENSDARG00000077375	KIF22	ENSMUSG00000030677	Kif22
LOLS10258	0.616733	1.5334	9.94713	9.3141	0.000145529	0.00704419	1.70032	ENSDARG00000052536	tia1	ENSMUSG00000030846	Tial1 Tia1
LOLS11049	0.616262	1.5329	11.9002	7.25372	0.000523483	0.0119053	0.315321	ENSDARG00000055653	nubp2	ENSMUSG00000039183	Nubp2
A_15_P105878	0.616205	1.53284	11.427	4.36774	0.00585084	0.0419939	-2.36014	ENSDARG00000058100	zgc:171538	ENSMUSG00000031803	B3gnt3 B3gnt6
A_15_P115651	0.615949	1.53257	12.6051	5.74639	0.00164798	0.0207938	-0.951265	ENSDARG00000045885	scaf11	ENSMUSG00000033228	Scaf11
LOLS14259	0.61562	1.53222	12.907	9.75149	0.000114585	0.00642372	1.95385	ENSDARG00000009933	lmnb2	ENSMUSG00000062075	Lmnb2
A_15_P101955	0.615445	1.53203	15.6575	10.1903	9.10153e-05	0.00603471	2.19617	ENSDARG00000018146	gpx1a	ENSMUSG00000063856	Gpx1
LOLS10758	0.614971	1.53153	8.99592	4.40703	0.00562372	0.0412669	-2.31616	ENSDARG00000033251	osbpl3a	ENSMUSG00000029822	Osbpl3
A_15_P110081	0.614923	1.53148	8.66227	7.78263	0.000366675	0.0102317	0.704428	ENSDARG00000003200	foxm1	ENSMUSG00000001517	Foxm1
LOLS12678	0.614115	1.53062	9.01638	7.47699	0.000449268	0.0110926	0.482718	ENSDARG00000073779	KLHL7	ENSMUSG00000028986	Klhl7
A_15_P104856	0.614077	1.53058	10.6187	5.10722	0.00287805	0.0282008	-1.57114	ENSDARG00000042821	agps	ENSMUSG00000042410	Agps
LOL01210	0.613777	1.53026	15.1768	4.93832	0.00336269	0.0306022	-1.7443	ENSDARG00000040158	cdc42l	ENSMUSG00000006699	Cdc42
A_15_P109264	0.613358	1.52982	9.30606	9.47811	0.000132897	0.00685093	1.79684	ENSDARG00000061143	tapt1b	ENSMUSG00000046985	Tapt1
A_15_P110552	0.61288	1.52931	10.9296	4.56086	0.00482648	0.0376474	-2.14626	ENSDARG00000027749	hirip3	ENSMUSG00000042606	Hirip3
LOLS01361	0.612271	1.52866	14.4346	5.01962	0.00311859	0.0293919	-1.66045	ENSDARG00000011020	zgc:66127
LOLS14870	0.609547	1.52578	11.9963	15.0242	1.15735e-05	0.00371567	4.25614	ENSDARG00000070433	vps18	ENSMUSG00000034216	Vps18
A_15_P105456	0.609233	1.52545	10.6317	10.7984	6.71189e-05	0.00558145	2.51353	ENSDARG00000024311	nsmce4a	ENSMUSG00000040331	Nsmce4a
LOLS15781	0.608896	1.52509	12.9294	8.6456	0.000213994	0.00803774	1.28761	ENSDARG00000020872	nfat5	ENSMUSG00000003847	Nfat5
A_15_P117547	0.608869	1.52506	8.82583	11.0912	5.82889e-05	0.00526657	2.6592	ENSDARG00000024967	fancg	ENSMUSG00000028453	Fancg
A_15_P105786	0.608529	1.5247	12.549	8.0267	0.000313283	0.00948817	0.875571	ENSDARG00000056803	ap1s1	ENSMUSG00000004849	Ap1s1
LOLG402	0.608244	1.5244	12.4625	7.70309	0.000386326	0.01042	0.647534	ENSDARG00000043276	calr	ENSMUSG00000019732	Calr3 Calr4
A_15_P116131	0.607763	1.52389	8.70239	6.10592	0.00122884	0.0179008	-0.625716	ENSDARG00000018121	cenpj	ENSMUSG00000064128	Cenpj
A_15_P107241	0.607688	1.52382	14.8091	15.4741	9.87728e-06	0.00368516	4.40414	ENSDARG00000041391	tmed10	ENSMUSG00000021248	Tmed10
LOLS01895	0.607522	1.52364	8.89442	12.0092	3.82677e-05	0.00458737	3.08843	ENSDARG00000045167	dlgap5	ENSMUSG00000037544	Dlgap5
LOLS10899	0.607264	1.52337	14.5017	11.9167	3.98689e-05	0.00458906	3.04699	ENSDARG00000033738	zgc:153867	ENSMUSG00000039824	Myl6b Gm8894 Myl6
A_15_P112093	0.607045	1.52314	9.32018	5.46827	0.00208814	0.0235837	-1.21429	ENSDARG00000018025	tbx2a	ENSMUSG00000000093	Tbx2
A_15_P101950	0.606805	1.52288	9.87448	10.4169	8.10987e-05	0.00589026	2.31681	ENSDARG00000070683	dkk3	ENSMUSG00000030772	Dkk3
LOLS03244	0.606759	1.52283	10.9587	6.90787	0.000668668	0.0132993	0.046442	ENSDARG00000016304	tfdp1b	ENSMUSG00000038482	Tfdp1
A_15_P102442	0.60644	1.5225	9.00477	5.3765	0.00226219	0.0246558	-1.30331	ENSDARG00000006074	uck2a	ENSMUSG00000026558	Uck2
A_15_P120028	0.605808	1.52183	13.6262	6.31456	0.00104276	0.0165068	-0.44391	ENSDARG00000011175	atp6v1d	ENSMUSG00000021114	Atp6v1d
LOLS01810	0.605718	1.52174	11.2436	5.06742	0.00298458	0.0286561	-1.61158	ENSDARG00000060320	dcaf5	ENSMUSG00000049106	Dcaf5
A_15_P110486	0.605295	1.52129	8.17924	13.7005	1.89684e-05	0.00390398	3.78405	ENSDARG00000042983	has1	ENSMUSG00000003665	Has1
LOLS00373	0.605079	1.52106	11.0346	4.59657	0.00466041	0.0368672	-2.10733	ENSDARG00000037188	rpa2	ENSMUSG00000028884	Rpa2
LOLS16271	0.603516	1.51942	8.7065	19.8616	2.56837e-06	0.00313782	5.58408	ENSDARG00000076228	kif2c	ENSMUSG00000028678	Kif2c
A_15_P115137	0.603285	1.51917	14.8277	8.30676	0.000262844	0.00880324	1.0658	ENSDARG00000002710	ncl	ENSMUSG00000026234	Ncl
LOLS03921	0.601817	1.51763	12.0915	9.97874	0.000101586	0.00616628	2.08079	ENSDARG00000079783	BX294110.1	ENSMUSG00000030609	Aen Isg20l2
A_15_P101598	0.600369	1.5161	9.63614	4.15524	0.00727583	0.0478849	-2.60206	ENSDARG00000013082	uap1l1	ENSMUSG00000026956	Uap1l1
A_15_P119425	0.597573	1.51317	12.2659	4.69066	0.00425324	0.0350771	-2.00566	ENSDARG00000009958	cbl	ENSMUSG00000034342	Cbl
LOLS14318	0.597262	1.51284	10.8144	7.47844	0.000448826	0.0110926	0.483792	ENSDARG00000056112	pikfyve	ENSMUSG00000025949	Pikfyve
A_15_P118699	0.597192	1.51277	10.3144	5.47151	0.00208228	0.0235728	-1.21117	ENSDARG00000035890	fuca1	ENSMUSG00000028673	Fuca1
LOLS07592	0.594961	1.51043	12.8231	5.62528	0.00182496	0.0219569	-1.06457	ENSDARG00000038027	zgc:56457	ENSMUSG00000033099	Nol12
LOLS11320	0.593994	1.50942	10.5134	4.72112	0.00413028	0.034541	-1.97303	ENSDARG00000070108	DEK	ENSMUSG00000021377	Dek
A_15_P113242	0.593866	1.50929	8.91321	8.6476	0.000213738	0.00803774	1.28889	ENSDARG00000011511	mif4gda	ENSMUSG00000020743	Mif4gd
LOLS14589	0.593825	1.50924	14.394	6.97525	0.000637031	0.0129935	0.0997611	ENSDARG00000035858	cnn2	ENSMUSG00000053931	Cnn3
LOLS14895	0.592586	1.50795	12.1464	6.24711	0.0010991	0.0169749	-0.502138	ENSDARG00000079701	GANAB (1 of 3)	ENSMUSG00000071650	Ganab
LOLS11071	0.592192	1.50754	10.5289	6.3978	0.000977811	0.0159305	-0.372783	ENSDARG00000013478	rrp15	ENSMUSG00000001305	Rrp15
A_15_P121124	0.591772	1.5071	9.09494	7.93298	0.000332634	0.00977328	0.810458	ENSDARG00000020079	neil3	ENSMUSG00000039396	Neil3
LOL01880	0.590921	1.50621	15.4464	10.1448	9.31762e-05	0.0060726	2.17157	ENSDARG00000037746 ENSDARG00000037870	bactin1 bactin2
A_15_P118677	0.589662	1.50489	10.7286	5.80864	0.00156479	0.0201735	-0.893757	ENSDARG00000008491	wu:fd55e03
LOLS06681	0.589107	1.50431	12.2983	7.74746	0.000375215	0.0103379	0.679344	ENSDARG00000028688	exosc2	ENSMUSG00000039356	Exosc2
A_15_P119713	0.588845	1.50404	12.7222	10.349	8.39291e-05	0.00589026	2.28099	ENSDARG00000009871	snrpc	ENSMUSG00000024217	Snrpc
A_15_P117025	0.587732	1.50288	9.24986	7.77589	0.000368294	0.0102463	0.699629	ENSDARG00000037966	thoc6	ENSMUSG00000041319	Thoc6
LOLS09814	0.587537	1.50268	13.502	12.1551	3.58911e-05	0.00455054	3.15308	ENSDARG00000006225	ddx39aa	ENSMUSG00000005481	Ddx39
A_15_P113666	0.586986	1.5021	11.537	7.39898	0.000473709	0.0114095	0.424765	ENSDARG00000014244	rbmx	ENSMUSG00000031134	Rbmx Rbmxrt Rbmy1a1 Gm10256 Gm10352 Rbmxl2 Gm4064 Gm3376
LOLS16357	0.586876	1.50199	11.1959	7.03073	0.00061228	0.0127307	0.143327	ENSDARG00000053356	SNX2	ENSMUSG00000034484	Snx2
LOLS16015	0.58623	1.50132	10.5004	5.1455	0.0027797	0.0277515	-1.53246	ENSDARG00000071084	CT573297.1	ENSMUSG00000075284	Wipf1
A_15_P110638	0.58604	1.50112	11.306	7.65017	0.000400082	0.0105331	0.609371	ENSDARG00000058354	selt1a	ENSMUSG00000075700	2810407C02Rik
LOLS16086	0.585897	1.50097	10.5357	7.11426	0.000577102	0.0123952	0.208327	ENSDARG00000027689	pold1	ENSMUSG00000038644	Pold1
A_15_P109222	0.585884	1.50096	9.63349	4.42558	0.00552004	0.0407513	-2.29549	ENSDARG00000062052	casp2	ENSMUSG00000029863	Casp2
A_15_P104742	0.585855	1.50093	10.5186	7.06604	0.000597112	0.0126054	0.170891	ENSDARG00000044339	rp2	ENSMUSG00000060090	Rp2h
LOLS00681	0.585843	1.50092	9.74749	4.43325	0.00547779	0.0405809	-2.28695	ENSDARG00000020711 ENSDARG00000078069	rrm2 RRM2 (1 of 2)
A_15_P114449	0.585325	1.50038	12.3394	4.62273	0.00454288	0.0363911	-2.07893	ENSDARG00000058337	nop58	ENSMUSG00000026020	Nop58
LOLS06608	0.585047	1.50009	8.93719	5.72332	0.00168011	0.0210108	-0.972707	ENSDARG00000077323	thap4	ENSMUSG00000026279	Thap4
LOLS06182	0.584525	1.49954	15.203	4.79071	0.00386434	0.0331442	-1.899	ENSDARG00000063626	ddx21	ENSMUSG00000020075	Ddx21 Ddx50
LOLS04727	0.584427	1.49944	9.06062	4.63358	0.00449512	0.0362077	-2.06718	ENSDARG00000002479	ERCC6L	ENSMUSG00000051220	Ercc6l
A_15_P104683	0.584078	1.49908	9.70616	10.4668	7.90868e-05	0.00589026	2.34301	ENSDARG00000070084	phf10	ENSMUSG00000023883	Phf10
A_15_P107709	0.583358	1.49833	9.90932	7.42806	0.000464419	0.0112983	0.446438	ENSDARG00000015966	yaf2	ENSMUSG00000022634	Yaf2
LOLS10006	0.583327	1.4983	8.64048	8.68406	0.000209151	0.00794815	1.31223	ENSDARG00000060252	mogs	ENSMUSG00000030036	Mogs
A_15_P105082	0.583216	1.49818	14.5055	10.1053	9.51005e-05	0.00611568	2.15012	ENSDARG00000005162	tpm3	ENSMUSG00000027940	Tpm3 Tpm3-rs7
A_15_P107889	0.582834	1.49779	11.0492	5.29228	0.00243681	0.0258062	-1.386	ENSDARG00000068177	pak2a	ENSMUSG00000022781	Pak2
LOLS05781	0.582007	1.49693	11.3145	4.91771	0.00342804	0.0309798	-1.76571	ENSDARG00000043357 ENSDARG00000074603	TBL2 (2 of 2) tbl2
LOLS16387	0.581929	1.49685	14.2869	6.74372	0.000753723	0.0140726	-0.0854289	ENSDARG00000003681	eif5	ENSMUSG00000021282	Eif5
A_15_P111650	0.581927	1.49685	11.4137	7.1708	0.000554626	0.0121945	0.251934	ENSDARG00000042530	nup205	ENSMUSG00000038759	Nup205
LOLS06067	0.581776	1.49669	9.4961	5.99031	0.00134846	0.0187351	-0.728676	ENSDARG00000051902	prmt7	ENSMUSG00000060098	Prmt7
A_15_P112586	0.581244	1.49614	8.39731	4.74642	0.00403124	0.034016	-1.94604	ENSDARG00000090190	bcam	ENSMUSG00000002980	Bcam
A_15_P102773	0.581109	1.496	9.34178	4.74669	0.00403017	0.0340136	-1.94574	ENSDARG00000037158	rcc1	ENSMUSG00000028896	Rcc1
LOLS05396	0.579849	1.49469	13.9352	12.0462	3.76484e-05	0.0045641	3.1049	ENSDARG00000025269	pdcd6ip	ENSMUSG00000032504	Pdcd6ip
A_15_P112801	0.57835	1.49314	15.2664	7.54362	0.000429549	0.0108589	0.531775	ENSDARG00000041754	cct2	ENSMUSG00000034024	Cct2
A_15_P115470	0.578156	1.49294	9.01884	14.6728	1.31404e-05	0.00374226	4.13633	ENSDARG00000010531	scamp4	ENSMUSG00000078441	Scamp4
A_15_P107268	0.578102	1.49288	9.82702	5.00277	0.00316746	0.0296738	-1.67775	ENSDARG00000004436	fam92a1	ENSMUSG00000028218	Fam92a
LOLS12909	0.577981	1.49276	10.7729	5.93039	0.00141573	0.0192436	-0.782676	ENSDARG00000006603	csrp1a	ENSMUSG00000026421	Csrp1
A_15_P120137	0.577555	1.49232	11.463	5.19997	0.00264635	0.0269717	-1.47776	ENSDARG00000016350	cap1	ENSMUSG00000028656	Cap1
A_15_P100740	0.577476	1.49224	9.45469	5.57424	0.00190606	0.022434	-1.11288	ENSDARG00000019791	prmt3	ENSMUSG00000030505	Prmt3
LOLS13979	0.576799	1.49154	10.3918	4.22495	0.00676878	0.0457323	-2.52193	ENSDARG00000052103	dtymk	ENSMUSG00000026281	Dtymk
LOLS15341	0.576669	1.4914	10.5339	5.09143	0.00291977	0.0283902	-1.58715	ENSDARG00000058801	rev3l	ENSMUSG00000019841	Rev3l
A_15_P101560	0.576019	1.49073	13.0038	4.79857	0.00383555	0.0329886	-1.89068	ENSDARG00000069461	rnaseka	ENSMUSG00000040904	Rnasek
LOLS02449	0.575736	1.49044	13.7483	7.28455	0.00051243	0.0118217	0.338713	ENSDARG00000043873	arid4a	ENSMUSG00000048118	Arid4a
LOLS09296	0.575564	1.49026	12.3069	5.6547	0.00178003	0.0216825	-1.03688	ENSDARG00000059791	dad1	ENSMUSG00000022174	Dad1
A_15_P106774	0.574502	1.48916	10.9291	7.43196	0.000463192	0.0112862	0.449333	ENSDARG00000015628	psmd10	ENSMUSG00000031429	Psmd10
LOLS04676	0.574469	1.48913	8.50218	9.93543	0.000103924	0.00623721	2.05684	ENSDARG00000092098	CKAP2L	ENSMUSG00000048327	Ckap2l
LOLS10873	0.574062	1.48871	10.8517	5.03391	0.00307781	0.0291478	-1.6458	ENSDARG00000013670	hyou1	ENSMUSG00000032115	Hyou1
A_15_P109514	0.573488	1.48812	9.46864	5.19299	0.002663	0.027054	-1.48474	ENSDARG00000077009	wdfy4	ENSMUSG00000051506	Wdfy4
A_15_P110076	0.573485	1.48811	8.20621	13.6536	1.93194e-05	0.00390398	3.76623	ENSDARG00000035768	pltp	ENSMUSG00000017754	Pltp
A_15_P101791	0.573319	1.48794	12.6407	5.12055	0.00284334	0.0280632	-1.55764	ENSDARG00000045676	calua	ENSMUSG00000029767	Calu
LOLS00576	0.572874	1.48748	13.2053	5.23238	0.00257051	0.0265447	-1.44542	ENSDARG00000040764	id1	ENSMUSG00000042745	Id1
LOLS10826	0.572676	1.48728	9.38122	9.05155	0.00016881	0.0073684	1.542	ENSDARG00000062152	chaf1a	ENSMUSG00000002835	Chaf1a
A_15_P116234	0.571657	1.48623	9.6556	6.65626	0.000804163	0.0144795	-0.156857	ENSDARG00000031907	ptbp1b	ENSMUSG00000006498	Ptbp1
A_15_P102094	0.571488	1.48606	12.0028	5.87141	0.00148579	0.0196767	-0.836261	ENSDARG00000058425	rab35	ENSMUSG00000029518	Rab35
LOLS12096	0.571044	1.4856	11.2987	5.62565	0.0018244	0.0219569	-1.06423	ENSDARG00000045003	vsg1
LOLS13041	0.570882	1.48543	8.29556	7.04078	0.000607919	0.0127181	0.151181	ENSDARG00000038153	lgals2b	ENSMUSG00000043501	Lgals2
A_15_P100027	0.570833	1.48538	9.48804	6.13551	0.00120024	0.0177106	-0.59962	ENSDARG00000043720	cdc45	ENSMUSG00000000028	Cdc45
A_15_P107114	0.570635	1.48518	11.3602	4.37996	0.00577908	0.041755	-2.34643	ENSDARG00000018432	m6pr	ENSMUSG00000007458	M6pr
LOLS09577	0.570472	1.48501	14.5951	4.23138	0.00672408	0.0455274	-2.51458	ENSDARG00000039034	marcksl1	ENSMUSG00000047945	Marcksl1
A_15_P113696	0.570373	1.48491	8.70474	6.86119	0.000691666	0.0134928	0.00922205	ENSDARG00000037639	nkx3.2	ENSMUSG00000049691	Nkx3-2
A_15_P114870	0.57005	1.48458	17.2195	6.49522	0.000907676	0.0153716	-0.290526	ENSDARG00000051783	rplp0	ENSMUSG00000063696	Gm8730 Rplp0
LOLS13940	0.569329	1.48383	12.0822	5.63143	0.00181546	0.0218862	-1.05877	ENSDARG00000043976	etf1	ENSMUSG00000024360	Etf1
A_15_P104764	0.569239	1.48374	11.1972	11.3394	5.18591e-05	0.00511963	2.77925	ENSDARG00000056480	cpvl	ENSMUSG00000052955	Cpvl
LOLS11801	0.567905	1.48237	14.2283	11.5197	4.77091e-05	0.00497543	2.86454	ENSDARG00000069142	aars	ENSMUSG00000031960	Aars
A_15_P116355	0.567362	1.48181	10.5999	6.20859	0.00113284	0.0172174	-0.535616	ENSDARG00000034534	atp6v1al	ENSMUSG00000052459	Atp6v1a
LOLS04181	0.567081	1.48152	13.7609	8.03297	0.000312037	0.00946711	0.879899	ENSDARG00000003189	psmd1	ENSMUSG00000026229	Psmd1
LOLS03720	0.567045	1.48149	10.6848	6.04607	0.00128915	0.0182876	-0.678815	ENSDARG00000076602	PRSS16	ENSMUSG00000006179	Prss16
LOLS16141	0.566883	1.48132	11.8669	7.51967	0.000436518	0.0109471	0.514189	ENSDARG00000075380	kri1l	ENSMUSG00000035047	Kri1
LOLS05538	0.566803	1.48124	9.04965	4.74671	0.00403012	0.0340136	-1.94573	ENSDARG00000063285	ube2t	ENSMUSG00000026429	Ube2t
A_15_P111753	0.566223	1.48064	11.7908	15.5104	9.75388e-06	0.00368516	4.4158	ENSDARG00000043336	EXOSC7	ENSMUSG00000025785	Exosc7
LOLS03081	0.565638	1.48004	11.9777	4.24685	0.0066179	0.0451547	-2.49691	ENSDARG00000058941	CABZ01112358.1	ENSMUSG00000023036	Pcdhgc5
A_15_P120547	0.565532	1.47993	10.1044	4.83748	0.00369662	0.0323009	-1.84964	ENSDARG00000007127	acat2	ENSMUSG00000023832	Acat2 Acat3
A_15_P102818	0.563691	1.47805	12.6292	11.6615	4.47157e-05	0.00478104	2.93057	ENSDARG00000028971	cpsf2	ENSMUSG00000041781	Cpsf2
LOLS12039	0.563299	1.47764	9.18043	12.0618	3.73898e-05	0.0045641	3.11186	ENSDARG00000078125	RUSC1	ENSMUSG00000035969	Rusc2 Rusc1
A_15_P119172	0.562339	1.47666	16.3133	7.24594	0.000526318	0.0119384	0.309398	ENSDARG00000092798	ppib	ENSMUSG00000032383	Ppib
LOLS11713	0.560972	1.47526	11.7789	4.19515	0.00698049	0.0465068	-2.5561	ENSDARG00000016484	dkc1	ENSMUSG00000031403	Dkc1
A_15_P115997	0.560964	1.47525	9.81394	5.90271	0.00144812	0.0194326	-0.807768	ENSDARG00000033861	sepsecs	ENSMUSG00000029173	Sepsecs
A_15_P104461	0.560368	1.47465	9.80273	6.565	0.00086103	0.0149477	-0.232262	ENSDARG00000017199	ELP2	ENSMUSG00000024271	Elp2
A_15_P118656	0.560365	1.47464	12.2573	9.35965	0.000141885	0.0069923	1.72731	ENSDARG00000086411	SRSF12 (1 of 2)	ENSMUSG00000054679	Srsf12
A_15_P120146	0.560355	1.47463	14.4764	4.91805	0.00342695	0.0309763	-1.76536	ENSDARG00000016548	EIF5B	ENSMUSG00000026083	Eif5b
A_15_P114709	0.560112	1.47438	9.6297	4.85498	0.00363603	0.0319769	-1.83125	ENSDARG00000035879	FUCA1 (1 of 2)	ENSMUSG00000028673	Fuca1
A_15_P115377	0.559525	1.47378	10.4065	7.31364	0.000502246	0.0117305	0.360709	ENSDARG00000008255	cnot6	ENSMUSG00000020362	Cnot6
LOLS04667	0.559297	1.47355	8.78753	4.34232	0.00600332	0.0427431	-2.38871	ENSDARG00000068759	CDCA2	ENSMUSG00000048922	Cdca2
A_15_P115337	0.558241	1.47247	11.8584	5.72242	0.00168137	0.0210146	-0.973541	ENSDARG00000013122	maf1	ENSMUSG00000022553	Maf1
A_15_P118244	0.558167	1.4724	8.93036	6.58136	0.000850495	0.014875	-0.218672	ENSDARG00000070109	ncapg	ENSMUSG00000015880	Ncapg
A_15_P118595	0.558115	1.47234	13.6173	6.68345	0.000788071	0.014386	-0.134562	ENSDARG00000017568	HNRNPAB (1 of 2)	ENSMUSG00000020358	Hnrnpab
A_15_P101649	0.558088	1.47232	12.3758	5.51729	0.00200152	0.0230487	-1.1672	ENSDARG00000069422	nhp2	ENSMUSG00000001056	Nhp2
LOLS09361	0.5577	1.47192	9.95932	5.24998	0.00253036	0.0263537	-1.42791	ENSDARG00000002787	gro2	ENSMUSG00000032280	Tle3
A_15_P113282	0.557654	1.47187	10.2922	9.40319	0.000138501	0.0069406	1.75297	ENSDARG00000045096	ostf1	ENSMUSG00000024725	Ostf1
A_15_P111353	0.557339	1.47155	12.2182	4.49684	0.00514147	0.0389767	-2.21654	ENSDARG00000038737	phf20b	ENSMUSG00000038116	Phf20
LOLS12917	0.556939	1.47114	12.7315	8.9686	0.000177054	0.00744678	1.49099	ENSDARG00000010194	eif4bb	ENSMUSG00000058655	Eif4b
A_15_P110253	0.556393	1.47059	9.49927	15.187	1.09228e-05	0.00371567	4.31038	ENSDARG00000042833	RFFL (1 of 2)	ENSMUSG00000020696	Rffl
A_15_P111420	0.555696	1.46988	12.7328	12.1066	3.66617e-05	0.00455054	3.13169	ENSDARG00000029663	rab1a	ENSMUSG00000020149	Rab1
LOLS11907	0.554806	1.46897	8.47887	11.6401	4.51526e-05	0.00480567	2.92068	ENSDARG00000013719	GTSE1	ENSMUSG00000022385	Gtse1
LOLS02962	0.554239	1.46839	11.3165	7.5952	0.000414978	0.0106805	0.569468	ENSDARG00000074635	abca1a	ENSMUSG00000015243	Abca1
LOLS15253	0.553003	1.46714	8.24677	7.51	0.000439371	0.0109853	0.50707	ENSDARG00000053558	rtkn2	ENSMUSG00000037846	Rtkn2
LOLS10770	0.552767	1.4669	9.60348	4.20166	0.00693358	0.0463155	-2.54862	ENSDARG00000042527	ung	ENSMUSG00000029591	Ung
LOLS07065	0.552521	1.46665	12.0225	6.26215	0.00108623	0.016931	-0.489103	ENSDARG00000033184	prkar2aa	ENSMUSG00000032601	Prkar2a
A_15_P110156	0.550393	1.46448	8.95302	6.24542	0.00110055	0.0169749	-0.503599	ENSDARG00000057738	hells	ENSMUSG00000025001	Hells
LOLS05613	0.550284	1.46437	9.6956	5.79156	0.00158712	0.0203463	-0.90949	ENSDARG00000087752	RFWD3	ENSMUSG00000033596	Rfwd3
A_15_P113820	0.549888	1.46397	13.1808	4.77232	0.00393264	0.0334185	-1.91849	ENSDARG00000058858	clic1	ENSMUSG00000007041	Clic1
LOLS05760	0.549635	1.46372	13.5126	8.1909	0.000282463	0.00909578	0.98788	ENSDARG00000070097	sels	ENSMUSG00000075701	H47
A_15_P102414	0.549165	1.46324	16.5292	4.91668	0.00343135	0.0309903	-1.76679	ENSDARG00000052958	BX323876.3
LOLS08201	0.548872	1.46294	10.7509	11.1269	5.73105e-05	0.00522672	2.67663	ENSDARG00000059642	mtmr14	ENSMUSG00000030269	Mtmr14
A_15_P120694	0.548848	1.46292	8.96558	4.22036	0.00680092	0.0458255	-2.52719	ENSDARG00000018077	rbp1b	ENSMUSG00000046402	Rbp1
A_15_P113854	0.548183	1.46224	8.39967	7.67893	0.000392536	0.0104698	0.630142	ENSDARG00000040923	crabp2a	ENSMUSG00000004885	Crabp2
LOLS06810	0.547617	1.46167	10.601	6.51772	0.000892319	0.0152402	-0.271677	ENSDARG00000005832	anapc2	ENSMUSG00000026965	Anapc2
A_15_P109585	0.547528	1.46158	13.3831	11.3221	5.22804e-05	0.00511963	2.77096	ENSDARG00000016636	sec23a	ENSMUSG00000020986	Sec23a
LOLS06547	0.546949	1.46099	8.81082	12.482	3.11695e-05	0.00445072	3.29456	ENSDARG00000017320	f11r	ENSMUSG00000038235	F11r
A_15_P119758	0.546691	1.46073	10.254	8.27939	0.00026733	0.00885216	1.04749	ENSDARG00000056059	rangap1	ENSMUSG00000022391	Rangap1
LOLS05600	0.546486	1.46052	8.39753	7.11993	0.000574803	0.0123766	0.21271	ENSDARG00000069933	MAP3K6	ENSMUSG00000028862	Map3k6
A_15_P115866	0.546254	1.46029	9.70184	5.66809	0.00176001	0.02155	-1.02431	ENSDARG00000007549	pdxdc1	ENSMUSG00000022680	Pdxdc1
LOLS14769	0.546185	1.46022	13.835	4.69483	0.00423614	0.0350279	-2.00118	ENSDARG00000005586	zbtb20	ENSMUSG00000022708	Zbtb20
A_15_P103348	0.546055	1.46009	8.68999	5.39839	0.00221921	0.0243808	-1.28198	ENSDARG00000002403	nusap1	ENSMUSG00000027306	Nusap1
LOLS04851	0.545742	1.45977	9.95363	6.85488	0.000694843	0.0135095	0.00417635	ENSDARG00000041991	rrp9	ENSMUSG00000041506	Rrp9
A_15_P100359	0.545597	1.45962	13.1727	4.34373	0.00599472	0.0427001	-2.38712	ENSDARG00000024651	snrpa1	ENSMUSG00000030512	Snrpa1
LOLS12494	0.544986	1.45901	9.74768	7.16538	0.000556736	0.0121945	0.247766	ENSDARG00000045277	rdh12l	ENSMUSG00000021123	Rdh12 Rdh11
A_15_P119612	0.544367	1.45838	12.1534	6.58007	0.000851319	0.014875	-0.21974	ENSDARG00000019998	slc30a7	ENSMUSG00000054414	Slc30a7
A_15_P117117	0.542939	1.45694	8.44886	9.50411	0.000131015	0.00681512	1.81198	ENSDARG00000030759	melk	ENSMUSG00000035683	Melk
A_15_P118812	0.542901	1.4569	12.117	6.58142	0.00085046	0.014875	-0.218626	ENSDARG00000025326	myl12.2	ENSMUSG00000067818	Myl9
A_15_P112304	0.542797	1.45679	8.41974	7.73803	0.000377546	0.0103417	0.672595	ENSDARG00000056859	C4H12orf39	ENSMUSG00000071112	B230216G23Rik
A_15_P102716	0.542527	1.45652	15.1524	5.65865	0.0017741	0.0216468	-1.03317	ENSDARG00000001057	bysl	ENSMUSG00000023988	Bysl
LOLS11485	0.542131	1.45612	11.3677	9.58319	0.000125479	0.0066662	1.85776	ENSDARG00000074850	si:ch211-224d23.4	ENSMUSG00000018341	Il12rb2
LOLS06235	0.541546	1.45553	10.7727	10.0511	9.78162e-05	0.00614425	2.12055	ENSDARG00000004774	wdr36	ENSMUSG00000038299	Wdr36
A_15_P110879	0.541094	1.45508	9.76234	4.4845	0.00520483	0.0393124	-2.23015	ENSDARG00000055477	pelo	ENSMUSG00000042275	Pelo
A_15_P119553	0.541031	1.45501	10.3402	5.82395	0.00154507	0.0200809	-0.879683	ENSDARG00000068175	ing5b	ENSMUSG00000026283	Ing5
LOLS06389	0.540043	1.45402	8.91167	10.624	7.31261e-05	0.0057523	2.42458	ENSDARG00000040695	fkbp14	ENSMUSG00000038074	Fkbp14
LOL03595	0.538576	1.45254	13.0881	4.17628	0.0071184	0.047212	-2.5778	ENSDARG00000032575	ywhai	ENSMUSG00000018326	Ywhab Ywhaz Ywhaq
A_15_P105489	0.536345	1.45029	11.4705	5.27007	0.00248542	0.0261034	-1.40797	ENSDARG00000015823	vps26b	ENSMUSG00000031988	Vps26b
LOLS09017	0.536275	1.45022	9.27114	4.44581	0.0054094	0.0402326	-2.27299	ENSDARG00000077270	INCENP	ENSMUSG00000024660	Incenp
LOLS11824	0.536059	1.45001	12.8653	5.73771	0.00165999	0.0208555	-0.959329	ENSDARG00000033899	ap2m1b	ENSMUSG00000022841	Ap2m1
LOLS15654	0.536011	1.44996	12.9521	8.18105	0.000284209	0.00913162	0.981205	ENSDARG00000056557	copb1	ENSMUSG00000030754	Copb1
A_15_P121400	0.535976	1.44992	8.91671	5.08962	0.0029246	0.028418	-1.58899	ENSDARG00000043640	cenpn	ENSMUSG00000031756	Cenpn
LOLS14835	0.535514	1.44946	10.2851	5.79946	0.00157675	0.0202613	-0.902208	ENSDARG00000076425	LRRC29	ENSMUSG00000041679	Lrrc29
LOLS05798	0.533463	1.4474	9.49974	12.6839	2.86186e-05	0.00439238	3.37969	ENSDARG00000088990	DMXL1 (1 of 2)	ENSMUSG00000037416	Dmxl1
A_15_P119170	0.532804	1.44674	17.7892	10.8042	6.69317e-05	0.00558145	2.51642	ENSDARG00000077291	rps2	ENSMUSG00000044533	Rps2 Gm6139 Gm4968 Gm8225 Gm5921 Rps2-ps6 Gm6576 Gm8841 Rps2-ps5
LOLS00604	0.532081	1.44601	9.20204	7.14266	0.000565682	0.0122902	0.230271	ENSDARG00000000151	thraa	ENSMUSG00000058756	Thra
A_15_P108100	0.531541	1.44547	13.343	4.6452	0.00444465	0.036036	-2.05462	ENSDARG00000070386	KRTCAP2	ENSMUSG00000042747	Krtcap2
LOLS15996	0.531504	1.44544	9.68649	6.86142	0.000691549	0.0134928	0.00940784	ENSDARG00000015070	pola2	ENSMUSG00000024833	Pola2
LOLS09681	0.531434	1.44536	9.24712	6.06189	0.00127288	0.0181746	-0.664737	ENSDARG00000068681	crfb1
LOLS11832	0.53122	1.44515	12.1445	5.31392	0.0023905	0.025533	-1.36466	ENSDARG00000043511	prdx6	ENSMUSG00000026701	Prdx6 Prdx6b
A_15_P104105	0.53101	1.44494	10.9593	12.3023	3.36676e-05	0.00450689	3.21736	ENSDARG00000019478	SLC10A7	ENSMUSG00000031684	Slc10a7
LOL03761	0.530508	1.44444	8.61406	20.8188	1.99025e-06	0.00313782	5.79	ENSDARG00000039563 ENSDARG00000044074	loxl3b loxl2b
A_15_P118312	0.530133	1.44406	10.92	4.91295	0.00344333	0.0310531	-1.77067	ENSDARG00000001754	noc2l
A_15_P107499	0.529951	1.44388	8.67262	6.44743	0.000941323	0.01562	-0.330744	ENSDARG00000006939	tbx6	ENSMUSG00000030699	Tbx6
A_15_P108268	0.529932	1.44386	13.9006	4.97676	0.00324465	0.0300476	-1.70454	ENSDARG00000070657	pa2g4b	ENSMUSG00000025364	Pa2g4
A_15_P101215	0.529728	1.44366	9.38441	14.7105	1.29606e-05	0.00374226	4.14938	ENSDARG00000074056	kctd1	ENSMUSG00000036225	Kctd1
A_15_P109443	0.529514	1.44344	9.35053	10.1297	9.39086e-05	0.00608424	2.16336	ENSDARG00000051934	C25H19orf50	ENSMUSG00000055553	2810422J05Rik
LOLS15490	0.529381	1.44331	9.18442	6.01468	0.00132216	0.0185303	-0.706837	ENSDARG00000086225	syngr2b	ENSMUSG00000048277	Syngr2
A_15_P106355	0.529295	1.44322	13.2373	5.14467	0.0027818	0.0277532	-1.5333	ENSDARG00000057882	arpc3	ENSMUSG00000029465	Arpc3
A_15_P112652	0.529	1.44293	11.0406	6.26014	0.00108795	0.016931	-0.490849	ENSDARG00000029931	atp13a	ENSMUSG00000031862	Atp13a1
A_15_P115056	0.528815	1.44274	17.6956	5.58955	0.00188131	0.022318	-1.09836	ENSDARG00000021124	cfl1	ENSMUSG00000053038	Gm6180 Cfl1
LOLS15843	0.528643	1.44257	10.014	9.79958	0.000111679	0.00633451	1.98097	ENSDARG00000009113	pigc	ENSMUSG00000026698	Pigc
A_15_P100556	0.528342	1.44227	16.1602	5.12018	0.0028443	0.0280662	-1.55801	ENSDARG00000056479	zgc:86773	ENSMUSG00000020149	Rab1
LOLS12869	0.527931	1.44186	13.206	6.14942	0.00118706	0.0176304	-0.587393	ENSDARG00000006192	gatad2a	ENSMUSG00000036180	Gatad2a
A_15_P117718	0.527643	1.44157	14.4173	4.51739	0.00503787	0.0384675	-2.19391	ENSDARG00000039510	dbx2	ENSMUSG00000045608	Dbx2
LOLS08446	0.527567	1.4415	13.9564	5.42449	0.00216917	0.0240963	-1.25662	ENSDARG00000014165 ENSDARG00000087263	ssr3 SSR3 (2 of 2)
LOLS06627	0.527208	1.44114	10.8496	4.8891	0.00352116	0.0313881	-1.79553	ENSDARG00000069135	PPP1R15A	ENSMUSG00000040435	Ppp1r15a
A_15_P110148	0.526541	1.44047	15.2172	4.30148	0.00625789	0.0436831	-2.43483	ENSDARG00000042049	zgc:112425	ENSMUSG00000031167	Rbm3 Cirbp
A_15_P100201	0.526438	1.44037	10.352	6.14994	0.00118657	0.0176304	-0.586936	ENSDARG00000037244	gpr137	ENSMUSG00000024958	Gpr137
LOLS04519	0.526238	1.44017	11.7812	6.60482	0.000835661	0.0147138	-0.199249	ENSDARG00000092364	si:ch211-218c6.8
A_15_P108438	0.52507	1.439	8.44134	9.16715	0.000158059	0.00722825	1.61229	ENSDARG00000008931	renbp	ENSMUSG00000031387	Renbp
LOLS13039	0.524341	1.43828	10.6954	5.65728	0.00177615	0.02166	-1.03445	ENSDARG00000069980	lman1	ENSMUSG00000041891	Lman1
A_15_P108668	0.523871	1.43781	10.7799	4.72877	0.00410004	0.0344087	-1.96486	ENSDARG00000030092	tram2	ENSMUSG00000041779	Tram2
LOLS05139	0.523651	1.43759	11.5705	6.45155	0.000938366	0.0156143	-0.327268	ENSDARG00000008105	mettl2a	ENSMUSG00000020691	Mettl2
A_15_P106672	0.523252	1.43719	10.7386	4.39109	0.00571465	0.0415174	-2.33398	ENSDARG00000025868	zdhhc13	ENSMUSG00000030471	Zdhhc13
LOLS12665	0.522748	1.43669	9.09566	4.62328	0.00454046	0.0363911	-2.07834	ENSDARG00000038476	si:dkeyp-68b7.7
A_15_P110433	0.522729	1.43667	13.2786	12.1116	3.65805e-05	0.00455054	3.13392	ENSDARG00000073734	arf6	ENSMUSG00000044147	Arf6
A_15_P104983	0.522052	1.436	10.5349	8.33394	0.000258474	0.00875152	1.08393	ENSDARG00000026109	slc48a1b	ENSMUSG00000081534	Slc48a1
LOLS03689	0.521964	1.43591	11.0913	7.98051	0.000322651	0.00963627	0.843573	ENSDARG00000086777	CABZ01055170.1	ENSMUSG00000020739	Nup85
LOLS13507	0.520873	1.43482	11.5429	9.75642	0.000114283	0.00642372	1.95664	ENSDARG00000030161	ppp1r14bb	ENSMUSG00000056612	Ppp1r14b 4933415F23Rik
A_15_P100160	0.520685	1.43464	15.4294	13.0287	2.48082e-05	0.00419404	3.52126	ENSDARG00000016173	cct3	ENSMUSG00000001416	Cct3
A_15_P121370	0.52045	1.4344	11.9845	4.629	0.0045152	0.03629	-2.07213	ENSDARG00000032505	LYAR	ENSMUSG00000067367	Lyar
A_15_P115760	0.519831	1.43379	11.9283	4.39468	0.00569403	0.0414897	-2.32996	ENSDARG00000013838	sulf2l	ENSMUSG00000006800	Sulf2
LOLS16172	0.519477	1.43344	12.4674	4.79023	0.00386611	0.0331442	-1.89951	ENSDARG00000053668	STAG2 (1 of 2)	ENSMUSG00000025862	Stag2
A_15_P111388	0.519096	1.43306	11.8104	7.22498	0.00053404	0.0120379	0.293427	ENSDARG00000017140	zgc:63587
A_15_P107316	0.518982	1.43294	9.66316	4.42984	0.00549654	0.040664	-2.29075	ENSDARG00000062450	rnf115	ENSMUSG00000028098	Rnf115
LOLS05505	0.518683	1.43265	9.85619	4.37636	0.00580013	0.0418172	-2.35047	ENSDARG00000055225	dock8	ENSMUSG00000052085	Dock8
A_15_P102732	0.51813	1.4321	9.34162	4.5983	0.00465252	0.0368645	-2.10545	ENSDARG00000015998	wdhd1	ENSMUSG00000037572	Wdhd1
LOLS10577	0.517601	1.43157	10.5661	6.96445	0.000641979	0.0130423	0.0912518	ENSDARG00000045308	pola1	ENSMUSG00000006678	Pola1
A_15_P115812	0.517213	1.43119	12.1587	18.5071	3.76382e-06	0.00313782	5.26452	ENSDARG00000054433	yipf6	ENSMUSG00000047694	Yipf6
LOLS00285	0.516769	1.43075	10.3174	4.66044	0.0043794	0.0357751	-2.03817	ENSDARG00000015540	psen2	ENSMUSG00000010609	Psen2
A_15_P120955	0.51673	1.43071	9.05796	5.69634	0.0017186	0.0212877	-0.997864	ENSDARG00000058219	tubd1	ENSMUSG00000020513	Tubd1
A_15_P114299	0.516191	1.43017	9.4847	4.50871	0.00508133	0.038697	-2.20346	ENSDARG00000078935	TTLL4	ENSMUSG00000033257	Ttll4
LOLS04387	0.515311	1.4293	8.99673	7.75112	0.000374317	0.0103379	0.681957	ENSDARG00000025808	taf5l	ENSMUSG00000038697	Taf5l
A_15_P113998	0.515225	1.42922	14.2749	7.43249	0.000463025	0.0112862	0.449728	ENSDARG00000020504	h3f3a	ENSMUSG00000060743	H3f3a
A_15_P117142	0.514881	1.42888	15.2927	4.23283	0.00671409	0.0455097	-2.51293	ENSDARG00000011125	snrpb	ENSMUSG00000000948	Snrpn
A_15_P107554	0.514481	1.42848	9.30767	8.58672	0.000221663	0.00812687	1.2497	ENSDARG00000014385	chek1	ENSMUSG00000032113	Chek1
A_15_P103787	0.514379	1.42838	10.7015	5.09766	0.00290322	0.0283025	-1.58083	ENSDARG00000040538	spsb4b	ENSMUSG00000046997	Spsb4
A_15_P118351	0.51399	1.42799	11.2653	4.22768	0.00674977	0.0456466	-2.51881	ENSDARG00000040730	wdr75	ENSMUSG00000025995	Wdr75
A_15_P109661	0.513854	1.42786	10.0882	5.53171	0.00197684	0.0228758	-1.1534	ENSDARG00000077618	RIN3	ENSMUSG00000044456	Rin3
A_15_P113852	0.513695	1.4277	8.19303	7.19921	0.000543719	0.0121511	0.273726	ENSDARG00000076093	ftr76	ENSMUSG00000020773	Trim47 4933422H20Rik
A_15_P117935	0.513642	1.42765	13.5847	6.63045	0.000819789	0.0146187	-0.178089	ENSDARG00000026712	rab5c	ENSMUSG00000019173	Rab5c
LOLS12427	0.512296	1.42632	10.6506	5.14122	0.0027905	0.0277972	-1.53677	ENSDARG00000038374	CCDC137	ENSMUSG00000049957	Ccdc137
A_15_P110762	0.512071	1.4261	14.5643	5.4535	0.00211507	0.0237269	-1.22854	ENSDARG00000017891	tcp1	ENSMUSG00000068039	Tcp1
LOLS15942	0.511208	1.42524	11.4599	6.18803	0.00115135	0.0173803	-0.553563	ENSDARG00000063553	rlf	ENSMUSG00000049878	Rlf
LOLS11987	0.511164	1.4252	9.40582	6.67412	0.000793548	0.0144363	-0.1422	ENSDARG00000008805	orc3	ENSMUSG00000040044	Orc3
LOLS08175	0.510143	1.42419	11.7864	4.47064	0.00527707	0.0396229	-2.24547	ENSDARG00000087545	fbxo42	ENSMUSG00000028920	Fbxo42
A_15_P114603	0.509963	1.42401	11.8926	10.7768	6.78322e-05	0.00558614	2.50257	ENSDARG00000044820	cstf1	ENSMUSG00000027498	Cstf1
LOLS06876	0.508665	1.42273	11.0705	4.69653	0.00422922	0.0349907	-1.99936	ENSDARG00000069290	bida
A_15_P108953	0.508542	1.42261	12.1392	5.17149	0.00271513	0.0273784	-1.50631	ENSDARG00000074790	C23H20orf24	ENSMUSG00000027637	1110008F13Rik
LOLG139	0.507922	1.422	8.19899	4.40659	0.00562621	0.0412669	-2.31665	ENSDARG00000045219	dkk1b	ENSMUSG00000024868	Dkk1
A_15_P107636	0.5071	1.42119	12.6287	4.21884	0.00681164	0.0458713	-2.52893	ENSDARG00000061187	cbx5	ENSMUSG00000009575	Cbx5
A_15_P113225	0.507082	1.42117	9.18519	5.85875	0.00150135	0.0197258	-0.847819	ENSDARG00000041411	rad51	ENSMUSG00000027323	Rad51
A_15_P106080	0.505472	1.41959	14.2096	5.38149	0.0022523	0.024619	-1.29844	ENSDARG00000074572	G3BP2 (3 of 3)	ENSMUSG00000029405	G3bp2
A_15_P114538	0.505328	1.41945	12.7792	4.88056	0.00354951	0.0315375	-1.80445	ENSDARG00000044949	RNF8	ENSMUSG00000090083	Rnf8
LOLS08177	0.50526	1.41938	11.4785	6.32157	0.00103711	0.0164573	-0.437898	ENSDARG00000062553	BACH1 (1 of 2)	ENSMUSG00000025612	Bach1
A_15_P111480	0.50507	1.41919	12.2102	5.07119	0.00297431	0.0286183	-1.60774	ENSDARG00000030949	SRPRB	ENSMUSG00000032553	Srprb
A_15_P115200	0.504258	1.41839	11.6913	6.7456	0.000752683	0.0140654	-0.0839068	ENSDARG00000077264	wdr43	ENSMUSG00000041057	Wdr43
LOLS09388	0.504223	1.41836	11.0058	5.66451	0.00176532	0.0215764	-1.02766	ENSDARG00000033666	pi4k2a	ENSMUSG00000025178	Pi4k2a
LOLS03103	0.504198	1.41833	9.13241	5.04165	0.00305599	0.0290224	-1.63789	ENSDARG00000004635	epha7	ENSMUSG00000028289	Epha7
LOLS00564	0.504141	1.41828	9.80651	6.12252	0.0012127	0.0177537	-0.611067	ENSDARG00000030756	dnmt1	ENSMUSG00000004099	Dnmt1
A_15_P110296	0.504084	1.41822	15.299	12.0481	3.76166e-05	0.0045641	3.10576	ENSDARG00000054578	arl6ip1	ENSMUSG00000030654	Arl6ip1
A_15_P102514	0.503637	1.41778	8.81864	5.24556	0.00254037	0.0263918	-1.4323	ENSDARG00000021442	cdh11	ENSMUSG00000031673	Cdh11
LOLS06383	0.503517	1.41767	9.16036	5.19684	0.0026538	0.0270117	-1.48089	ENSDARG00000044492	ublcp1	ENSMUSG00000041231	Ublcp1
A_15_P119860	0.502946	1.4171	12.0779	4.71973	0.0041358	0.034566	-1.97452	ENSDARG00000019444	ssr4	ENSMUSG00000002014	Ssr4
LOLS00961	0.502864	1.41702	17.7666	5.72324	0.00168022	0.0210108	-0.972782	ENSDARG00000015551	fth1a	ENSMUSG00000024510	Ftmt Fth1 1600014K23Rik Gm14511 Fthl17 Gm5635 Gm14458 Gm5634
A_15_P100096	0.502753	1.41691	14.0349	4.25734	0.00654699	0.0448689	-2.48496	ENSDARG00000045618	clta	ENSMUSG00000028478	Clta
LOLS11873	0.502142	1.41632	8.34553	7.31523	0.000501696	0.011728	0.36191	ENSDARG00000042563	MIS18BP1	ENSMUSG00000047534	Mis18bp1
A_15_P111847	0.501617	1.4158	11.7987	6.1307	0.00120484	0.017753	-0.603856	ENSDARG00000006040	cyp20a1	ENSMUSG00000049439	Cyp20a1
LOLS07153	0.500637	1.41484	12.6341	7.14412	0.000565103	0.0122838	0.231396	ENSDARG00000062532	FAM21D	ENSMUSG00000024104	D6Wsu116e
A_15_P112620	0.500052	1.41426	11.5356	9.84392	0.000109075	0.00629423	2.00586	ENSDARG00000002720	utp15	ENSMUSG00000041747	Utp15
LOLS14499	0.499279	1.41351	11.8496	6.0671	0.00126759	0.0181331	-0.660113	ENSDARG00000058212	ndnl2	ENSMUSG00000025151	Maged1 Maged2 Tro Magee2 Magee1 Ndn Magel2 Ndnl2
LOLS15390	0.498789	1.41303	11.3553	4.94525	0.00334107	0.030524	-1.73712	ENSDARG00000091831	ddx27	ENSMUSG00000017999	Ddx27
A_15_P107821	0.498749	1.41299	9.64598	5.44499	0.00213079	0.0238474	-1.23677	ENSDARG00000055649	si:ch211-9a18.2	ENSMUSG00000001473	Tubb6
LOLS12829	0.497831	1.41209	12.5512	11.4906	4.83509e-05	0.00500617	2.8509	ENSDARG00000021905	derl1	ENSMUSG00000022365	Derl1
LOLS05589	0.497452	1.41172	8.74871	11.0999	5.8049e-05	0.00525586	2.66345	ENSDARG00000069278	trmt5	ENSMUSG00000034442	Trmt5
A_15_P109380	0.497171	1.41144	10.6613	8.26541	0.000269656	0.00888435	1.03812	ENSDARG00000008395	snupn	ENSMUSG00000055334	Snupn
A_15_P100075	0.496608	1.41089	13.4374	4.96393	0.00328349	0.030229	-1.71778	ENSDARG00000009170	ctr9	ENSMUSG00000005609	Ctr9
A_15_P117268	0.496122	1.41042	12.7096	4.62481	0.00453366	0.036368	-2.07667	ENSDARG00000023220	selt2	ENSMUSG00000075700	2810407C02Rik
A_15_P115809	0.495245	1.40956	13.1682	4.58666	0.00470583	0.0370499	-2.11811	ENSDARG00000005254	kdelr2	ENSMUSG00000079111	Kdelr2
LOLS06541	0.495092	1.40941	10.0218	5.00434	0.00316286	0.0296481	-1.67613	ENSDARG00000088962	SDC3	ENSMUSG00000025743	Sdc3
A_15_P114836	0.494239	1.40858	8.61197	8.25613	0.000271214	0.00888435	1.03188	ENSDARG00000015278	plxnc1	ENSMUSG00000074785	Plxnc1
A_15_P118805	0.494087	1.40843	11.0928	6.47196	0.000923874	0.0155098	-0.310068	ENSDARG00000009264	ATXN3L	ENSMUSG00000021189	Atxn3
A_15_P108928	0.492328	1.40671	12.9725	8.90156	0.000184064	0.00754366	1.4494	ENSDARG00000058062	magt1	ENSMUSG00000031232	Magt1
LOLS11883	0.49214	1.40653	10.1793	6.48581	0.000914189	0.015417	-0.298426	ENSDARG00000033707	phf17	ENSMUSG00000025764	Phf17
A_15_P103985	0.492074	1.40647	12.5712	6.49249	0.000909561	0.015395	-0.292819	ENSDARG00000006375 ENSDARG00000087640	NSFL1C (2 of 2) nsfl1c
A_15_P110632	0.491948	1.40634	12.7133	8.73485	0.000202952	0.00788908	1.34457	ENSDARG00000010956	sh3glb1	ENSMUSG00000037062	Sh3glb1
A_15_P119524	0.491135	1.40555	9.89391	4.18111	0.00708284	0.0470422	-2.57224	ENSDARG00000014013	lbr	ENSMUSG00000004880	Lbr
A_15_P110749	0.490842	1.40526	11.725	5.35108	0.00231334	0.0250172	-1.32817	ENSDARG00000006345	MED17	ENSMUSG00000031935	Med17
LOLG622	0.490507	1.40494	10.0837	5.47503	0.00207594	0.023538	-1.20777	ENSDARG00000052555	metrnl	ENSMUSG00000039208	Metrnl
LOLS06120	0.490393	1.40483	13.9746	8.96998	0.000176913	0.00744678	1.49185	ENSDARG00000006370	atp6v1h	ENSMUSG00000033793	Atp6v1h
LOLS08330	0.490028	1.40447	11.4926	5.22021	0.00259867	0.0266954	-1.45754	ENSDARG00000063466	rab43	ENSMUSG00000030056	Isy1
A_15_P104693	0.489103	1.40357	9.32608	4.19691	0.00696778	0.0464508	-2.55408	ENSDARG00000007751	lmnl3	ENSMUSG00000028063	Lmna
A_15_P104966	0.488892	1.40337	10.1782	5.85598	0.00150477	0.0197463	-0.850351	ENSDARG00000058831 ENSDARG00000089626	ptges3b PTGES3 (3 of 3)
A_15_P108274	0.488841	1.40332	8.91845	5.81601	0.00155526	0.0201347	-0.88698	ENSDARG00000036990	dctd	ENSMUSG00000031562	Dctd
LOLS01189	0.488836	1.40331	12.5732	6.05867	0.00127618	0.0181979	-0.667605	ENSDARG00000008936	sec11a	ENSMUSG00000025724	Sec11a
LOLS03774	0.488361	1.40285	12.1052	4.46014	0.0053326	0.0399014	-2.2571	ENSDARG00000073930	WARS	ENSMUSG00000021266	Wars
LOLS07380	0.488173	1.40267	9.05962	6.72975	0.000761526	0.014139	-0.0967817	ENSDARG00000038664	pole2	ENSMUSG00000020974	Pole2
LOL02208	0.487968	1.40247	8.53502	4.86157	0.00361353	0.0318838	-1.82434	ENSDARG00000025903	lgals9l1	ENSMUSG00000050335	Lgals3
LOLS09394	0.487877	1.40238	10.9579	5.20719	0.00262921	0.0268816	-1.47054	ENSDARG00000031775	UBE2S	ENSMUSG00000060860	Ube2s
LOLS10199	0.487817	1.40232	12.3258	4.54371	0.00490861	0.0379737	-2.16502	ENSDARG00000090668	SETDB2	ENSMUSG00000071350	Setdb2
LOLS00839	0.487442	1.40196	10.0873	12.64	2.91526e-05	0.00439615	3.36129	ENSDARG00000003487	nup93	ENSMUSG00000032939	Nup93
A_15_P114345	0.487431	1.40195	9.27045	5.91009	0.0014394	0.0193706	-0.801065	ENSDARG00000033436	mboat7	ENSMUSG00000035596	Mboat7
LOLS10360	0.486994	1.40152	9.37893	7.12266	0.000573698	0.0123633	0.214823	ENSDARG00000004937	skp2	ENSMUSG00000054115	Skp2
A_15_P117379	0.486446	1.40099	16.1278	7.21027	0.000539541	0.0121114	0.282187	ENSDARG00000043795	arhgdia	ENSMUSG00000025132	Arhgdia
LOLS03539	0.486295	1.40084	11.8406	8.84907	0.00018978	0.00768333	1.41661	ENSDARG00000058729	akirin2	ENSMUSG00000028291	Akirin2
A_15_P107168	0.486162	1.40071	13.4176	5.68468	0.00173554	0.0214179	-1.00876	ENSDARG00000012513	sdcbp2	ENSMUSG00000027456	Sdcbp2
A_15_P119031	0.486115	1.40067	12.0179	6.03066	0.00130523	0.0184011	-0.692556	ENSDARG00000019000	smc3	ENSMUSG00000024974	Smc3
LOLS11939	0.485972	1.40053	12.7902	4.78368	0.0038903	0.0332369	-1.90645	ENSDARG00000026985	lims1	ENSMUSG00000019920	Lims1
A_15_P116622	0.485742	1.40031	8.51331	5.88298	0.00147174	0.0195745	-0.825716	ENSDARG00000033713	ripk2	ENSMUSG00000041135	Ripk2
A_15_P110544	0.485735	1.4003	14.965	6.58242	0.000849819	0.014875	-0.217793	ENSDARG00000078785	C25H11orf10	ENSMUSG00000036372	1810006K21Rik
LOLS03089	0.485384	1.39996	8.97293	4.50701	0.0050899	0.0387349	-2.20533	ENSDARG00000092846	zgc:162611	ENSMUSG00000055313	Pgbd1
LOLS16069	0.485052	1.39964	10.7791	4.41772	0.0055637	0.0409579	-2.30424	ENSDARG00000008680	kpnb1	ENSMUSG00000001440	Kpnb1
LOLS10796	0.484096	1.39871	10.0863	4.21223	0.00685825	0.0460511	-2.5365	ENSDARG00000010437	fam46c	ENSMUSG00000044468	Fam46c
A_15_P109743	0.483025	1.39767	15.1442	5.49515	0.00204011	0.0232782	-1.18843	ENSDARG00000010965	psma8	ENSMUSG00000027566	Psma7 Psma8
A_15_P108331	0.482161	1.39683	11.0948	6.41642	0.000963933	0.0158263	-0.356979	ENSDARG00000009724	rpn2	ENSMUSG00000027642	Rpn2
A_15_P113459	0.481188	1.39589	13.1845	4.55529	0.00485297	0.0377415	-2.15234	ENSDARG00000028848	LSM12 (2 of 2)	ENSMUSG00000020922	Lsm12
LOLS09364	0.480831	1.39555	8.12994	4.82512	0.00374013	0.0324973	-1.86265	ENSDARG00000003025	ANGPTL1 (2 of 2)	ENSMUSG00000033544	Angptl1
A_15_P120912	0.48018	1.39492	11.9464	6.71107	0.00077211	0.0142433	-0.111999	ENSDARG00000021048	clptm1l	ENSMUSG00000021610	Clptm1l
A_15_P121420	0.480039	1.39478	12.8581	8.38568	0.000250389	0.00860731	1.11827	ENSDARG00000020442	snx5	ENSMUSG00000027423	Snx5
LOLS12136	0.479693	1.39445	13.0713	7.1289	0.000571181	0.0123354	0.219651	ENSDARG00000057691	srsf1a	ENSMUSG00000018379	Srsf1
LOLS11581	0.478482	1.39328	17.5804	7.79923	0.000362723	0.0101807	0.716231	ENSDARG00000019181	rpsa	ENSMUSG00000032518	Rpsa Rpsa-ps10
A_15_P101249	0.478425	1.39322	8.9247	4.66676	0.00435265	0.0356305	-2.03136	ENSDARG00000056026	tprg1	ENSMUSG00000048399	Tprg
A_15_P101670	0.478059	1.39287	11.5179	4.79902	0.0038339	0.0329886	-1.8902	ENSDARG00000015239	prp19	ENSMUSG00000024735	Prpf19
A_15_P118354	0.477437	1.39227	8.44405	5.51081	0.00201274	0.0231121	-1.17341	ENSDARG00000010524	si:ch211-282j22.3	ENSMUSG00000043019	Edem3
A_15_P115251	0.47736	1.39219	11.7322	6.05249	0.00128253	0.0182288	-0.673106	ENSDARG00000061929	FAM168B	ENSMUSG00000037503	Fam168b
LOLS09142	0.477145	1.39199	11.3796	4.30524	0.00623395	0.0435805	-2.43057	ENSDARG00000091699	capn2a	ENSMUSG00000026509	Capn2
A_15_P101001	0.476878	1.39173	8.83276	4.56568	0.00480365	0.0375265	-2.14099	ENSDARG00000071013	arl6ip6	ENSMUSG00000026960	Arl6ip6
A_15_P117744	0.476853	1.3917	9.87281	4.9408	0.00335494	0.0305577	-1.74173	ENSDARG00000035563	znf703	ENSMUSG00000085795	Zfp703
A_15_P110966	0.476611	1.39147	8.32538	5.74999	0.00164304	0.0207562	-0.947933	ENSDARG00000001354	slc6a13l	ENSMUSG00000030108	Slc6a13 Slc6a12 Slc6a11
A_15_P118599	0.476606	1.39147	11.3763	4.33104	0.00607243	0.0429918	-2.40142	ENSDARG00000086515	rad21	ENSMUSG00000022314	Rad21
A_15_P111553	0.476335	1.3912	8.47263	4.91484	0.00343724	0.031037	-1.76869	ENSDARG00000086775	top1	ENSMUSG00000070544	Top1
LOLS11851	0.475601	1.3905	12.1501	6.00084	0.00133701	0.018642	-0.719228	ENSDARG00000005612	aph1b	ENSMUSG00000032375	Aph1b Aph1c
LOLS02854	0.475273	1.39018	9.33904	4.79887	0.00383447	0.0329886	-1.89037	ENSDARG00000012325	GEN1	ENSMUSG00000051235	Gen1
A_15_P104283	0.475053	1.38997	11.8123	8.25016	0.000272222	0.00888435	1.02787	ENSDARG00000054833	nucb1	ENSMUSG00000030824	Nucb1
LOLS14310	0.474657	1.38959	11.0087	8.58384	0.000222047	0.00812687	1.24784	ENSDARG00000063535	CHD4 (1 of 2)	ENSMUSG00000063870	Chd4
A_15_P112914	0.474235	1.38918	11.5166	4.27444	0.00643321	0.0443985	-2.4655	ENSDARG00000008568	SLC25A24	ENSMUSG00000027880	4930443G12Rik Slc25a24
A_15_P111660	0.474123	1.38907	8.77809	4.82978	0.00372366	0.0324324	-1.85774	ENSDARG00000057323	E2F8	ENSMUSG00000046179	E2f8
LOLS02807	0.474111	1.38906	9.1948	8.26414	0.000269869	0.00888435	1.03726	ENSDARG00000030038	C20H12orf57	ENSMUSG00000072772	Grcc10
A_15_P111796	0.473551	1.38852	8.72182	6.01526	0.00132154	0.0185277	-0.706323	ENSDARG00000002779	pdx1	ENSMUSG00000029644	Pdx1
A_15_P114759	0.471712	1.38675	10.9249	4.40635	0.0056276	0.0412669	-2.31693	ENSDARG00000004280	seh1l	ENSMUSG00000079614	Seh1l
A_15_P108342	0.470479	1.38557	13.2663	4.58168	0.00472882	0.0371719	-2.12353	ENSDARG00000027199	smad1	ENSMUSG00000021540	Smad5 Smad9 Smad1
A_15_P114998	0.470336	1.38543	9.02925	4.4728	0.00526574	0.0395759	-2.24308	ENSDARG00000037892	psmc3ip	ENSMUSG00000019303	Psmc3ip
LOLS12806	0.470262	1.38536	11.4063	4.21567	0.00683392	0.0459691	-2.53256	ENSDARG00000074453	zfx	ENSMUSG00000025529	Zfp711
A_15_P119100	0.470262	1.38536	11.9563	5.9213	0.00142628	0.019296	-0.790907	ENSDARG00000091418	snx17	ENSMUSG00000029146	Snx17
A_15_P120532	0.46991	1.38502	11.8814	8.14867	0.000290038	0.009196	0.959208	ENSDARG00000060679	kdm1a	ENSMUSG00000036940	Kdm1a
LOLS10847	0.469888	1.385	9.02236	4.85471	0.00363697	0.0319769	-1.83154	ENSDARG00000040485	dfna5	ENSMUSG00000029821	Dfna5
LOLS10630	0.469788	1.38491	13.1477	14.7813	1.26315e-05	0.00374226	4.17372	ENSDARG00000016968	tmem214	ENSMUSG00000038828	Tmem214
LOLS00782	0.469181	1.38432	9.41689	4.39181	0.0057105	0.0415174	-2.33317	ENSDARG00000025641	gli2a	ENSMUSG00000048402	Gli2
LOLS07340	0.468124	1.38331	12.7134	11.6214	4.55387e-05	0.00483056	2.91201	ENSDARG00000018562	COPE	ENSMUSG00000055681	Cope
LOLS04046	0.467837	1.38303	8.83124	4.29436	0.00630351	0.0438671	-2.44289	ENSDARG00000008548	ARHGAP12 (2 of 2)	ENSMUSG00000041225	Arhgap12
A_15_P102607	0.467439	1.38265	10.5681	14.6013	1.3489e-05	0.00374226	4.11149	ENSDARG00000015208	rbb4l	ENSMUSG00000031353	Rbbp7
A_15_P114252	0.466837	1.38208	15.5566	4.34639	0.00597861	0.0426203	-2.38413	ENSDARG00000010246	prmt1	ENSMUSG00000052429	Prmt1
A_15_P120854	0.466359	1.38162	14.4647	12.26	3.42902e-05	0.004508	3.19896	ENSDARG00000018989	hspa4b	ENSMUSG00000020361	Hspa4
A_15_P103437	0.466098	1.38137	11.1493	7.0394	0.000608515	0.0127181	0.150105	ENSDARG00000010301	b4galt6	ENSMUSG00000017929	B4galt5 B4galt6
A_15_P108452	0.465746	1.38103	9.06531	4.85437	0.00363812	0.0319769	-1.83189	ENSDARG00000038870	slu7	ENSMUSG00000020409	Slu7
LOLS02154	0.465286	1.38059	10.6751	4.47585	0.00524977	0.0395001	-2.2397	ENSDARG00000061416	C2CD4A	ENSMUSG00000047990	C2cd4a C2cd4b
A_15_P121103	0.465171	1.38048	15.813	4.64832	0.00443121	0.0359742	-2.05125	ENSDARG00000003462	fech	ENSMUSG00000024588	Fech
LOLS01145	0.46507	1.38038	12.4242	6.08398	0.00125056	0.0180445	-0.64513	ENSDARG00000052866	htt	ENSMUSG00000029104	Htt
A_15_P113742	0.464731	1.38006	9.48068	9.68683	0.000118633	0.00654411	1.91715	ENSDARG00000076486	acp1	ENSMUSG00000044573	Acp1
A_15_P120866	0.464511	1.37985	9.57252	6.74831	0.00075118	0.0140654	-0.0817033	ENSDARG00000007125	ASB6	ENSMUSG00000039483	Asb6
LOLS08697	0.464407	1.37975	9.46084	7.48452	0.000446986	0.0110733	0.488285	ENSDARG00000018847	UTP20	ENSMUSG00000004356	Utp20
A_15_P115079	0.464072	1.37943	8.08998	5.76017	0.00162913	0.0206733	-0.938493	ENSDARG00000008278	rcor2	ENSMUSG00000024968	Rcor2
LOLS14383	0.462386	1.37782	9.69662	8.26054	0.000270472	0.00888435	1.03485	ENSDARG00000076754	slc9a7	ENSMUSG00000037341	Slc9a7
A_15_P116859	0.461305	1.37679	14.5122	9.0478	0.000169173	0.0073684	1.53971	ENSDARG00000020008	vcp	ENSMUSG00000028452	Vcp
LOLS06626	0.460982	1.37648	10.8647	6.7656	0.000741689	0.0139321	-0.0676906	ENSDARG00000077850	LGALS3 (2 of 3)	ENSMUSG00000050335	Lgals3
A_15_P100887	0.460959	1.37646	11.612	4.49484	0.00515167	0.0390403	-2.21874	ENSDARG00000013830	osbpl2	ENSMUSG00000039050	Osbpl2
LOLS08579	0.460748	1.37626	12.2888	9.11844	0.000162489	0.00731583	1.58279	ENSDARG00000095879	wdr46	ENSMUSG00000024312	Wdr46
LOLS14193	0.460658	1.37617	8.42112	5.31335	0.00239171	0.025533	-1.36522	ENSDARG00000073810	thbs2b	ENSMUSG00000023885	Thbs2
A_15_P117204	0.460417	1.37594	11.9384	10.4091	8.14178e-05	0.00589026	2.31272	ENSDARG00000005185	cpn1	ENSMUSG00000025196	Cpn1
A_15_P102311	0.460352	1.37588	13.1391	7.11858	0.000575349	0.0123822	0.211667	ENSDARG00000014569	hnrpr	ENSMUSG00000066037	Hnrnpr
A_15_P117487	0.460256	1.37579	9.54232	8.60048	0.000219842	0.00812638	1.25858	ENSDARG00000029307	C24H18orf8	ENSMUSG00000024410	3110002H16Rik
LOLS09915	0.45937	1.37494	9.25088	6.02965	0.0013063	0.0184035	-0.693464	ENSDARG00000041530	ppih	ENSMUSG00000060288	Ppih
A_15_P117762	0.459311	1.37489	8.98963	4.78809	0.00387397	0.0331709	-1.90177	ENSDARG00000067958	sh3gl1a	ENSMUSG00000003200	Sh3gl1
A_15_P116143	0.458526	1.37414	13.6473	5.49437	0.00204149	0.0232877	-1.18917	ENSDARG00000007955	iars	ENSMUSG00000037851	Iars
A_15_P120336	0.458295	1.37392	9.53894	4.15116	0.00730686	0.048016	-2.60678	ENSDARG00000012506	rnpep	ENSMUSG00000041926	Rnpep
A_15_P107854	0.457178	1.37285	9.2142	5.73739	0.00166043	0.0208555	-0.959624	ENSDARG00000004325	casp9	ENSMUSG00000028914	Casp9
A_15_P103537	0.45713	1.37281	11.6975	4.61474	0.0045784	0.0365655	-2.08759	ENSDARG00000067981	C5HXorf56	ENSMUSG00000006423	C330007P06Rik Gm8181
LOLS13620	0.456861	1.37255	10.0498	7.26168	0.000520602	0.0118962	0.321371	ENSDARG00000067805	ggcx	ENSMUSG00000053460	Ggcx
A_15_P120846	0.456675	1.37238	9.83261	4.30488	0.00623626	0.0435805	-2.43098	ENSDARG00000022280	brd2a	ENSMUSG00000024335	Brd2
A_15_P100172	0.456652	1.37235	9.68822	6.8724	0.00068606	0.0134475	0.0181802	ENSDARG00000007271	mynn	ENSMUSG00000037730	Mynn
A_15_P108028	0.455758	1.3715	11.964	5.12587	0.00282962	0.0280044	-1.55226	ENSDARG00000016132	keap1a	ENSMUSG00000003308	Keap1
A_15_P101427	0.455371	1.37114	8.82045	4.62488	0.00453339	0.036368	-2.0766	ENSDARG00000044135	cenpp	ENSMUSG00000021391	Cenpp
A_15_P117738	0.455341	1.37111	17.0669	4.1976	0.00696279	0.0464318	-2.55328	ENSDARG00000003216	anxa2a	ENSMUSG00000032231	Anxa2
A_15_P117011	0.455035	1.37082	9.1976	6.35119	0.00101359	0.0162711	-0.412518	ENSDARG00000034668	celf3	ENSMUSG00000028137	Celf3
LOLS05943	0.454565	1.37037	8.14207	13.3122	2.21171e-05	0.00409211	3.6342	ENSDARG00000088967	BX649557.1	ENSMUSG00000035112	Wnk4
A_15_P111492	0.454543	1.37035	13.8792	4.14071	0.00738692	0.0483659	-2.61886	ENSDARG00000053990	hmgb2b	ENSMUSG00000054717	Hmgb2
LOLS11107	0.454242	1.37006	8.78436	12.6477	2.9058e-05	0.00439615	3.36453	ENSDARG00000000729	daxx	ENSMUSG00000002307	Daxx
A_15_P106039	0.454052	1.36988	10.4476	8.75993	0.00019997	0.00786944	1.36047	ENSDARG00000051851	ctu2	ENSMUSG00000049482	Ctu2
LOLS10878	0.45374	1.36959	10.3977	5.95596	0.00138656	0.0190263	-0.759579	ENSDARG00000078442	C14orf21	ENSMUSG00000019297	2610027L16Rik
A_15_P102097	0.453589	1.36944	12.7427	7.76636	0.000370599	0.0102947	0.692833	ENSDARG00000018902	pes	ENSMUSG00000020430	Pes1
A_15_P114019	0.452719	1.36862	14.6339	7.22719	0.000533222	0.0120257	0.295108	ENSDARG00000036161	hnrnpa0l	ENSMUSG00000007836	Hnrnpa0
A_15_P113206	0.452711	1.36861	8.37702	4.84086	0.00368485	0.0322371	-1.84609	ENSDARG00000077883	FAM83D	ENSMUSG00000027654	Fam83d
A_15_P118217	0.452335	1.36825	12.1983	10.3537	8.37288e-05	0.00589026	2.28349	ENSDARG00000058225	arpc4l	ENSMUSG00000079426	Arpc4
A_15_P104297	0.452086	1.36802	9.0192	4.17428	0.00713321	0.0472769	-2.5801	ENSDARG00000025577	zgc:66447	ENSMUSG00000036087	Slain2
LOLS03605	0.451907	1.36785	9.74311	10.3621	8.33753e-05	0.00589026	2.28791	ENSDARG00000030753	prrg4	ENSMUSG00000027171	Prrg4
LOLS10357	0.451623	1.36758	8.87773	6.02182	0.00131457	0.0184598	-0.700454	ENSDARG00000053155	alg3	ENSMUSG00000033809	Alg3
LOLS11825	0.451322	1.36729	11.9018	6.12426	0.00121103	0.017753	-0.609534	ENSDARG00000075989	arpc2	ENSMUSG00000006304	Arpc2
LOLS14551	0.451153	1.36713	12.0565	5.2581	0.00251209	0.0262464	-1.41985	ENSDARG00000029252	ssb	ENSMUSG00000068882	Ssb
LOLS01449	0.451074	1.36706	13.0021	5.4652	0.0020937	0.0235912	-1.21725	ENSDARG00000071031	snx1	ENSMUSG00000032382	Snx1
A_15_P101747	0.451051	1.36704	10.1555	7.65843	0.000397897	0.0105325	0.615346	ENSDARG00000010445	trabd	ENSMUSG00000015363	Trabd
A_15_P101563	0.450377	1.3664	15.1344	5.17747	0.0027005	0.027269	-1.5003	ENSDARG00000053047	eif2s2	ENSMUSG00000074656	Eif2s2
A_15_P114089	0.450058	1.3661	8.1205	13.6896	1.90496e-05	0.00390398	3.7799	ENSDARG00000017316	bag5	ENSMUSG00000049792	Bag5
A_15_P120522	0.449964	1.36601	9.56839	5.24015	0.00255269	0.0264433	-1.43768	ENSDARG00000020822	RABL5	ENSMUSG00000007987	Rabl5
A_15_P104582	0.449282	1.36536	11.4778	8.90743	0.000183437	0.00753283	1.45306	ENSDARG00000004270	atl3	ENSMUSG00000024759	Atl3
A_15_P108816	0.449238	1.36532	11.3194	4.30113	0.00626011	0.0436916	-2.43522	ENSDARG00000015610	tubg1	ENSMUSG00000035198	Tubg1 Tubg2
A_15_P107151	0.44904	1.36513	8.45512	4.78778	0.00387513	0.0331709	-1.9021	ENSDARG00000052694	micall2a	ENSMUSG00000036718	Micall2
A_15_P112796	0.448794	1.3649	13.1348	5.37877	0.00225769	0.0246452	-1.3011	ENSDARG00000036613	tab1	ENSMUSG00000022414	Tab1
A_15_P114330	0.448404	1.36453	11.8085	6.1557	0.00118117	0.0175911	-0.581876	ENSDARG00000027515	rrp1	ENSMUSG00000058392	Rrp1b Rrp1
LOLS01431	0.448352	1.36448	9.38053	8.91629	0.000182496	0.00752932	1.45857	ENSDARG00000039784	toporsa	ENSMUSG00000028314	4930547C10Rik Topors
LOLS15324	0.44833	1.36446	8.84397	4.73046	0.00409337	0.034365	-1.96305	ENSDARG00000029146	LRP1	ENSMUSG00000040249	Lrp1
A_15_P119858	0.448317	1.36445	8.49158	8.78913	0.000196563	0.00780464	1.37893	ENSDARG00000061757	RABGAP1L	ENSMUSG00000026721	Rabgap1l
LOLS02480	0.448187	1.36432	11.2627	9.35716	0.000142082	0.0069923	1.72583	ENSDARG00000059354	C19H1orf85	ENSMUSG00000001418	0610031J06Rik
A_15_P118152	0.448127	1.36427	9.6966	6.41283	0.000966595	0.0158414	-0.360028	ENSDARG00000070485	CORT	ENSMUSG00000028971	Cort Apitd1
A_15_P102656	0.447842	1.364	8.94452	10.1638	9.22693e-05	0.00606247	2.18183	ENSDARG00000043682	CABZ01080370.1	ENSMUSG00000026565	Pou2f1
A_15_P120640	0.447469	1.36365	10.9655	7.75231	0.000374025	0.0103379	0.682807	ENSDARG00000025332	rbm28	ENSMUSG00000029701	Rbm28
A_15_P115290	0.446505	1.36274	8.74923	4.3995	0.00566645	0.0414324	-2.32457	ENSDARG00000043658	cxadr	ENSMUSG00000022865	Cxadr
LOLS12624	0.44643	1.36266	10.1058	4.97658	0.00324517	0.0300476	-1.70472	ENSDARG00000095817	ZNHIT6	ENSMUSG00000074182	Znhit6
A_15_P107295	0.445797	1.36207	9.22051	4.68807	0.00426387	0.035143	-2.00844	ENSDARG00000070651	PRKCD (1 of 2)	ENSMUSG00000021948	Prkcd
A_15_P116661	0.445431	1.36172	10.5389	4.21421	0.00684427	0.0460101	-2.53423	ENSDARG00000045437	slc35b3	ENSMUSG00000021432	Slc35b3
LOLS02406	0.445363	1.36166	10.6472	5.25757	0.00251327	0.0262464	-1.42037	ENSDARG00000040990	usp37	ENSMUSG00000033364	Usp37 Usp29 Usp26
A_15_P109929	0.445262	1.36156	9.10411	5.4703	0.00208447	0.0235782	-1.21234	ENSDARG00000043986	setd6	ENSMUSG00000031671	Setd6
A_15_P104859	0.444848	1.36117	9.9379	6.38802	0.000985192	0.0159873	-0.381097	ENSDARG00000017798	bcor	ENSMUSG00000040363	Bcor
LOLS09756	0.44482	1.36114	10.1729	6.34876	0.00101549	0.0162742	-0.414598	ENSDARG00000033489	UBE2J1	ENSMUSG00000028277	Ube2j1
LOLS08221	0.444384	1.36073	11.6859	4.47271	0.00526624	0.0395759	-2.24318	ENSDARG00000045155	phf5a	ENSMUSG00000061360	Phf5a
A_15_P119258	0.444279	1.36063	10.9308	5.289	0.00244392	0.0258354	-1.38924	ENSDARG00000023967	atp6v1c1a	ENSMUSG00000022295	Atp6v1c1
LOLS14026	0.443813	1.36019	9.63116	5.44007	0.00213992	0.0239065	-1.24153	ENSDARG00000020926	creb3l3l	ENSMUSG00000028466	Creb3
LOLS05831	0.443803	1.36018	11.5079	5.30497	0.00240954	0.025636	-1.37349	ENSDARG00000055360	LLPH	ENSMUSG00000020224	Llph
A_15_P100964	0.443749	1.36013	11.2249	4.91078	0.00345032	0.0310728	-1.77292	ENSDARG00000013946	ivns1abpb	ENSMUSG00000023150	Ivns1abp
LOLS09848	0.443634	1.36003	12.4329	4.51967	0.00502649	0.0384463	-2.1914	ENSDARG00000021973	st13	ENSMUSG00000022403	St13
A_15_P105204	0.443595	1.35999	15.8248	4.78171	0.0038976	0.0332711	-1.90853	ENSDARG00000005423	pgam1a	ENSMUSG00000011752	Pgam1 Gm8910
LOLS02682	0.443443	1.35985	11.3019	4.69945	0.00421731	0.0349456	-1.99623	ENSDARG00000071426	LRRC59	ENSMUSG00000020869	Lrrc59
LOLS03631	0.443376	1.35978	8.86083	5.56526	0.00192077	0.0225099	-1.12143	ENSDARG00000061208	rab40c	ENSMUSG00000025730	Rab40c
A_15_P116034	0.443362	1.35977	10.6181	5.2008	0.00264437	0.0269717	-1.47693	ENSDARG00000039400	polr1c	ENSMUSG00000067148	Polr1c
LOLS09755	0.44314	1.35956	12.5386	13.8887	1.7634e-05	0.00385453	3.85473	ENSDARG00000005551	hnrnph1l	ENSMUSG00000007850	Hnrnph1 Hnrnpf Hnrnph2
LOLG472	0.442814	1.35925	12.2159	5.69034	0.0017273	0.0213596	-1.00348	ENSDARG00000087950	IWS1	ENSMUSG00000024384	Iws1
A_15_P100082	0.4426	1.35905	12.4526	5.96207	0.0013797	0.0189692	-0.754074	ENSDARG00000013095	gclc	ENSMUSG00000032350	Gclc
A_15_P102026	0.441914	1.35841	8.53452	6.97345	0.000637851	0.0129935	0.0983469	ENSDARG00000008022	KIF18A	ENSMUSG00000027115	Kif18a
A_15_P116249	0.441827	1.35832	12.7724	4.61613	0.00457218	0.0365309	-2.08608	ENSDARG00000055086	ggnbp2	ENSMUSG00000020530	Ggnbp2
A_15_P118892	0.441377	1.3579	11.8901	5.72968	0.00167118	0.0209279	-0.966788	ENSDARG00000044575	vars	ENSMUSG00000007029	Vars
LOLS12779	0.440941	1.35749	15.4641	5.57388	0.00190666	0.022434	-1.11323	ENSDARG00000070922	cnbp	ENSMUSG00000030057	Cnbp Zcchc13
LOLS04920	0.439134	1.35579	10.9534	5.14509	0.00278073	0.027753	-1.53287	ENSDARG00000019353	sparc	ENSMUSG00000018593	Sparc
A_15_P117731	0.438995	1.35566	15.811	5.24525	0.00254106	0.0263918	-1.4326	ENSDARG00000010244	rpl22l1	ENSMUSG00000039221	Rpl22l1
LOLS11759	0.438665	1.35535	8.92723	4.33994	0.00601781	0.0427706	-2.39139	ENSDARG00000003519	aprt	ENSMUSG00000006589	Aprt
A_15_P109620	0.438181	1.35489	8.28339	7.37161	0.000482652	0.0115194	0.404293	ENSDARG00000008832	neu1	ENSMUSG00000007038	Neu1
LOLS03101	0.438146	1.35486	14.3373	10.1466	9.30891e-05	0.0060726	2.17255	ENSDARG00000004342	srsf11	ENSMUSG00000055436	Srsf11
LOLS09598	0.438035	1.35476	9.33091	6.3746	0.000995428	0.0160577	-0.392527	ENSDARG00000030465	C18H12orf23	ENSMUSG00000060935	AI597468
A_15_P100327	0.43785	1.35458	9.03755	4.61152	0.00459281	0.0366333	-2.09108	ENSDARG00000077298	gas1a	ENSMUSG00000052957	Gas1
LOLS06368	0.437353	1.35412	9.1972	7.70759	0.000385181	0.0104118	0.650769	ENSDARG00000041081	suv420h1	ENSMUSG00000045098	Suv420h1
LOLS15968	0.436321	1.35315	10.7696	4.29041	0.00632901	0.0439809	-2.44737	ENSDARG00000008560	brap	ENSMUSG00000029458	Brap
A_15_P102002	0.435987	1.35284	9.40785	5.9762	0.00136396	0.0188521	-0.741351	ENSDARG00000001777	nup155	ENSMUSG00000022142	Nup155
A_15_P109021	0.435564	1.35244	9.10774	5.1412	0.00279054	0.0277972	-1.53679	ENSDARG00000059711	nol6	ENSMUSG00000028430	Nol6
A_15_P109372	0.435324	1.35221	10.6866	4.20838	0.0068856	0.0461589	-2.54091	ENSDARG00000060041	LIG1	ENSMUSG00000056394	Lig1
A_15_P105807	0.435255	1.35215	12.5041	9.26158	0.000149869	0.00713033	1.66903	ENSDARG00000077114	arhgef16	ENSMUSG00000029032	Arhgef16
A_15_P107613	0.435065	1.35197	10.7139	6.9137	0.000665858	0.0132849	0.0510764	ENSDARG00000054746	UGGT1	ENSMUSG00000037470	Uggt1
A_15_P101117	0.434791	1.35172	8.29112	5.85613	0.00150458	0.0197463	-0.850211	ENSDARG00000018165	depdc1a	ENSMUSG00000028175	Depdc1a
LOLS03338	0.434491	1.35143	9.20909	4.65234	0.00441395	0.0359173	-2.04691	ENSDARG00000004433	btk	ENSMUSG00000031264	Btk
A_15_P101052	0.434485	1.35143	16.4095	5.49886	0.00203359	0.0232408	-1.18487	ENSDARG00000052447	cryabb	ENSMUSG00000032060	Cryab
A_15_P108875	0.43445	1.3514	9.70065	9.39617	0.00013904	0.0069406	1.74884	ENSDARG00000076966	C12H16orf53	ENSMUSG00000030680	2900092E17Rik Gm20418
A_15_P110046	0.434372	1.35132	9.06005	8.96293	0.000177635	0.00745887	1.48748	ENSDARG00000028442	RSG1	ENSMUSG00000073733	6330545A04Rik
LOLS10960	0.43411	1.35108	10.4482	5.53539	0.0019706	0.0228438	-1.14989	ENSDARG00000042728	plaa	ENSMUSG00000028577	Plaa
A_15_P117537	0.434034	1.35101	10.3364	8.28307	0.000266722	0.00884555	1.04996	ENSDARG00000031203	commd1	ENSMUSG00000051355	Commd1
A_15_P118229	0.433916	1.3509	10.6164	6.03501	0.00130067	0.0183842	-0.688673	ENSDARG00000056923	dbr1	ENSMUSG00000032469	Dbr1
LOLS02280	0.43367	1.35067	9.71119	5.93147	0.00141449	0.0192327	-0.781698	ENSDARG00000062531	mapk8ip3	ENSMUSG00000024163	Mapk8ip3
LOLS13286	0.433219	1.35024	9.67733	4.45878	0.00533983	0.0399279	-2.25861	ENSDARG00000071413	mier2	ENSMUSG00000042570	Mier2
LOLS15554	0.433166	1.35019	8.78597	5.15176	0.00276398	0.0276785	-1.52615	ENSDARG00000078571	WDR6	ENSMUSG00000066357	Wdr6
A_15_P106463	0.431724	1.34884	11.0469	4.653	0.00441109	0.0359155	-2.04619	ENSDARG00000011404	fen1	ENSMUSG00000024742	Fen1
A_15_P119067	0.431489	1.34862	8.26682	5.24657	0.00253809	0.0263862	-1.4313	ENSDARG00000057365	zgc:112263	ENSMUSG00000006390	Elovl1 Elovl7
LOLS03487	0.430767	1.34795	13.9799	4.55697	0.00484498	0.0377136	-2.15051	ENSDARG00000040184	syncrip	ENSMUSG00000032423	Syncrip
LOLS00594	0.430692	1.34788	10.7715	4.86946	0.00358677	0.0317903	-1.81607	ENSDARG00000069289	gabpa	ENSMUSG00000008976	Gabpa
A_15_P118763	0.430625	1.34782	8.98646	8.79849	0.000195484	0.00779807	1.38483	ENSDARG00000021141	plekhf2	ENSMUSG00000049969	Plekhf2
LOLS04800	0.430576	1.34777	12.5113	4.30359	0.00624447	0.0436176	-2.43244	ENSDARG00000035913	yars	ENSMUSG00000028811	Yars
LOLS12198	0.430487	1.34769	11.3494	5.22026	0.00259856	0.0266954	-1.45749	ENSDARG00000052113	hexa	ENSMUSG00000025232	Hexa
A_15_P106975	0.430284	1.3475	12.3908	4.82985	0.00372339	0.0324324	-1.85766	ENSDARG00000008494	myl6	ENSMUSG00000039824	Myl6b Gm8894 Myl6
A_15_P119545	0.42984	1.34708	10.8997	6.40716	0.000970807	0.0158789	-0.364835	ENSDARG00000061301	gmpr2	ENSMUSG00000002326	Gmpr2
A_15_P106273	0.429574	1.34684	14.0962	5.85786	0.00150245	0.0197283	-0.848633	ENSDARG00000037038	psmc6	ENSMUSG00000021832	Psmc6
LOLS14181	0.428939	1.34624	15.8786	7.64635	0.000401096	0.0105462	0.606607	ENSDARG00000058358	krt8	ENSMUSG00000049382	Krt8
LOLS07975	0.428846	1.34616	9.88686	7.9094	0.00033772	0.00986634	0.793956	ENSDARG00000029955	glb1l	ENSMUSG00000026200	Glb1l
A_15_P110002	0.428836	1.34615	13.6538	5.96753	0.00137359	0.0189143	-0.749156	ENSDARG00000027099	psmc4	ENSMUSG00000030603	Psmc4
A_15_P111034	0.428512	1.34584	13.6419	7.32714	0.000497601	0.0116883	0.370887	ENSDARG00000041203	drap1	ENSMUSG00000024914	Drap1
A_15_P116643	0.428305	1.34565	13.2112	6.03786	0.00129769	0.0183599	-0.686133	ENSDARG00000020625	jak1	ENSMUSG00000028530	Jak1
A_15_P113559	0.428145	1.3455	9.23965	4.51949	0.0050274	0.0384463	-2.1916	ENSDARG00000020956	pck2	ENSMUSG00000040618	Pck2
LOLS04991	0.426614	1.34408	8.19494	4.894	0.00350501	0.0313055	-1.79042	ENSDARG00000011027	fgfr1a	ENSMUSG00000031565	Fgfr1
LOLS13513	0.426611	1.34407	10.2352	7.05397	0.000602247	0.0126589	0.161483	ENSDARG00000091967 ENSDARG00000093999	TTF1 (5 of 6) TTF1 (3 of 6)
A_15_P119152	0.426563	1.34403	11.5072	4.24743	0.00661394	0.045149	-2.49625	ENSDARG00000006477	ddi2	ENSMUSG00000047619	Ddi1 Ddi2
A_15_P118922	0.424661	1.34226	17.9098	14.4854	1.40776e-05	0.00377167	4.07087	ENSDARG00000003016	eef2b	ENSMUSG00000034994	Eef2
A_15_P115652	0.424396	1.34201	9.13542	7.42124	0.00046658	0.0113256	0.44136	ENSDARG00000054540	imp4	ENSMUSG00000026127	Imp4
LOLS09280	0.424391	1.34201	11.4883	6.37747	0.000993232	0.0160456	-0.390084	ENSDARG00000020077	nol10	ENSMUSG00000061458	Nol10
A_15_P118890	0.423948	1.34159	11.4884	5.82322	0.00154602	0.0200871	-0.880361	ENSDARG00000007603	stxbp2	ENSMUSG00000004626	Stxbp2
LOLS02948	0.423724	1.34139	9.9125	4.95646	0.0033064	0.030343	-1.72551	ENSDARG00000000529	ofd1	ENSMUSG00000040586	Ofd1
A_15_P100161	0.423659	1.34133	13.807	6.69447	0.000781655	0.0143475	-0.125547	ENSDARG00000051888	IST1	ENSMUSG00000031729	2400003C14Rik
A_15_P102555	0.422889	1.34061	8.38839	6.45267	0.000937567	0.0156143	-0.326326	ENSDARG00000079702	WDR81	ENSMUSG00000045374	Wdr81
LOLS06029	0.422752	1.34048	9.79893	4.97233	0.003258	0.0301096	-1.70911	ENSDARG00000075083	PRKDC	ENSMUSG00000022672	Prkdc
A_15_P118913	0.422697	1.34043	9.84022	4.72103	0.00413061	0.034541	-1.97312	ENSDARG00000017696	diexf	ENSMUSG00000016181	Diexf
A_15_P115774	0.422337	1.3401	10.6335	5.2057	0.00263273	0.026894	-1.47203	ENSDARG00000027649	cpsf3	ENSMUSG00000054309	Cpsf3
A_15_P100417	0.422304	1.34007	10.1908	9.98884	0.00010105	0.00616628	2.08636	ENSDARG00000043644	vkorc1l1	ENSMUSG00000066735	Vkorc1l1
LOLS01025	0.421603	1.33941	9.95886	5.30865	0.00240169	0.0255954	-1.36986	ENSDARG00000005675	sec61al2	ENSMUSG00000030082	Sec61a1
LOLS04016	0.420904	1.33877	9.4717	10.8456	6.55945e-05	0.00554298	2.53731	ENSDARG00000012407	MGAT1 (2 of 2)	ENSMUSG00000020346	Mgat1
A_15_P120915	0.420431	1.33833	11.602	4.81093	0.00379077	0.032799	-1.87761	ENSDARG00000017675	cirh1a	ENSMUSG00000041438	Cirh1a
A_15_P115561	0.419913	1.33785	11.5783	4.94071	0.00335521	0.0305577	-1.74182	ENSDARG00000058325	casp8	ENSMUSG00000026029	Casp8
A_15_P117939	0.418976	1.33698	10.4529	5.76283	0.00162553	0.0206489	-0.936035	ENSDARG00000012192	cant1a	ENSMUSG00000025575	Cant1
A_15_P101475	0.418664	1.33669	13.3888	10.0804	9.63387e-05	0.00611963	2.13654	ENSDARG00000039830	gng5	ENSMUSG00000068523	Gng5 Gm3150
A_15_P117621	0.418249	1.3363	10.1774	6.52401	0.000888081	0.0151918	-0.266419	ENSDARG00000052721	zgc:110727	ENSMUSG00000026134	Prim2
LOLS09095	0.418175	1.33624	10.5837	4.1678	0.00718141	0.0474749	-2.58757	ENSDARG00000043973	ZNF292 (1 of 2)	ENSMUSG00000039967	Zfp292
LOLS12863	0.417799	1.33589	12.6427	6.28211	0.00106944	0.0167757	-0.471859	ENSDARG00000016010	nup107	ENSMUSG00000052798	Nup107
A_15_P105388	0.417715	1.33581	8.38202	9.35902	0.000141935	0.0069923	1.72693	ENSDARG00000022970	tm9sf1	ENSMUSG00000002320	Tm9sf1
LOLS12449	0.417685	1.33578	10.068	6.25588	0.00109157	0.0169509	-0.494534	ENSDARG00000087869	si:ch211-11k18.4
A_15_P108618	0.417672	1.33577	13.241	5.66176	0.00176943	0.0216142	-1.03024	ENSDARG00000060494	eprs	ENSMUSG00000026615	Eprs
A_15_P119273	0.416844	1.335	9.31335	6.08584	0.00124871	0.018044	-0.643489	ENSDARG00000056233	TMEM179B (2 of 2)	ENSMUSG00000079437	Tmem179b
LOLS01299	0.416658	1.33483	13.5014	6.63833	0.000814977	0.0145665	-0.171594	ENSDARG00000070822 ENSDARG00000091351	CNP (2 of 2) cnp
LOLS09370	0.41584	1.33408	15.0108	13.2796	2.24088e-05	0.00409211	3.62135	ENSDARG00000026726	anxa1a	ENSMUSG00000024659	Anxa1
A_15_P102669	0.415502	1.33376	10.057	4.72363	0.00412032	0.0345253	-1.97035	ENSDARG00000057218	tbc1d15	ENSMUSG00000020130	Tbc1d15
A_15_P118076	0.41507	1.33336	8.7383	7.53483	0.000432092	0.0108928	0.525326	ENSDARG00000038475	zgc:55605	ENSMUSG00000023262	Acy1
A_15_P105430	0.4149	1.33321	9.59679	6.33579	0.00102574	0.0163534	-0.4257	ENSDARG00000037634	gne	ENSMUSG00000028479	Gne
A_15_P117383	0.414842	1.33315	9.89913	5.31634	0.0023854	0.025497	-1.36229	ENSDARG00000025081	grnb	ENSMUSG00000034708	Grn
LOLS12844	0.414468	1.33281	9.42584	6.00684	0.00133055	0.0185902	-0.713855	ENSDARG00000058587	CCDC79	ENSMUSG00000052616	Ccdc79
LOLS10534	0.414272	1.33263	11.1232	4.37007	0.0058371	0.0419432	-2.35753	ENSDARG00000070055	arfip1	ENSMUSG00000074513	Arfip1
A_15_P112283	0.414234	1.33259	11.5211	5.73085	0.00166954	0.0209134	-0.965699	ENSDARG00000054201	rnf40	ENSMUSG00000030816	Rnf40
LOLS04132	0.413964	1.33234	10.5183	4.43034	0.00549376	0.0406574	-2.29018	ENSDARG00000052379	CCDC22	ENSMUSG00000031143	Ccdc22
A_15_P118705	0.413005	1.33146	8.33267	5.59049	0.0018798	0.022318	-1.09747	ENSDARG00000028088	galk1	ENSMUSG00000020766	Galk1
A_15_P117006	0.412954	1.33141	17.9696	4.65238	0.00441375	0.0359173	-2.04686	ENSDARG00000021059	alas1	ENSMUSG00000032786	Alas1
A_15_P105314	0.412656	1.33113	11.0003	8.05665	0.00030738	0.00941864	0.896221	ENSDARG00000069774	FLOT2 (2 of 2)	ENSMUSG00000061981	Flot2
LOLS15571	0.412359	1.33086	10.2736	5.68084	0.00174118	0.0214507	-1.01236	ENSDARG00000057648	dnttip2	ENSMUSG00000039756	Dnttip2
A_15_P117766	0.41145	1.33002	11.5596	4.20509	0.00690906	0.0462507	-2.54469	ENSDARG00000018914	hnrnpk	ENSMUSG00000021546	Hnrnpk Gm7964
A_15_P110578	0.411269	1.32985	9.15609	4.35808	0.00590824	0.0422879	-2.37098	ENSDARG00000037040	cgrrf1	ENSMUSG00000055128	Cgrrf1
A_15_P103182	0.411248	1.32984	8.60142	7.74216	0.000376524	0.0103379	0.675551	ENSDARG00000031622	nrp2a	ENSMUSG00000025969	Nrp2
A_15_P118786	0.411176	1.32977	9.13391	5.5521	0.00194254	0.0226851	-1.13395	ENSDARG00000076761	ftsj	ENSMUSG00000020706	Ftsj3
A_15_P107912	0.411088	1.32969	12.4128	8.58649	0.000221694	0.00812687	1.24955	ENSDARG00000004173	copa	ENSMUSG00000026553	Copa
A_15_P116889	0.411063	1.32966	9.87624	4.44117	0.00543457	0.0403522	-2.27815	ENSDARG00000001634	kirrela	ENSMUSG00000041734	Kirrel
LOLS16161	0.410738	1.32937	10.6051	7.20255	0.000542453	0.0121453	0.276282	ENSDARG00000031202	ALG11	ENSMUSG00000063362	Alg11
A_15_P103617	0.410475	1.32912	8.30326	8.3747	0.00025208	0.00864282	1.11099	ENSDARG00000011724	marveld1	ENSMUSG00000044345	Marveld1
A_15_P117667	0.410444	1.3291	10.122	4.37294	0.0058202	0.0418843	-2.35431	ENSDARG00000036956	ASXL1	ENSMUSG00000042548	Asxl1
A_15_P119575	0.408678	1.32747	12.7232	6.65094	0.000807357	0.0144926	-0.161229	ENSDARG00000023279	psmd4b	ENSMUSG00000005625	Psmd4
LOLS15815	0.408593	1.32739	9.53226	8.23565	0.000274689	0.00894527	1.0181	ENSDARG00000056720	UTP3	ENSMUSG00000070697	Utp3
LOLS04102	0.408183	1.32701	14.1034	5.78165	0.00160025	0.0204661	-0.918636	ENSDARG00000013475	cct4	ENSMUSG00000007739	Cct4
LOLS02949	0.408122	1.32696	9.75152	5.99567	0.00134262	0.0186841	-0.72387	ENSDARG00000062060	GMEB1	ENSMUSG00000028901	Gmeb1
LOLS02974	0.408014	1.32686	14.1563	5.73755	0.00166021	0.0208555	-0.959473	ENSDARG00000074849	rac1	ENSMUSG00000001847	Rac1
A_15_P101429	0.408007	1.32685	9.73994	8.75935	0.000200038	0.00786944	1.36011	ENSDARG00000015807	rab22a	ENSMUSG00000027519	Rab22a
LOLS07331	0.407897	1.32675	9.29625	5.43418	0.00215094	0.02398	-1.24723	ENSDARG00000077584	cln6a	ENSMUSG00000032245	Cln6
A_15_P111462	0.407823	1.32668	15.2837	4.99523	0.00318962	0.0297499	-1.68551	ENSDARG00000043502	ccdc124	ENSMUSG00000007721	Ccdc124
LOLS05561	0.407643	1.32652	13.2218	4.48615	0.0051963	0.0392754	-2.22833	ENSDARG00000017180	npc1	ENSMUSG00000024413	Npc1
LOLS06045	0.406703	1.32565	10.8238	6.15296	0.00118373	0.0176051	-0.58428	ENSDARG00000028448	edem2	ENSMUSG00000038312	Edem2
LOLS06068	0.406553	1.32552	9.57384	6.2151	0.00112706	0.0171891	-0.529951	ENSDARG00000018559	JHDM1D (2 of 2)	ENSMUSG00000042599	Jhdm1d
LOLS03612	0.406458	1.32543	11.0569	4.32338	0.00611987	0.0432145	-2.41006	ENSDARG00000058461 ENSDARG00000090222	kiaa0947l KIAA0947 (2 of 2)
LOLS08654	0.406426	1.3254	10.0438	5.8778	0.00147801	0.0196337	-0.830432	ENSDARG00000019699	baz1a	ENSMUSG00000035021	Baz1a
LOL03584	0.406405	1.32538	15.2201	5.54041	0.00196212	0.022812	-1.1451	ENSDARG00000040287	ywhabl	ENSMUSG00000018326	Ywhab Ywhaz Ywhaq
LOLS07326	0.405329	1.32439	10.651	12.2303	3.47351e-05	0.004508	3.18601	ENSDARG00000002487	noc3l	ENSMUSG00000024999	Noc3l
LOLS02545	0.404528	1.32366	10.3848	13.2489	2.26868e-05	0.00410586	3.60925	ENSDARG00000073837	SENP2	ENSMUSG00000022855	Senp2 Gm9839 AF366264 Gm5407 Gm7275 4930444G20Rik Gm5415
LOLS03164	0.404466	1.3236	10.0724	4.46966	0.00528225	0.039648	-2.24656	ENSDARG00000037891	mlx
LOLS09471	0.404443	1.32358	9.50744	4.75271	0.00400703	0.0338513	-1.93934	ENSDARG00000055753	suv39h1b	ENSMUSG00000039231	Suv39h1
LOLS06958	0.403916	1.32309	13.8131	10.1831	9.13541e-05	0.00604543	2.19228	ENSDARG00000092870	si:dkey-100n23.4
LOLS04972	0.403297	1.32253	11.8578	7.43509	0.000462206	0.0112761	0.451665	ENSDARG00000032750	farsa	ENSMUSG00000003808	Farsa
LOL03225	0.402692	1.32197	11.7554	5.24837	0.00253401	0.0263611	-1.42951	ENSDARG00000007396	rnd3b	ENSMUSG00000017144	Rnd3
LOLS08034	0.402602	1.32189	10.4129	4.90514	0.00346859	0.0311575	-1.7788	ENSDARG00000004301	rhogb	ENSMUSG00000073982	Rhog
A_15_P105024	0.402415	1.32172	9.29815	5.36046	0.00229431	0.0249018	-1.31899	ENSDARG00000002830	trmt2a	ENSMUSG00000022721	Trmt2a
A_15_P118894	0.401839	1.32119	12.6726	5.53813	0.00196597	0.022812	-1.14728	ENSDARG00000058047	pafah1b3	ENSMUSG00000005447	Pafah1b3
LOLS14467	0.401808	1.32116	9.40091	4.94145	0.00335291	0.030556	-1.74106	ENSDARG00000077469	polr1b	ENSMUSG00000027395	Polr1b
LOLS02819	0.401387	1.32078	8.08079	10.4898	7.81782e-05	0.00588067	2.35506	ENSDARG00000037852	zgc:101663	ENSMUSG00000046367	4931440L10Rik 4933406M09Rik
A_15_P119998	0.401384	1.32077	15.7096	7.70251	0.000386473	0.01042	0.647118	ENSDARG00000009336	aif1l	ENSMUSG00000001864	Aif1l
LOLS09094	0.400835	1.32027	13.3159	11.9252	3.9719e-05	0.00458906	3.05081	ENSDARG00000043561	psmc1b	ENSMUSG00000021178	Psmc1
A_15_P113204	0.40046	1.31993	10.6706	5.55605	0.00193598	0.0226365	-1.13019	ENSDARG00000044628	hars2	ENSMUSG00000027430	Dtd1
LOLS10579	0.400301	1.31978	9.61543	5.62845	0.00182006	0.0219294	-1.06158	ENSDARG00000061724	setdb1b	ENSMUSG00000015697	Setdb1
LOLS07036	0.399509	1.31906	8.5025	5.4914	0.00204675	0.023317	-1.19204	ENSDARG00000040110	kif20bb
A_15_P110162	0.399402	1.31896	10.415	4.45254	0.00537317	0.0400893	-2.26552	ENSDARG00000079605	prmt5	ENSMUSG00000023110	Prmt5
LOLS16182	0.399141	1.31872	8.65128	12.2756	3.40596e-05	0.004508	3.20574	ENSDARG00000079512	FAM193B	ENSMUSG00000021495	Fam193b
LOLS09659	0.399042	1.31863	16.3894	12.2208	3.48778e-05	0.004508	3.18189	ENSDARG00000042931	mibp2	ENSMUSG00000004939	Itgb1bp3
LOLS11903	0.398872	1.31848	8.12353	6.94405	0.000651457	0.0131477	0.0751312	ENSDARG00000074363	TTC9	ENSMUSG00000042734	Ttc9
LOLS03509	0.39865	1.31827	11.2999	7.62231	0.000407553	0.0106054	0.58918	ENSDARG00000068596	C9H2orf29	ENSMUSG00000003135	D1Bwg0212e
A_15_P104116	0.398124	1.31779	8.4775	5.30635	0.00240659	0.025635	-1.37212	ENSDARG00000056832	EXO1	ENSMUSG00000039748	Exo1
LOLS10339	0.397569	1.31729	11.2913	6.7047	0.000775757	0.0142929	-0.117194	ENSDARG00000079725	dhx9	ENSMUSG00000042699	Dhx9
LOLS14855	0.397138	1.31689	10.7537	5.05376	0.00302218	0.0288416	-1.62551	ENSDARG00000089886	wu:fb82g02	ENSMUSG00000072582	Ptrh2
LOLS00716	0.39696	1.31673	12.035	6.02425	0.001312	0.0184477	-0.698285	ENSDARG00000012818	ck2a2a	ENSMUSG00000046707	Csnk2a2
A_15_P111060	0.396382	1.3162	14.1372	5.52149	0.00199429	0.0230056	-1.16318	ENSDARG00000015427	hdac1	ENSMUSG00000028800	Hdac1 Gm10093
A_15_P110345	0.39598	1.31584	11.9059	5.57446	0.0019057	0.022434	-1.11267	ENSDARG00000056259	TMEM131	ENSMUSG00000026116	Tmem131
LOLS15043	0.395935	1.31579	10.0604	4.26952	0.00646575	0.0445307	-2.4711	ENSDARG00000044874	zgc:92107	ENSMUSG00000033697	Arhgap39
LOLO1836	0.395859	1.31573	12.8708	5.75931	0.0016303	0.0206733	-0.939291	ENSDARG00000077226	smarca4	ENSMUSG00000032187	Smarca4
LOLS05325	0.395112	1.31505	14.8805	4.68515	0.0042759	0.035202	-2.01157	ENSDARG00000014123	gspt1l	ENSMUSG00000062203	Gspt1 Gspt2
LOLS12163	0.39463	1.31461	9.67556	4.60906	0.00460385	0.0366808	-2.09375	ENSDARG00000004806	grwd1	ENSMUSG00000053801	Grwd1
A_15_P107976	0.39408	1.3141	12.3202	4.41815	0.0055613	0.0409542	-2.30376	ENSDARG00000018006	vrk1	ENSMUSG00000021115	Vrk1
A_15_P105566	0.393715	1.31377	8.14671	4.23715	0.00668427	0.045411	-2.50799	ENSDARG00000032264	mybl2	ENSMUSG00000017861	Mybl2
A_15_P109516	0.393155	1.31326	11.6565	6.49515	0.000907725	0.0153716	-0.290586	ENSDARG00000042732	tmem189	ENSMUSG00000090213	Tmem189
LOLS00740	0.393071	1.31319	8.73394	8.98799	0.000175086	0.00740047	1.50296	ENSDARG00000029263	hoxb3a	ENSMUSG00000048763	Hoxb3
A_15_P102219	0.392953	1.31308	8.89927	5.5779	0.00190012	0.0224052	-1.10942	ENSDARG00000045605	C25H15orf42	ENSMUSG00000046591	5730590G19Rik
LOLS10445	0.392834	1.31297	13.5053	9.17985	0.000156927	0.00721748	1.61996	ENSDARG00000058560	adrm1b	ENSMUSG00000039041	Adrm1 Gm9774
LOL03526	0.392776	1.31292	9.77734	6.53419	0.000881272	0.0151351	-0.25792	ENSDARG00000035556	rps6ka3a	ENSMUSG00000031309	Rps6ka3
LOL03862	0.392602	1.31276	8.18436	6.61282	0.000830665	0.0146773	-0.192632	ENSDARG00000089844	SCARB2	ENSMUSG00000029426	Scarb2
A_15_P118713	0.3924	1.31258	9.12613	4.33416	0.00605323	0.0429048	-2.39791	ENSDARG00000037109	pwp2h	ENSMUSG00000032834	Pwp2
A_15_P111819	0.392014	1.31222	9.15741	6.55794	0.000865621	0.0149673	-0.238132	ENSDARG00000017272	eapp	ENSMUSG00000054302	Eapp
A_15_P113939	0.391718	1.31195	11.7032	5.19953	0.00264738	0.0269717	-1.4782	ENSDARG00000058302	SH3BGRL	ENSMUSG00000031246	Sh3bgrl
A_15_P110256	0.391387	1.31165	14.3255	10.3877	8.23028e-05	0.00589026	2.30143	ENSDARG00000019033	TMEM59	ENSMUSG00000028618	Tmem59
A_15_P112165	0.390498	1.31085	9.50582	5.75307	0.00163882	0.0207387	-0.945077	ENSDARG00000068013	purb	ENSMUSG00000091207	Purb
A_15_P104478	0.390406	1.31076	13.3441	4.49324	0.00515985	0.0390771	-2.2205	ENSDARG00000003513	C19HXorf23 (1 of 3)	ENSMUSG00000044150	A830080D01Rik
LOLS12157	0.390322	1.31069	8.5351	4.69591	0.00423173	0.0350047	-2.00002	ENSDARG00000069681	pcgf6	ENSMUSG00000025050	Pcgf6
A_15_P116467	0.389614	1.31004	9.44758	5.09754	0.00290356	0.0283025	-1.58096	ENSDARG00000016514	gtf2h2	ENSMUSG00000021639	Gtf2h2
LOLS13283	0.389409	1.30986	8.64795	5.06023	0.00300432	0.0287473	-1.61891	ENSDARG00000014386	GALNT6	ENSMUSG00000037280	Galnt6
LOLS04715	0.389249	1.30971	8.63192	7.37481	0.000481596	0.0115028	0.406689	ENSDARG00000061468	ncaph	ENSMUSG00000034906	Ncaph
LOLS08326	0.38878	1.30929	11.2656	5.60398	0.00185832	0.0222172	-1.0847	ENSDARG00000040001	fryl	ENSMUSG00000070733	Fryl
A_15_P115394	0.387899	1.30849	9.4708	5.59869	0.00186671	0.0222636	-1.0897	ENSDARG00000018918	rad17	ENSMUSG00000021635	Rad17
LOLS14980	0.387774	1.30837	8.17968	7.51289	0.000438516	0.0109766	0.509198	ENSDARG00000019601	COL12A1	ENSMUSG00000032332	Col12a1
A_15_P117889	0.387406	1.30804	8.85754	4.41864	0.00555856	0.040941	-2.30321	ENSDARG00000058221	ugcg	ENSMUSG00000028381	Ugcg
LOLS02993	0.386979	1.30765	9.13672	6.69057	0.00078392	0.0143475	-0.128737	ENSDARG00000039827	bbs5	ENSMUSG00000063145	Bbs5
A_15_P114258	0.386636	1.30734	10.627	5.30139	0.00241719	0.025691	-1.37701	ENSDARG00000025718	cxxc1	ENSMUSG00000024560	Cxxc1
LOLS05948	0.386475	1.3072	9.44328	4.54989	0.00487884	0.0378747	-2.15826	ENSDARG00000008032	sart3	ENSMUSG00000018974	Sart3
A_15_P120440	0.386338	1.30707	12.4243	4.18018	0.00708964	0.0470747	-2.57331	ENSDARG00000007760	spg21	ENSMUSG00000032388	Spg21
LOLS13364	0.386287	1.30703	10.8075	5.37328	0.00226859	0.0247124	-1.30645	ENSDARG00000019362	ptbp1a	ENSMUSG00000006498	Ptbp1
A_15_P102035	0.386148	1.3069	10.5178	5.03061	0.00308717	0.0291807	-1.64918	ENSDARG00000044299	lmnb1	ENSMUSG00000024590	Lmnb1
A_15_P113989	0.38577	1.30656	11.0832	5.1192	0.00284683	0.0280784	-1.55901	ENSDARG00000039757	mcfd2	ENSMUSG00000024150	Mcfd2
LOLS12385	0.385539	1.30635	8.5092	4.21812	0.00681671	0.0458961	-2.52976	ENSDARG00000002285	mcoln1	ENSMUSG00000004567	Mcoln1
LOLS15971	0.384896	1.30577	12.7984	4.69061	0.00425344	0.0350771	-2.00571	ENSDARG00000090779	ppp1cc	ENSMUSG00000004455	Ppp1cc
A_15_P113140	0.384152	1.30509	8.38605	5.76912	0.00161702	0.0205946	-0.93021	ENSDARG00000044405	ttc4	ENSMUSG00000025413	Ttc4
A_15_P119986	0.383935	1.3049	16.1775	9.01612	0.000172275	0.0073684	1.52028	ENSDARG00000013351	cirbp	ENSMUSG00000031167	Rbm3 Cirbp
LOLS06051	0.383884	1.30485	10.8116	4.61176	0.00459174	0.0366315	-2.09082	ENSDARG00000075014	sqstm1	ENSMUSG00000015837	Sqstm1
A_15_P115016	0.383818	1.30479	12.695	6.95951	0.000644259	0.0130538	0.0873521	ENSDARG00000019326	prpsap2	ENSMUSG00000020528	Prpsap2
LOLS04626	0.383283	1.30431	13.2269	4.69743	0.00422555	0.0349865	-1.9984	ENSDARG00000012603	eif3ja	ENSMUSG00000027236	Eif3j Gm9781
LOLS07771	0.38306	1.30411	8.33497	6.61611	0.000828624	0.0146495	-0.189918	ENSDARG00000061377	EFCAB1	ENSMUSG00000008307	1700109H08Rik Efcab1
A_15_P102573	0.382771	1.30384	8.43515	9.70092	0.000117737	0.00653276	1.92516	ENSDARG00000086453	cx52.9
LOLS04405	0.382553	1.30365	14.496	6.30412	0.00105126	0.0165792	-0.452889	ENSDARG00000077934	tegt	ENSMUSG00000023010	Tmbim6
LOLS11468	0.382463	1.30357	8.98621	5.0064	0.00315685	0.0296129	-1.67402	ENSDARG00000058893	NHEJ1	ENSMUSG00000026162	Nhej1
A_15_P102821	0.382242	1.30337	9.37723	4.77232	0.00393263	0.0334185	-1.91849	ENSDARG00000008366	mpp7	ENSMUSG00000057440	Mpp7
A_15_P106238	0.381849	1.30301	9.85051	6.21992	0.0011228	0.0171549	-0.525755	ENSDARG00000006818	urod	ENSMUSG00000028684	Urod
LOLS05291	0.381653	1.30283	8.85053	5.38843	0.00223865	0.0245097	-1.29168	ENSDARG00000055945	asph	ENSMUSG00000029348	Asphd2 Asphd1
A_15_P103699	0.3816	1.30279	8.55011	7.01778	0.000617955	0.0128009	0.133186	ENSDARG00000044513	tpst1l	ENSMUSG00000034118	Tpst1
A_15_P119650	0.381551	1.30274	8.3384	7.62214	0.000407597	0.0106054	0.589061	ENSDARG00000039828	zp3b	ENSMUSG00000004948	Zp3
A_15_P100478	0.380927	1.30218	10.4818	4.30335	0.006246	0.0436212	-2.43272	ENSDARG00000042934	ctgf	ENSMUSG00000019997	Ctgf
A_15_P113872	0.380396	1.3017	9.68935	6.27562	0.00107486	0.0168182	-0.477461	ENSDARG00000043339	fam175a	ENSMUSG00000035234	Fam175a
A_15_P109628	0.380071	1.30141	9.31603	5.5914	0.00187834	0.022318	-1.09661	ENSDARG00000058260	zgc:174160	ENSMUSG00000033031	C330027C09Rik
LOLS01684	0.379392	1.30079	8.54788	5.28661	0.00244913	0.0258716	-1.39161	ENSDARG00000009946 ENSDARG00000091448	UHRF1 (1 of 2) uhrf1
A_15_P109103	0.379301	1.30071	11.8344	6.14607	0.00119023	0.0176574	-0.59034	ENSDARG00000009350	apg3l	ENSMUSG00000022663	Atg3
A_15_P106686	0.379151	1.30058	12.5126	5.92269	0.00142466	0.0192945	-0.789648	ENSDARG00000012432	fam76b	ENSMUSG00000037808	Fam76b
LOLS03684	0.379063	1.3005	12.6682	6.24907	0.00109741	0.0169668	-0.500439	ENSDARG00000004452	tardbpl	ENSMUSG00000041459	Tardbp
LOLS07316	0.378707	1.30018	10.2731	6.9027	0.000671171	0.0133254	0.0423297	ENSDARG00000060150	psmd11a	ENSMUSG00000017428	Psmd11
LOL02057	0.378498	1.29999	8.72089	6.1517	0.00118492	0.0176167	-0.585391	ENSDARG00000003061	cd276	ENSMUSG00000035914	Cd276
LOLS13066	0.378048	1.29958	8.27907	6.07402	0.00126058	0.0181141	-0.653968	ENSDARG00000019128	tpm4b	ENSMUSG00000031799	Tpm4
LOLS02570	0.377324	1.29893	16.9032	5.61307	0.00184399	0.0221104	-1.07609	ENSDARG00000025254	s100a10b	ENSMUSG00000027907	S100a11 S100a10 Gm7665 Gm5068
LOLS13197	0.377255	1.29887	12.1308	10.0692	9.69007e-05	0.00612181	2.13043	ENSDARG00000054777	C8H5orf51	ENSMUSG00000041935	AW549877
LOLS06596	0.376973	1.29861	12.1832	4.55053	0.00487578	0.0378577	-2.15756	ENSDARG00000028327	gmfb	ENSMUSG00000062014	Gmfb
LOLS02765	0.376959	1.2986	10.0367	4.58677	0.00470532	0.0370499	-2.11799	ENSDARG00000054063	arpc4	ENSMUSG00000079426	Arpc4
A_15_P119076	0.376848	1.2985	8.27598	5.64249	0.00179853	0.021773	-1.04836	ENSDARG00000018722	MCOLN2	ENSMUSG00000011008	Mcoln2
A_15_P118760	0.376792	1.29845	12.7551	4.19489	0.00698233	0.046512	-2.55639	ENSDARG00000039880	arpp19b	ENSMUSG00000007656	Arpp19
A_15_P112345	0.376554	1.29824	12.7253	4.61086	0.00459577	0.0366501	-2.0918	ENSDARG00000054028	cu137686.1	ENSMUSG00000037400	Atp11b
A_15_P106546	0.376463	1.29816	12.5364	4.26225	0.00651413	0.0447287	-2.47937	ENSDARG00000036162	hnrnpa0	ENSMUSG00000007836	Hnrnpa0
A_15_P114410	0.376176	1.2979	12.3269	9.87902	0.000107065	0.00629243	2.02548	ENSDARG00000057854	sap18	ENSMUSG00000021963	Sap18 Gm10094
A_15_P109945	0.375859	1.29761	10.0721	7.78462	0.000366199	0.010225	0.705845	ENSDARG00000014966	CCDC82	ENSMUSG00000079084	Ccdc82
LOLS03056	0.375339	1.29714	12.3517	6.0046	0.00133297	0.0186095	-0.715865	ENSDARG00000027141	ube2l3b	ENSMUSG00000038965	Ube2l3
A_15_P112826	0.375128	1.29695	10.4409	4.89677	0.0034959	0.0312731	-1.78752	ENSDARG00000028323	mybbp1a	ENSMUSG00000040463	Mybbp1a
LOLS06446	0.375008	1.29685	9.23701	5.14602	0.00277839	0.0277512	-1.53193	ENSDARG00000003205	ngly1	ENSMUSG00000021785	Ngly1
LOLS07320	0.374792	1.29665	12.6583	4.79638	0.00384353	0.0330376	-1.89299	ENSDARG00000017658	gmppb	ENSMUSG00000070284	Gmppb
LOLS05228	0.374586	1.29647	10.4484	5.45675	0.00210912	0.0236724	-1.22541	ENSDARG00000090442	TRRAP	ENSMUSG00000045482	Trrap
A_15_P103848	0.374542	1.29643	8.9474	8.88749	0.000185576	0.00757693	1.44063	ENSDARG00000006272	mpp5a	ENSMUSG00000021112	Mpp5
LOLS05196	0.3744	1.2963	13.6569	6.16363	0.00117377	0.0175111	-0.574921	ENSDARG00000045928	psma4	ENSMUSG00000032301	Psma4
LOLS14778	0.374294	1.2962	13.2628	8.79878	0.000195451	0.00779807	1.38502	ENSDARG00000013729	srsf6a	ENSMUSG00000016921	Srsf6
A_15_P107427	0.373433	1.29543	13.6013	6.86043	0.000692047	0.0134928	0.00861497	ENSDARG00000005926	ak2	ENSMUSG00000028792	Ak2
A_15_P111220	0.372464	1.29456	9.75271	4.866	0.00359848	0.0318418	-1.8197	ENSDARG00000054789	lysmd1	ENSMUSG00000051031	Gm9726 Lysmd1
A_15_P116572	0.372418	1.29452	8.64438	5.4649	0.00209426	0.0235912	-1.21754	ENSDARG00000016302	upf1	ENSMUSG00000058301	Upf1
A_15_P103835	0.372246	1.29437	8.70675	4.76551	0.00395829	0.0335622	-1.92572	ENSDARG00000053025 ENSDARG00000090854	LSM11 (2 of 2) lsm11
A_15_P108660	0.37189	1.29405	8.20249	4.92354	0.00340941	0.0308565	-1.75965	ENSDARG00000076525	NADK (1 of 2)	ENSMUSG00000029063	Nadk
LOLS10508	0.371808	1.29397	9.53533	5.23444	0.00256577	0.0265084	-1.44336	ENSDARG00000040286	ubl7	ENSMUSG00000055720	Ubl7
A_15_P109058	0.371647	1.29383	12.964	6.18282	0.0011561	0.0174094	-0.558116	ENSDARG00000003813	srp54	ENSMUSG00000021020	Srp54a Srp54c Srp54b
A_15_P105341	0.371643	1.29383	12.211	6.44348	0.000944171	0.0156308	-0.334084	ENSDARG00000040650	gps1	ENSMUSG00000025156	Gps1
A_15_P110673	0.370242	1.29257	12.5769	4.46032	0.00533164	0.0399011	-2.2569	ENSDARG00000031495	seta	ENSMUSG00000054766	Set
LOLS10868	0.36999	1.29234	7.91435	4.48203	0.00521764	0.0393817	-2.23288	ENSDARG00000014287	eno2	ENSMUSG00000004267	Eno2
A_15_P115970	0.369818	1.29219	8.9767	6.14876	0.00118769	0.0176336	-0.587973	ENSDARG00000078653	RALBP1	ENSMUSG00000024096	Ralbp1
LOLS05116	0.369716	1.2921	11.4646	6.86911	0.000687696	0.0134612	0.0155587	ENSDARG00000057890	TTC31
A_15_P109956	0.369327	1.29175	13.6307	5.13927	0.00279544	0.0278251	-1.53874	ENSDARG00000006766	snd1	ENSMUSG00000001424	Snd1
A_15_P110683	0.369257	1.29169	12.5732	4.30798	0.00621655	0.0435401	-2.42747	ENSDARG00000015325	u2af1	ENSMUSG00000061613	U2af1
A_15_P100121	0.368837	1.29131	12.0182	5.32295	0.00237149	0.0254237	-1.35578	ENSDARG00000076283	snrpd3l	ENSMUSG00000020180	Snrpd3
A_15_P112000	0.368557	1.29106	10.7427	5.98773	0.00135128	0.0187563	-0.730995	ENSDARG00000007257	rab5ab	ENSMUSG00000017831	Rab5a
A_15_P108202	0.368281	1.29081	8.59611	6.55902	0.000864916	0.0149611	-0.237234	ENSDARG00000056481	vat1	ENSMUSG00000034993	Vat1
A_15_P110393	0.367992	1.29056	12.4467	4.2405	0.00666127	0.0453229	-2.50416	ENSDARG00000068641	TAF10	ENSMUSG00000043866	Taf10 Gm4799
A_15_P101482	0.367966	1.29053	8.6558	7.0417	0.000607521	0.0127181	0.151901	ENSDARG00000007825	map2k1	ENSMUSG00000004936	Map2k1
LOLS07352	0.367573	1.29018	8.41155	8.14345	0.00029099	0.00920633	0.955655	ENSDARG00000006385	TRIOBP (1 of 2)	ENSMUSG00000033088	Triobp
LOLS10571	0.367293	1.28993	11.7009	4.26694	0.00648287	0.0445919	-2.47403	ENSDARG00000069808	ostm1	ENSMUSG00000038280	Ostm1
A_15_P106428	0.36721	1.28986	15.3928	6.12876	0.0012067	0.017753	-0.605568	ENSDARG00000017445	eif3s2	ENSMUSG00000028798	Eif3i
LOLS04078	0.367188	1.28984	12.0044	6.16285	0.0011745	0.0175159	-0.575609	ENSDARG00000038743	copb2	ENSMUSG00000032458	Copb2
A_15_P105822	0.367087	1.28975	13.3084	4.22345	0.00677928	0.0457702	-2.52365	ENSDARG00000040362	ehd2	ENSMUSG00000074364	Ehd2
A_15_P107646	0.366944	1.28962	13.0781	4.22696	0.00675481	0.0456712	-2.51964	ENSDARG00000026183	polr2eb	ENSMUSG00000004667	Polr2e
LOLS04528	0.366787	1.28948	8.52705	5.40864	0.0021994	0.024264	-1.27201	ENSDARG00000024669	C6H20orf111	ENSMUSG00000035399	3230401D17Rik
A_15_P108263	0.366726	1.28942	8.96103	7.27377	0.000516265	0.0118665	0.330541	ENSDARG00000040505	yif1b	ENSMUSG00000030588	Yif1b
A_15_P119977	0.366726	1.28942	7.95425	5.24902	0.00253253	0.0263537	-1.42886	ENSDARG00000024831	crhbp	ENSMUSG00000021680	Crhbp
A_15_P100321	0.366255	1.289	8.44157	4.32375	0.00611758	0.0432054	-2.40965	ENSDARG00000087996	pabpn1l	ENSMUSG00000069867	Pabpn1l
A_15_P102073	0.366152	1.28891	12.2761	7.5623	0.000424205	0.0107805	0.545453	ENSDARG00000036510	ccnt2b	ENSMUSG00000026349	Ccnt2
A_15_P118376	0.365975	1.28875	10.3386	7.28814	0.000511159	0.0118086	0.341434	ENSDARG00000063588	uba5	ENSMUSG00000032557	Uba5
LOLS05261	0.365337	1.28818	8.54618	4.25672	0.00655117	0.0448857	-2.48567	ENSDARG00000071487	C21H18orf54	ENSMUSG00000044906	4930503L19Rik
A_15_P110488	0.365181	1.28804	13.1288	5.78803	0.00159178	0.0203758	-0.912745	ENSDARG00000077126	snrnp70	ENSMUSG00000063511	Snrnp70
LOLS05350	0.364245	1.28721	8.56033	6.24551	0.00110047	0.0169749	-0.503523	ENSDARG00000043586	fas	ENSMUSG00000024778	Fas
A_15_P113040	0.363112	1.2862	12.2075	9.8678	0.000107703	0.00629243	2.01921	ENSDARG00000059360	srsf3b	ENSMUSG00000071172	Srsf3 Gm12355
LOLS13033	0.363029	1.28612	11.0893	5.68167	0.00173996	0.0214418	-1.01158	ENSDARG00000056679	morc3a	ENSMUSG00000039456	Morc3
A_15_P118772	0.362751	1.28588	17.8881	8.87815	0.000186587	0.00758246	1.43481	ENSDARG00000007320	rpl7	ENSMUSG00000025922	Gm5045 Rpl7 Gm6543
A_15_P118783	0.36199	1.2852	17.9018	5.6517	0.00178456	0.0217211	-1.0397	ENSDARG00000081369	AC024175.9
A_15_P106294	0.361839	1.28506	9.64138	6.52479	0.000887558	0.0151889	-0.265769	ENSDARG00000020986	CTU1	ENSMUSG00000038888	Ctu1
A_15_P107365	0.361441	1.28471	12.4284	7.30323	0.000505863	0.0117579	0.352846	ENSDARG00000015538	znf207a	ENSMUSG00000017421	Zfp207
A_15_P100217	0.361394	1.28467	11.2583	10.4383	8.02281e-05	0.00589026	2.32807	ENSDARG00000007196	rae1	ENSMUSG00000027509	Rae1
A_15_P103260	0.361181	1.28448	12.7625	5.3444	0.00232699	0.0251146	-1.33471	ENSDARG00000029058	rbb4	ENSMUSG00000057236	Rbbp4
LOLS05584	0.361135	1.28444	9.59075	4.69388	0.00424005	0.0350401	-2.00221	ENSDARG00000027938	rad18	ENSMUSG00000030254	Rad18
A_15_P104080	0.361023	1.28434	8.18831	4.23183	0.00672096	0.0455274	-2.51406	ENSDARG00000006288	prdm5	ENSMUSG00000029913	Prdm5
LOLS11979	0.360614	1.28397	10.8031	4.10488	0.00766904	0.0496497	-2.66041	ENSDARG00000005015	TSPYL1	ENSMUSG00000038984	Tspyl5 Tspyl4 Tspyl2 Tspyl1 Tspyl3
LOLS11529	0.360433	1.28381	10.9347	5.90657	0.00144355	0.0194059	-0.804263	ENSDARG00000058022	ormdl2	ENSMUSG00000025353	Ormdl2
LOLS11286	0.360302	1.28369	11.5159	4.41032	0.0056052	0.0411983	-2.3125	ENSDARG00000003751	lats1	ENSMUSG00000040021	Lats1
LOLS10513	0.360067	1.28349	9.7013	4.39181	0.00571047	0.0415174	-2.33317	ENSDARG00000027899	shfm1	ENSMUSG00000042541	Shfm1
A_15_P107670	0.360019	1.28344	11.0526	5.75347	0.00163827	0.0207379	-0.944705	ENSDARG00000029928	ap3m1	ENSMUSG00000021824	Ap3m1
A_15_P119399	0.359886	1.28332	11.2773	5.30336	0.00241298	0.0256588	-1.37507	ENSDARG00000014817	ranbp1	ENSMUSG00000005732	Ranbp1
LOLS05084	0.359562	1.28304	11.8859	4.54801	0.00488787	0.0378918	-2.16031	ENSDARG00000007863	tra2a	ENSMUSG00000029817	Tra2a
LOLS14767	0.359245	1.28275	10.8113	4.57292	0.00476963	0.0373484	-2.13309	ENSDARG00000060016	nsd1a	ENSMUSG00000021488	Nsd1
A_15_P119818	0.35913	1.28265	9.24912	4.74262	0.00404595	0.0340912	-1.95009	ENSDARG00000044627	alg8	ENSMUSG00000035704	Alg8
LOLS15051	0.359088	1.28261	12.3667	5.03748	0.00306771	0.0290964	-1.64214	ENSDARG00000007216	abce1	ENSMUSG00000058355	Abce1
LOLS09757	0.358999	1.28254	16.4664	4.55964	0.00483225	0.0376474	-2.14759	ENSDARG00000011201	rplp2l	ENSMUSG00000025508	Rplp2 Rplp2-ps1
LOLS09898	0.358518	1.28211	13.5377	5.80617	0.001568	0.0201908	-0.896031	ENSDARG00000040245	kpnb3	ENSMUSG00000030662	Ipo5 Ranbp6
LOLS03170	0.357935	1.28159	8.26821	6.89361	0.0006756	0.0133485	0.0350922	ENSDARG00000023814	dyrk1ab	ENSMUSG00000022897	Dyrk1a
A_15_P107541	0.357482	1.28119	8.57766	5.63496	0.00181004	0.021839	-1.05545	ENSDARG00000054337	ap1g2	ENSMUSG00000040701	Ap1g2
LOLS13639	0.357422	1.28113	9.05894	4.92427	0.0034071	0.0308485	-1.75889	ENSDARG00000038123	myl9	ENSMUSG00000067818	Myl9
LOLS12570	0.357134	1.28088	14.3107	4.60106	0.00463998	0.0368195	-2.10245	ENSDARG00000022315	atp6v1g1	ENSMUSG00000039105	Atp6v1g1
LOLS03161	0.356457	1.28028	12.9665	4.15885	0.00724858	0.0477497	-2.5979	ENSDARG00000028335	hmga1a	ENSMUSG00000046711	Hmga1 Hmga1-rs1
LOLS01671	0.356147	1.28	9.93552	6.28089	0.00107045	0.0167797	-0.472911	ENSDARG00000063155	dcaf12	ENSMUSG00000028436	Dcaf12
LOL03237	0.355315	1.27926	8.4413	5.54774	0.00194981	0.0227456	-1.13811	ENSDARG00000030608	rhogd
A_15_P109051	0.354891	1.27889	11.2628	4.11	0.00762799	0.0494581	-2.65446	ENSDARG00000069065	btg3	ENSMUSG00000022863	Btg3 Gm7334
A_15_P109262	0.354591	1.27862	9.52205	4.64363	0.0044514	0.0360528	-2.05631	ENSDARG00000023958	rnf181	ENSMUSG00000055850	Rnf181
A_15_P117082	0.354586	1.27862	8.57025	5.9648	0.00137664	0.0189503	-0.751616	ENSDARG00000017562	banp	ENSMUSG00000025316	Banp
A_15_P102231	0.35458	1.27861	13.7626	4.7555	0.00399636	0.0338007	-1.93637	ENSDARG00000007141	psmc3	ENSMUSG00000002102	Psmc3
A_15_P100627	0.354378	1.27843	8.34606	6.29013	0.00106277	0.0166954	-0.464941	ENSDARG00000023584	cdc7	ENSMUSG00000029283	Cdc7
A_15_P112172	0.354056	1.27815	8.31176	14.9111	1.20526e-05	0.00373355	4.21799	ENSDARG00000016398 ENSDARG00000087157	CANT1 (3 of 3) cant1b
A_15_P120062	0.353492	1.27765	9.64647	5.24927	0.00253198	0.0263537	-1.42862	ENSDARG00000043877	MMACHC	ENSMUSG00000028690	Mmachc
LOLS16388	0.353043	1.27725	8.90173	5.6703	0.00175671	0.0215278	-1.02223	ENSDARG00000054259	nat10	ENSMUSG00000027185	Nat10
A_15_P111251	0.352914	1.27714	7.95035	6.78184	0.0007329	0.0138649	-0.0545547	ENSDARG00000092255	si:dkey-102f14.7	ENSMUSG00000030047	Arhgap25 Arhgap24 Arhgap22
A_15_P111441	0.352418	1.2767	15.4655	4.41125	0.00559997	0.0411759	-2.31146	ENSDARG00000009212	ppia	ENSMUSG00000028651	Ppie
A_15_P109377	0.352226	1.27653	14.1938	9.71449	0.000116881	0.00650194	1.93288	ENSDARG00000045359	tceb1b	ENSMUSG00000042730	Gm9775 Tceb1
A_15_P108784	0.351889	1.27623	8.15326	4.20602	0.00690244	0.0462432	-2.54362	ENSDARG00000071005	ppp1r3ca	ENSMUSG00000067279	Ppp1r3c
LOLG531	0.351634	1.27601	10.8478	8.33131	0.000258893	0.00875152	1.08217	ENSDARG00000062650	rif1	ENSMUSG00000036202	Rif1
A_15_P105412	0.350883	1.27534	13.4089	5.66644	0.00176246	0.0215638	-1.02586	ENSDARG00000003641	tfg	ENSMUSG00000022757	Tfg
LOLS00460	0.350862	1.27532	8.59749	11.9255	3.97145e-05	0.00458906	3.05092	ENSDARG00000078954	rxrba	ENSMUSG00000039656	Rxrb
LOLS09159	0.350837	1.2753	10.995	6.44922	0.000940036	0.0156143	-0.329233	ENSDARG00000091367	c20orf14	ENSMUSG00000002455	Prpf6
A_15_P107737	0.350728	1.2752	9.96031	4.22154	0.00679269	0.04582	-2.52584	ENSDARG00000030591	lrrc42	ENSMUSG00000028617	Lrrc42
LOLS09382	0.350653	1.27514	13.5135	4.15166	0.00730307	0.048016	-2.6062	ENSDARG00000009640	psmb1	ENSMUSG00000014769	Psmb1
LOLS04837	0.350557	1.27505	11.2453	4.36821	0.00584803	0.0419884	-2.35961	ENSDARG00000008237	sars	ENSMUSG00000068739	Sars
LOLS03829	0.350413	1.27493	10.571	4.31518	0.00617117	0.0433692	-2.41933	ENSDARG00000005867	gon4l	ENSMUSG00000054199	Gon4l
LOLS06259	0.350222	1.27476	9.04814	4.15133	0.00730556	0.048016	-2.60658	ENSDARG00000039328	CCNDBP1	ENSMUSG00000023572	Ccndbp1
LOLS00199	0.350103	1.27465	8.16704	5.68679	0.00173247	0.0214105	-1.00679	ENSDARG00000027740	adcyap1b	ENSMUSG00000024256	Adcyap1
A_15_P115123	0.349964	1.27453	10.6288	5.92588	0.00142096	0.0192843	-0.786759	ENSDARG00000043595	tmem56b	ENSMUSG00000028132	Tmem56
LOLS14675	0.349962	1.27453	13.7343	4.52119	0.00501896	0.0384316	-2.18973	ENSDARG00000031795	abcf1	ENSMUSG00000038762	Abcf1
LOLS12062	0.349668	1.27427	11.9603	7.51482	0.000437944	0.0109727	0.510624	ENSDARG00000035282	tmem93	ENSMUSG00000047260	Tmem93
LOLS00714	0.349446	1.27407	8.65775	5.02177	0.0031124	0.0293531	-1.65824	ENSDARG00000025820	chek2	ENSMUSG00000029521	Chek2
A_15_P115604	0.349013	1.27369	9.95724	6.39825	0.000977471	0.0159305	-0.372398	ENSDARG00000011945	slc35e1	ENSMUSG00000019731	Slc35e1
LOLS10329	0.348723	1.27343	9.95114	4.84324	0.00367656	0.0321905	-1.84358	ENSDARG00000002536	tm9sf4	ENSMUSG00000068040	Tm9sf4
A_15_P111181	0.348714	1.27342	7.98373	4.91363	0.00344113	0.0310462	-1.76995	ENSDARG00000070368	casp6l2	ENSMUSG00000027997	Casp6
A_15_P112890	0.348714	1.27342	8.86892	4.35728	0.00591302	0.0422991	-2.37188	ENSDARG00000027813	nus1	ENSMUSG00000023068	Nus1
A_15_P104580	0.34848	1.27322	10.1703	4.65177	0.00441637	0.0359206	-2.04752	ENSDARG00000018179	acvrl1	ENSMUSG00000000530	Acvrl1
A_15_P114967	0.348238	1.27301	10.6622	6.9769	0.000636277	0.0129935	0.101064	ENSDARG00000077383	anxa11a	ENSMUSG00000021866	Anxa11
LOLS14591	0.348186	1.27296	8.28755	11.8062	4.18887e-05	0.00464923	2.99692	ENSDARG00000045853	rad51ap1	ENSMUSG00000030346	Rad51ap1
A_15_P112355	0.348066	1.27285	10.3828	4.66722	0.00435074	0.0356283	-2.03087	ENSDARG00000062915	polr3b	ENSMUSG00000034453	Polr3b
LOLS03447	0.347998	1.27279	9.62231	6.4127	0.000966685	0.0158414	-0.360131	ENSDARG00000089861	usp44	ENSMUSG00000020020	Usp44
A_15_P119262	0.347709	1.27254	12.031	4.4665	0.00529889	0.0397225	-2.25005	ENSDARG00000069042 ENSDARG00000086309	erlec1 ERLEC1 (1 of 2)
LOLS09396	0.347114	1.27201	13.5474	6.29515	0.00105863	0.0166484	-0.460618	ENSDARG00000069977	C11H12orf10	ENSMUSG00000001285	Myg1
LOLS08929	0.346556	1.27152	8.32731	9.06772	0.000167255	0.0073684	1.55189	ENSDARG00000011262	traip	ENSMUSG00000032586	Traip
LOLS01742	0.346134	1.27115	9.22446	5.17998	0.00269441	0.0272266	-1.49779	ENSDARG00000029043	NUPL2	ENSMUSG00000048439	Nupl2
A_15_P101960	0.345869	1.27092	13.7556	6.39206	0.000982135	0.0159717	-0.37766	ENSDARG00000041450	rab11a	ENSMUSG00000004771	Rab11a
A_15_P113047	0.345719	1.27078	15.0293	7.59376	0.000415377	0.0106816	0.568419	ENSDARG00000031435	zgc:56493	ENSMUSG00000028367	Txn1 Txndc8 Txndc2
LOLO1730	0.345419	1.27052	8.17679	4.43003	0.00549546	0.040663	-2.29053	ENSDARG00000094983	si:ch211-122l24.5
A_15_P106304	0.345342	1.27045	17.3913	9.73921	0.000115341	0.00644942	1.9469	ENSDARG00000036044	RPS20	ENSMUSG00000028234	Rps20
A_15_P109742	0.344932	1.27009	12.3377	4.64528	0.00444429	0.036036	-2.05453	ENSDARG00000014731	cacybp	ENSMUSG00000014226	Cacybp
LOLS02747	0.344855	1.27002	8.89017	4.48692	0.00519234	0.0392523	-2.22748	ENSDARG00000040779	lppr3b	ENSMUSG00000013833	Med16
A_15_P113520	0.344772	1.26995	10.5017	4.95324	0.0033163	0.0303823	-1.72884	ENSDARG00000037708	EXOSC10	ENSMUSG00000017264	Exosc10
A_15_P106167	0.344762	1.26994	13.5834	4.49085	0.0051721	0.0391472	-2.22314	ENSDARG00000016239	psmd13	ENSMUSG00000025487	Psmd13
LOLS03065	0.344732	1.26992	13.2315	5.85902	0.001501	0.0197258	-0.847566	ENSDARG00000004174	cnot1	ENSMUSG00000036550	Cnot1 Gm6158
LOLS02995	0.34466	1.26985	10.0067	5.85272	0.00150881	0.0197684	-0.853325	ENSDARG00000090152	anapc10	ENSMUSG00000036977	Anapc10
A_15_P102719	0.344322	1.26955	8.72454	5.73536	0.00166326	0.0208682	-0.961512	ENSDARG00000053609	pddc1	ENSMUSG00000051007	Pddc1
LOLS08482	0.34426	1.2695	13.0157	5.35833	0.00229861	0.0249203	-1.32107	ENSDARG00000013961	slc31a1	ENSMUSG00000066150	Slc31a1
LOLS14423	0.3438	1.26909	8.12538	7.29291	0.000509477	0.0118008	0.345046	ENSDARG00000060394	FAM54A	ENSMUSG00000019992	Fam54a
A_15_P117983	0.343679	1.26899	8.86417	5.22964	0.0025768	0.0265615	-1.44814	ENSDARG00000001890	STT3B	ENSMUSG00000032437	Stt3b
A_15_P120303	0.343522	1.26885	9.33582	4.30651	0.0062259	0.0435644	-2.42914	ENSDARG00000023394	slc37a2	ENSMUSG00000032122	Slc37a2
A_15_P118753	0.343386	1.26873	8.51804	7.72541	0.00038069	0.0104015	0.663555	ENSDARG00000019907	dscc1	ENSMUSG00000022422	Dscc1
A_15_P115670	0.343169	1.26854	12.6012	5.55587	0.00193628	0.0226365	-1.13036	ENSDARG00000034600	tmem165	ENSMUSG00000029234	Tmem165
A_15_P112445	0.342899	1.2683	13.5023	6.06655	0.00126814	0.0181331	-0.660598	ENSDARG00000012871	npepl1	ENSMUSG00000039263	Npepl1
A_15_P108827	0.342588	1.26803	12.7396	4.26508	0.00649522	0.0446626	-2.47615	ENSDARG00000087443	PTP4A2 (2 of 2)	ENSMUSG00000028788	Ptp4a2
LOLS05752	0.342538	1.26799	13.8598	4.97687	0.0032443	0.0300476	-1.70442	ENSDARG00000063719	USP8	ENSMUSG00000027363	Usp8
LOLS04440	0.34226	1.26774	10.7281	4.54444	0.00490511	0.0379629	-2.16422	ENSDARG00000054570	smg1	ENSMUSG00000030655	Smg1
A_15_P103099	0.341667	1.26722	13.2034	5.15159	0.00276439	0.0276785	-1.52631	ENSDARG00000052377	psmd12	ENSMUSG00000020720	Psmd12
LOLS14734	0.340888	1.26654	10.1202	5.40942	0.00219791	0.0242595	-1.27125	ENSDARG00000043884	nup43	ENSMUSG00000040034	Nup43
A_15_P109398	0.340357	1.26607	13.1023	4.83254	0.00371393	0.0323867	-1.85483	ENSDARG00000033466	tagln2	ENSMUSG00000032085	Tagln
A_15_P112674	0.33984	1.26562	10.8148	7.6765	0.000393165	0.0104713	0.628395	ENSDARG00000003927	cldn12	ENSMUSG00000046798	Cldn12
LOLS04983	0.339649	1.26545	10.8385	4.28686	0.00635201	0.0440912	-2.4514	ENSDARG00000034768	PHF3	ENSMUSG00000048874	Phf3
LOLS07021	0.339529	1.26534	9.1246	4.43335	0.00547727	0.0405809	-2.28684	ENSDARG00000035507	DDX31	ENSMUSG00000026806	Ddx31
A_15_P106929	0.338947	1.26483	9.64516	4.36162	0.00588712	0.0421905	-2.36701	ENSDARG00000026784	robo1	ENSMUSG00000022883	Robo1
LOLS07737	0.338872	1.26477	11.3044	5.53109	0.0019779	0.0228804	-1.154	ENSDARG00000068064	sirt1	ENSMUSG00000020063	Sirt1
A_15_P111001	0.338855	1.26475	10.7517	4.33063	0.00607496	0.0430026	-2.40189	ENSDARG00000039892	gnpnat1	ENSMUSG00000037722	Gnpnat1
LOLS01057	0.338854	1.26475	12.6613	7.05675	0.00060106	0.0126401	0.16365	ENSDARG00000034823	copg2	ENSMUSG00000025607	Copg2
LOLS02185	0.338781	1.26469	9.01412	5.19481	0.00265864	0.0270419	-1.48292	ENSDARG00000070318	arl8bb	ENSMUSG00000030105	Arl8b
LOLS14126	0.338602	1.26453	8.56615	4.98482	0.00322049	0.029929	-1.69622	ENSDARG00000012073	kif15	ENSMUSG00000036768	Kif15
LOLS09217	0.338451	1.2644	9.38023	9.06738	0.000167288	0.0073684	1.55169	ENSDARG00000021569	gdap2	ENSMUSG00000027865	Gdap2
LOLS03322	0.338122	1.26411	8.94178	8.39953	0.000248276	0.00857271	1.12742	ENSDARG00000063627	bop1	ENSMUSG00000022557	Bop1
A_15_P111262	0.337831	1.26385	11.9936	4.40425	0.00563947	0.0413243	-2.31927	ENSDARG00000043334	ccdc6a	ENSMUSG00000048701	Ccdc6
LOLS10059	0.337512	1.26358	8.57664	4.33308	0.00605989	0.0429241	-2.39913	ENSDARG00000075108	tmco3	ENSMUSG00000038497	Tmco3
A_15_P105281	0.337362	1.26344	13.5636	4.70555	0.00419261	0.0348009	-1.98969	ENSDARG00000020465	ewsr1b	ENSMUSG00000009079	Ewsr1
LOLS08872	0.337338	1.26342	12.3097	4.48133	0.00522127	0.0393823	-2.23365	ENSDARG00000031774	pus7	ENSMUSG00000057541	Pus7
LOLS14325	0.336993	1.26312	8.96953	8.72804	0.00020377	0.00788908	1.34025	ENSDARG00000021945	ddx23	ENSMUSG00000003360	Ddx23
A_15_P104953	0.336129	1.26236	7.90208	6.41499	0.000964992	0.0158377	-0.358193	ENSDARG00000093089 ENSDARG00000094837	si:dkey-228g21.4 si:dkey-228g21.5
LOL02217	0.336015	1.26226	8.73338	4.36682	0.00585624	0.042011	-2.36116	ENSDARG00000058366	si:dkey-222f8.3
A_15_P108287	0.335908	1.26217	8.95753	4.24908	0.00660277	0.0451012	-2.49437	ENSDARG00000043209	nsun5	ENSMUSG00000000916	Nsun5
A_15_P116835	0.334858	1.26125	8.02495	5.894	0.00145849	0.0195062	-0.815683	ENSDARG00000094928	si:ch211-53m15.2
LOLS16068	0.334419	1.26087	11.7936	7.77408	0.000368731	0.0102494	0.698337	ENSDARG00000061802	CNOT2	ENSMUSG00000020166	Cnot2
A_15_P103435	0.334019	1.26052	11.2439	5.02937	0.00309068	0.0291929	-1.65045	ENSDARG00000002235	mmp14a	ENSMUSG00000000957	Mmp14
LOLS05574	0.333998	1.2605	9.19919	4.9928	0.0031968	0.0297856	-1.68801	ENSDARG00000077703	ehmt2	ENSMUSG00000013787	Ehmt2
LOLS00807	0.333714	1.26025	8.14687	9.6087	0.000123751	0.00665678	1.87244	ENSDARG00000018817	bdnf	ENSMUSG00000048482	Bdnf
A_15_P101964	0.333714	1.26025	8.42165	4.31073	0.00619921	0.0434839	-2.42437	ENSDARG00000032188	lrrc8a	ENSMUSG00000007476	Lrrc8a
LOLS11012	0.333293	1.25989	12.6701	9.01075	0.000172807	0.0073684	1.51698	ENSDARG00000008052	nudc	ENSMUSG00000028851	Nudc
A_15_P102979	0.333112	1.25973	11.7318	5.07726	0.00295782	0.0285583	-1.60156	ENSDARG00000002792	arcn1	ENSMUSG00000032096	Arcn1
LOLS05176	0.332929	1.25957	8.26036	4.12683	0.00749478	0.0488504	-2.63493	ENSDARG00000059596	clip2	ENSMUSG00000063146	Clip2
LOLS03941	0.332878	1.25952	8.7681	4.65227	0.00441425	0.0359173	-2.04699	ENSDARG00000087555	FP103059.1
LOLS15179	0.332456	1.25916	9.43867	5.14114	0.0027907	0.0277972	-1.53685	ENSDARG00000026400	RAD51D	ENSMUSG00000018841	Rad51l3
LOLS02158	0.332319	1.25904	9.03816	4.29949	0.0062706	0.0437365	-2.43708	ENSDARG00000014432	CCDC77	ENSMUSG00000030177	Ccdc77
LOLS01577	0.332027	1.25878	9.93321	5.80631	0.00156781	0.0201908	-0.895901	ENSDARG00000006924	FBXO38	ENSMUSG00000042211	Fbxo38
A_15_P103497	0.331789	1.25857	12.2363	4.26754	0.00647886	0.0445785	-2.47335	ENSDARG00000000690	sypl2b	ENSMUSG00000020570	Sypl
LOLS02192	0.331785	1.25857	13.5233	5.79753	0.00157927	0.0202877	-0.903983	ENSDARG00000018049	SF3B2	ENSMUSG00000024853	Sf3b2
A_15_P102533	0.331623	1.25843	9.87853	5.62789	0.00182093	0.0219338	-1.06211	ENSDARG00000058230	rps6kb1b	ENSMUSG00000020516	Rps6kb1
A_15_P109510	0.331175	1.25804	13.5361	5.19113	0.00266747	0.0270681	-1.48661	ENSDARG00000034427	hn1l	ENSMUSG00000024165	Hn1l
A_15_P113987	0.331079	1.25795	13.4894	5.0433	0.00305134	0.0289921	-1.63619	ENSDARG00000093406	C19H6orf62	ENSMUSG00000019132	BC005537
A_15_P108761	0.330976	1.25786	8.17694	7.35537	0.00048805	0.0115847	0.392114	ENSDARG00000019156	HAUS5	ENSMUSG00000078762	Haus5
LOLS11241	0.330713	1.25763	8.81287	4.51955	0.00502712	0.0384463	-2.19154	ENSDARG00000062864	gk5	ENSMUSG00000041440	Gk5
A_15_P115587	0.330368	1.25733	11.2429	5.05523	0.00301813	0.0288338	-1.62402	ENSDARG00000019489	gtf2b	ENSMUSG00000028271	Gtf2b
A_15_P103095	0.330225	1.25721	10.4976	4.99238	0.00319803	0.0297907	-1.68844	ENSDARG00000054799	rfc1	ENSMUSG00000029191	Rfc1
A_15_P104841	0.330216	1.2572	9.21079	5.2571	0.00251433	0.0262464	-1.42084	ENSDARG00000032482	si:dkey-40c11.2	ENSMUSG00000034675	Dbn1
LOLS09060	0.329838	1.25687	9.04616	7.46219	0.000453789	0.0111461	0.471768	ENSDARG00000042927	mapre1l	ENSMUSG00000027479	Mapre1
LOLS15721	0.32962	1.25668	12.3513	4.5198	0.00502585	0.0384463	-2.19126	ENSDARG00000020960	hgs	ENSMUSG00000025793	Hgs
A_15_P102492	0.329344	1.25644	10.1798	6.06681	0.00126787	0.0181331	-0.660366	ENSDARG00000019144	rab4a	ENSMUSG00000019478	Rab4a
A_15_P107439	0.329342	1.25644	10.1108	4.32814	0.00609034	0.0430833	-2.40469	ENSDARG00000061742	clasrp	ENSMUSG00000061028	Clasrp
LOLS09222	0.328711	1.25589	8.76766	4.48252	0.00521507	0.0393691	-2.23233	ENSDARG00000079233	E2F2	ENSMUSG00000018983	E2f2
LOLS02126	0.328561	1.25576	8.60299	5.47453	0.00207684	0.023542	-1.20826	ENSDARG00000022772	OSBP2 (1 of 2)	ENSMUSG00000020435	Osbp2
A_15_P108376	0.327855	1.25515	17.8297	10.3572	8.35821e-05	0.00589026	2.28532	ENSDARG00000036298	rps13	ENSMUSG00000066362	Rps13-ps1 Gm10159 Rps13
A_15_P109670	0.327825	1.25512	8.22614	7.26989	0.000517652	0.0118832	0.327599	ENSDARG00000008218	znf410	ENSMUSG00000042472	Zfp410
A_15_P114913	0.327797	1.25509	11.7598	6.2119	0.0011299	0.017204	-0.532737	ENSDARG00000012747	rer1	ENSMUSG00000029048	Rer1
LOLS12616	0.327782	1.25508	8.79571	5.27796	0.00246803	0.0260174	-1.40016	ENSDARG00000077926	C4H12orf45	ENSMUSG00000020255	D10Wsu102e
LOLS04792	0.32766	1.25498	8.12637	10.1077	9.49799e-05	0.00611568	2.15145	ENSDARG00000062991	abi1b	ENSMUSG00000058835	Abi1
A_15_P100086	0.327411	1.25476	12.9101	4.22296	0.00678271	0.045774	-2.52421	ENSDARG00000089787	CREBZF	ENSMUSG00000051451	Crebzf
LOLS03762	0.327393	1.25474	8.66486	5.58882	0.00188248	0.022318	-1.09905	ENSDARG00000075354	ESPL1	ENSMUSG00000058290	Espl1
LOLS11400	0.32666	1.25411	10.4683	5.94159	0.00140287	0.0191227	-0.772548	ENSDARG00000016811	ints3	ENSMUSG00000027933	Ints3
LOLS11008	0.326524	1.25399	12.9198	9.02714	0.000171189	0.0073684	1.52704	ENSDARG00000031214	arcn1l	ENSMUSG00000032096	Arcn1
A_15_P120862	0.32651	1.25398	11.9921	4.46408	0.00531168	0.039793	-2.25273	ENSDARG00000018494	smn1	ENSMUSG00000021645	Smn1
LOLS02320	0.326203	1.25371	9.79888	11.2029	5.52865e-05	0.00516854	2.71359	ENSDARG00000009864	ddx55	ENSMUSG00000029389	Ddx55
LOLS07451	0.325728	1.2533	13.4458	6.34172	0.00102104	0.0163242	-0.420623	ENSDARG00000010596	slc7a6os	ENSMUSG00000033106	Slc7a6os
A_15_P101089	0.325715	1.25329	11.3998	4.13322	0.00744492	0.0486426	-2.62753	ENSDARG00000075824	si:ch211-79l20.4	ENSMUSG00000040720	1110037F02Rik
LOLS02972	0.325672	1.25325	9.5009	5.62297	0.00182854	0.0219826	-1.06675	ENSDARG00000035133	pho
A_15_P117998	0.325435	1.25304	13.0253	8.47014	0.000237821	0.00842278	1.17386	ENSDARG00000026476	tia1l	ENSMUSG00000030846	Tial1 Tia1
LOLS08459	0.325204	1.25284	8.17985	7.66791	0.000395406	0.0104986	0.622195	ENSDARG00000069917	ska3	ENSMUSG00000021965	F630043A04Rik
LOLS05675	0.325101	1.25275	11.715	6.57807	0.000852605	0.014875	-0.221407	ENSDARG00000006915	arl8ba	ENSMUSG00000030105	Arl8b
A_15_P111022	0.325085	1.25274	8.59216	6.40378	0.000973327	0.0159059	-0.367701	ENSDARG00000074955	nup98	ENSMUSG00000063550	Nup98
A_15_P110418	0.325039	1.2527	15.8827	7.32768	0.000497417	0.0116883	0.371293	ENSDARG00000039515	atf4b1	ENSMUSG00000042406	Atf4
A_15_P109505	0.323981	1.25178	8.60454	4.30458	0.00623816	0.0435805	-2.43132	ENSDARG00000002298	ANKRD22	ENSMUSG00000024774	Ankrd22
A_15_P110078	0.32391	1.25172	16.7972	6.89744	0.000673729	0.0133448	0.0381448	ENSDARG00000037350	rpl9	ENSMUSG00000047215	Rpl9 Rpl9-ps6 Rpl9-ps4 Gm5451
LOLS14574	0.323777	1.2516	12.6189	7.32236	0.000499241	0.0117015	0.367284	ENSDARG00000043631	bcas2	ENSMUSG00000005687	Bcas2
A_15_P110364	0.323182	1.25109	10.6557	4.99778	0.00318209	0.029725	-1.68288	ENSDARG00000060849	dlgap4a	ENSMUSG00000061689	Dlgap4
A_15_P105480	0.323144	1.25105	14.5091	7.47179	0.000450851	0.0111118	0.478872	ENSDARG00000077776	ck2b	ENSMUSG00000024387	Csnk2b
LOLS13230	0.323064	1.25098	12.5633	9.19278	0.000155785	0.00721748	1.62775	ENSDARG00000053832	itm1	ENSMUSG00000032116	Stt3a
LOLS09264	0.321653	1.24976	17.9451	7.49756	0.000443068	0.0110268	0.49791	ENSDARG00000014867	rpl8	ENSMUSG00000003970	Rpl8
A_15_P114942	0.321557	1.24968	12.7916	6.09878	0.00123587	0.0179229	-0.632034	ENSDARG00000008735	atp6ap2	ENSMUSG00000031007	Atp6ap2
A_15_P107844	0.321488	1.24962	10.4953	4.88081	0.00354868	0.0315366	-1.80419	ENSDARG00000029660	COMMD5	ENSMUSG00000055041	Commd5
A_15_P104399	0.321411	1.24955	11.2826	5.20029	0.00264557	0.0269717	-1.47743	ENSDARG00000016794	mtmr6	ENSMUSG00000021987	Mtmr6
A_15_P112564	0.320361	1.24864	11.5219	5.12756	0.00282529	0.0279743	-1.55056	ENSDARG00000020841	RBM7	ENSMUSG00000042396	Rbm7
LOLS09188	0.320135	1.24845	9.17766	4.72536	0.00411346	0.0344872	-1.9685	ENSDARG00000000972	pcl	ENSMUSG00000024892	Pcx
LOLS12865	0.31981	1.24817	9.8083	5.57333	0.00190756	0.022434	-1.11376	ENSDARG00000040163	prim1	ENSMUSG00000025395	Prim1
A_15_P121352	0.319744	1.24811	11.5704	4.35655	0.00591739	0.0423094	-2.3727	ENSDARG00000025693	tmem9b	ENSMUSG00000031021	Tmem9b
A_15_P101344	0.319693	1.24807	9.61513	4.0996	0.00771164	0.0498286	-2.66655	ENSDARG00000007315	tmpoa	ENSMUSG00000019961	Tmpo
LOLS15036	0.319646	1.24802	17.9834	6.4101	0.000968619	0.0158611	-0.36234	ENSDARG00000036875	rps12	ENSMUSG00000058518	Rps12-ps2 Gm10063 Rps12 Rps12-ps3 Gm15887
A_15_P105616	0.319278	1.24771	11.4742	5.0961	0.00290736	0.0283164	-1.58241	ENSDARG00000005115	calub	ENSMUSG00000029767	Calu
LOLS08310	0.31866	1.24717	8.41249	5.7432	0.00165239	0.0208191	-0.954232	ENSDARG00000009266	uevld	ENSMUSG00000043262	Uevld
LOLS02930	0.318601	1.24712	10.2423	4.69242	0.00424601	0.0350626	-2.00377	ENSDARG00000090122	CABZ01081897.2
LOLS03780	0.318585	1.24711	9.47983	9.18075	0.000156847	0.00721748	1.6205	ENSDARG00000002690	rabif	ENSMUSG00000042229	Rabif
A_15_P111552	0.318127	1.24671	14.6858	5.56197	0.00192618	0.0225428	-1.12455	ENSDARG00000029818	srsf5a	ENSMUSG00000021134	Srsf5
A_15_P119587	0.31803	1.24663	11.8434	7.33471	0.000495017	0.0116624	0.37659	ENSDARG00000086124	AP3B1	ENSMUSG00000021686	Ap3b1
A_15_P100924	0.318027	1.24662	17.8468	11.6806	4.43302e-05	0.00478104	2.93938	ENSDARG00000003599	rpl3	ENSMUSG00000060036	Rpl3 Gm5879
LOLS03205	0.317999	1.2466	14.726	5.306	0.00240734	0.025636	-1.37247	ENSDARG00000071060	naa10	ENSMUSG00000024571	Gm16286 Naa10 Naa11
A_15_P100060	0.317907	1.24652	12.2666	5.31261	0.00239328	0.0255421	-1.36596	ENSDARG00000024209	WASF2	ENSMUSG00000028868	Wasf2
A_15_P113568	0.317633	1.24628	8.18149	11.3052	5.2694e-05	0.00511963	2.76288	ENSDARG00000062707	PLAT	ENSMUSG00000031538	Plat
A_15_P106648	0.31706	1.24579	12.2805	4.70781	0.00418349	0.0347652	-1.98727	ENSDARG00000002912	adipor1a	ENSMUSG00000026457	Adipor1
A_15_P112646	0.316683	1.24546	15.1003	4.30637	0.0062268	0.0435644	-2.4293	ENSDARG00000021113	ptmaa	ENSMUSG00000026238	Ptma
LOLS03264	0.316599	1.24539	14.6582	4.26321	0.00650768	0.044694	-2.47827	ENSDARG00000008292	eif2s3	ENSMUSG00000035150	Eif2s3x Eif2s3y
LOLS03443	0.315983	1.24486	8.18133	5.53808	0.00196605	0.022812	-1.14732	ENSDARG00000037857	tmem184a	ENSMUSG00000036687	Tmem184a
A_15_P105895	0.315186	1.24417	8.37406	8.46378	0.00023874	0.00844154	1.1697	ENSDARG00000033616	sepn1	ENSMUSG00000050989	Sepn1
A_15_P104596	0.315093	1.24409	12.2463	4.20456	0.00691285	0.0462556	-2.5453	ENSDARG00000025338	hagh	ENSMUSG00000024158	Hagh
A_15_P109905	0.315008	1.24402	13.6287	5.86279	0.00149635	0.019721	-0.844123	ENSDARG00000032430	ppp2r1b	ENSMUSG00000032058	Ppp2r1b
LOLS09509	0.314993	1.24401	10.7532	4.16775	0.00718174	0.0474749	-2.58762	ENSDARG00000030004	ERO1LB	ENSMUSG00000057069	Ero1lb
A_15_P114004	0.314852	1.24388	9.40908	4.31935	0.00614505	0.0432934	-2.41462	ENSDARG00000005699	ddx19	ENSMUSG00000015023	Ddx19a Ddx19b
LOLS04941	0.314281	1.24339	15.5217	7.08809	0.000587863	0.0125005	0.188038	ENSDARG00000016889	eif3g	ENSMUSG00000070319	Eif3g
A_15_P103471	0.314277	1.24339	8.2646	4.71959	0.00413635	0.034566	-1.97467	ENSDARG00000026387	TMEM55B (2 of 2)	ENSMUSG00000035953	Tmem55b
LOLS06358	0.31377	1.24295	13.4907	5.09897	0.00289977	0.0282783	-1.57951	ENSDARG00000020101	psmc2	ENSMUSG00000028932	Psmc2
LOLS03449	0.31375	1.24293	10.2058	5.50337	0.0020257	0.0232059	-1.18054	ENSDARG00000020913	ddx56	ENSMUSG00000004393	Ddx56
A_15_P100167	0.313332	1.24257	12.1798	5.84152	0.00152282	0.0198931	-0.863578	ENSDARG00000012140	ccnl1	ENSMUSG00000027829	Ccnl1
LOLS09257	0.312721	1.24205	9.20691	5.11649	0.00285385	0.028103	-1.56175	ENSDARG00000004055	uhrf1bp1l	ENSMUSG00000019951	Uhrf1bp1l
LOLS04762	0.312502	1.24186	8.48832	4.39053	0.00571787	0.0415174	-2.3346	ENSDARG00000038543	wdr48	ENSMUSG00000032512	Wdr48
A_15_P121282	0.312477	1.24184	8.575	6.61845	0.000827174	0.0146388	-0.187985	ENSDARG00000030440	C13H1orf63	ENSMUSG00000037266	D4Wsu53e
A_15_P109779	0.312089	1.2415	10.5032	4.1075	0.00764803	0.0495459	-2.65737	ENSDARG00000067913	ints9	ENSMUSG00000021975	Ints9
A_15_P110947	0.312005	1.24143	8.27437	4.2469	0.00661758	0.0451547	-2.49686	ENSDARG00000013694	tmem110	ENSMUSG00000006526	Tmem110
LOLS10539	0.311951	1.24139	8.21757	8.70255	0.000206868	0.00793008	1.32403	ENSDARG00000077089	blm	ENSMUSG00000030528	Blm
LOLS15505	0.311862	1.24131	17.9179	11.0742	5.87627e-05	0.00529572	2.65086	ENSDARG00000053457	rpl23	ENSMUSG00000071415	Rpl23
A_15_P113726	0.311341	1.24086	17.7889	10.3546	8.36922e-05	0.00589026	2.28394	ENSDARG00000041619	gnb2l1	ENSMUSG00000020372	Gnb2l1
LOLS04416	0.311299	1.24082	8.11676	7.9401	0.000331116	0.00976848	0.815429	ENSDARG00000088373	FP067396.1
LOLS03580	0.31048	1.24012	11.402	4.16087	0.00723334	0.0476902	-2.59556	ENSDARG00000039958	utp11l	ENSMUSG00000028907	Utp11l
LOL01102	0.309711	1.23946	8.27942	4.57798	0.00474601	0.0372399	-2.12757	ENSDARG00000073675	tlr8b	ENSMUSG00000040522	Tlr8
LOLS00126	0.309182	1.23901	13.9724	4.40141	0.00565559	0.0413884	-2.32244	ENSDARG00000052856	khdrbs1a	ENSMUSG00000028790	Khdrbs1
LOLS14836	0.309118	1.23895	8.22093	6.09723	0.0012374	0.0179229	-0.633406	ENSDARG00000092290	GSG2	ENSMUSG00000050107	Gsg2
LOLS08552	0.308823	1.2387	13.7418	4.89327	0.00350742	0.0313055	-1.79118	ENSDARG00000030537	psmc1a	ENSMUSG00000021178	Psmc1
A_15_P120204	0.308771	1.23865	11.0323	5.41128	0.00219432	0.0242374	-1.26944	ENSDARG00000057075	lamtor3	ENSMUSG00000059039	Gm5900 Lamtor3
A_15_P103982	0.308555	1.23847	10.26	5.00874	0.00315002	0.0295748	-1.67161	ENSDARG00000011825	cetn3	ENSMUSG00000021537	Cetn3
LOLS11915	0.308387	1.23832	8.27868	7.53191	0.00043294	0.0108937	0.523184	ENSDARG00000068210	haus6	ENSMUSG00000038047	Haus6
A_15_P108247	0.308225	1.23818	8.06416	4.18457	0.00705742	0.0469039	-2.56826	ENSDARG00000030630	mfsd2aa	ENSMUSG00000028655	Mfsd2a
LOLS02957	0.308217	1.23818	9.41694	5.37421	0.00226675	0.0246986	-1.30555	ENSDARG00000071393	nploc4	ENSMUSG00000039703	Nploc4
A_15_P111053	0.308217	1.23818	11.3831	4.63156	0.00450399	0.0362455	-2.06937	ENSDARG00000035986	ptpn2b	ENSMUSG00000024539	Ptpn2
A_15_P113125	0.307852	1.23786	10.4217	4.25343	0.00657332	0.0449648	-2.48941	ENSDARG00000005606	paxip1	ENSMUSG00000002221	Paxip1
LOLS13885	0.307814	1.23783	8.51064	5.87656	0.00147952	0.0196391	-0.831565	ENSDARG00000032157	GRK6	ENSMUSG00000074886	Grk6
LOLS04491	0.30754	1.2376	12.8317	4.1198	0.00755008	0.0491073	-2.64308	ENSDARG00000024844	max	ENSMUSG00000059436	Max
LOLS08010	0.307471	1.23754	8.69985	4.79303	0.00385582	0.0331103	-1.89654	ENSDARG00000033965	nupl1	ENSMUSG00000063895	Nupl1
A_15_P109656	0.307301	1.23739	10.7964	6.14687	0.00118947	0.017654	-0.589636	ENSDARG00000029157	med23	ENSMUSG00000019984	Med23
A_15_P120368	0.307249	1.23735	8.13428	9.12663	0.000161733	0.00730653	1.58776	ENSDARG00000056318	C23H12orf41	ENSMUSG00000022992	2310037I24Rik Gm4885
A_15_P112661	0.307109	1.23723	17.9516	9.47712	0.000132969	0.00685093	1.79626	ENSDARG00000015490	rpl24	ENSMUSG00000022601	Rpl24 Gm17430
LOLS07636	0.306423	1.23664	12.1492	7.06166	0.000598972	0.0126207	0.167473	ENSDARG00000059357	SARNP	ENSMUSG00000078427	Sarnp
LOLS11268	0.305589	1.23592	11.3198	7.48208	0.000447724	0.0110853	0.486482	ENSDARG00000038290	thoc5	ENSMUSG00000034274	Thoc5
A_15_P101855	0.305411	1.23577	10.8425	4.35787	0.00590949	0.0422879	-2.37122	ENSDARG00000055885	tex10	ENSMUSG00000028345	Tex10
A_15_P116364	0.305141	1.23554	9.90915	5.18558	0.00268084	0.0271464	-1.49217	ENSDARG00000036930	tbx18	ENSMUSG00000032419	Tbx18
A_15_P111892	0.305138	1.23554	8.37639	4.91686	0.00343075	0.0309903	-1.76659	ENSDARG00000053201	zgc:172323
LOLS04458	0.305001	1.23542	17.9522	5.59502	0.00187256	0.0222936	-1.09318	ENSDARG00000046157	zgc:114188	ENSMUSG00000050978	Gm5215 Rps17
LOLS03451	0.304977	1.2354	11.179	4.56358	0.0048136	0.0375788	-2.14329	ENSDARG00000059553	SYMPK	ENSMUSG00000023118	Sympk Gm4840
LOLS14336	0.304863	1.2353	11.1046	5.39486	0.00222607	0.0244213	-1.28541	ENSDARG00000079475	NCKIPSD	ENSMUSG00000032598	Nckipsd
A_15_P111325	0.303864	1.23445	12.1062	4.86267	0.00360977	0.0318795	-1.82318	ENSDARG00000052348	smarca5	ENSMUSG00000031715	Smarca5
A_15_P112663	0.303663	1.23427	11.7316	4.33377	0.00605561	0.0429078	-2.39834	ENSDARG00000011510	rcc2	ENSMUSG00000040945	Rcc2
LOLS10488	0.303578	1.2342	10.1835	4.96581	0.00327779	0.0302063	-1.71584	ENSDARG00000075721	zdhhc6	ENSMUSG00000024982	Zdhhc6
LOLS14656	0.303153	1.23384	10.8394	6.0341	0.00130163	0.0183915	-0.689491	ENSDARG00000029187	exosc3	ENSMUSG00000028322	Exosc3
A_15_P113983	0.303041	1.23374	8.50844	5.08409	0.00293942	0.0284809	-1.59462	ENSDARG00000016093	qtrtd1	ENSMUSG00000022704	Qtrtd1
LOLS07681	0.302585	1.23335	9.31312	5.01055	0.00314479	0.0295527	-1.66976	ENSDARG00000003287	wdr12	ENSMUSG00000026019	Wdr12
LOLS12895	0.302425	1.23322	8.78763	5.38538	0.00224463	0.024553	-1.29464	ENSDARG00000002060	brf2	ENSMUSG00000031487	Brf2
A_15_P116168	0.30232	1.23313	11.4841	8.09938	0.00029918	0.00931765	0.925557	ENSDARG00000015572	znf207b	ENSMUSG00000017421	Zfp207
A_15_P100731	0.302052	1.2329	8.19324	4.43101	0.00549009	0.0406372	-2.28944	ENSDARG00000019060	snx12	ENSMUSG00000046032	Snx12
LOLS12941	0.302042	1.23289	11.3467	4.2518	0.00658434	0.045018	-2.49127	ENSDARG00000052975	ubin	ENSMUSG00000008604	Ubqln4 4931431F19Rik
LOLS00687	0.302028	1.23288	17.8685	12.1213	3.64265e-05	0.00455054	3.13817	ENSDARG00000076892	nme2b.2	ENSMUSG00000020857	Nme2 Nme1 Gm4862 Nme2
LOLS09610	0.301928	1.23279	8.21282	5.45134	0.00211905	0.0237653	-1.23063	ENSDARG00000011049	slc17a9b	ENSMUSG00000023393	Slc17a9
LOLS08743	0.301889	1.23276	8.93667	4.65863	0.0043871	0.0358177	-2.04013	ENSDARG00000063194	lin54	ENSMUSG00000035310	Lin54
A_15_P100686	0.301713	1.23261	8.77384	6.39131	0.000982707	0.0159717	-0.378305	ENSDARG00000035400	btf3	ENSMUSG00000021660	Btf3
A_15_P107607	0.301701	1.2326	17.8712	11.2771	5.33926e-05	0.00511963	2.74938	ENSDARG00000014690	rps4x	ENSMUSG00000031320	Rps4x Gm6816 Rps4y2
LOLS16062	0.301693	1.23259	10.2483	7.79937	0.000362691	0.0101807	0.716328	ENSDARG00000019547	aaas	ENSMUSG00000036678	Aaas
A_15_P108176	0.300884	1.2319	13.8582	4.33967	0.00601945	0.0427706	-2.39169	ENSDARG00000012066	dcn	ENSMUSG00000019929	Dcn
A_15_P108348	0.30065	1.2317	12.3175	8.14338	0.000291002	0.00920633	0.95561	ENSDARG00000012591	pdcd10b	ENSMUSG00000027835	Pdcd10
A_15_P119632	0.300601	1.23166	7.97416	5.40756	0.00220148	0.0242808	-1.27306	ENSDARG00000056986	dact2	ENSMUSG00000048826	Dact2
LOLS08940	0.300515	1.23158	10.1244	5.37949	0.00225628	0.0246452	-1.3004	ENSDARG00000037410	med28	ENSMUSG00000015804	Med28
A_15_P109150	0.300189	1.23131	8.94966	4.35411	0.00593206	0.0423933	-2.37545	ENSDARG00000089518	NUP160 (2 of 2)	ENSMUSG00000051329	Nup160
A_15_P116720	0.29996	1.23111	11.0068	9.3447	0.000143069	0.00699786	1.71846	ENSDARG00000054897	PREB	ENSMUSG00000045302	Preb
A_15_P111313	0.299773	1.23095	9.48158	5.5735	0.00190727	0.022434	-1.11359	ENSDARG00000006392	exosc9	ENSMUSG00000027714	Exosc9
LOLS03019	0.299338	1.23058	11.7495	5.64646	0.00179248	0.0217331	-1.04462	ENSDARG00000029003	eif1axa	ENSMUSG00000057561	Eif1a Eif1ax BB287469 Gm5662 Gm2016 Gm2046 BB287469 Gm8300 Gm2075 Gm4027 Gm6804
A_15_P108215	0.299266	1.23052	8.731	4.93118	0.00338518	0.0306994	-1.75171	ENSDARG00000055561	c1galt1b	ENSMUSG00000042460	C1galt1
A_15_P110834	0.299165	1.23043	13.0522	5.6017	0.00186193	0.0222337	-1.08685	ENSDARG00000075434	C4H22orf28	ENSMUSG00000001783	D10Wsu52e
LOLS16385	0.299034	1.23032	10.6974	10.4015	8.17303e-05	0.00589026	2.30872	ENSDARG00000069302	snx9l	ENSMUSG00000002365	Snx9
LOLS14514	0.298813	1.23013	9.63811	4.1259	0.00750208	0.0488617	-2.63601	ENSDARG00000088619	REXO4	ENSMUSG00000052406	Rexo4
A_15_P120646	0.298764	1.23009	17.8692	5.81665	0.00155444	0.0201344	-0.886393	ENSDARG00000043457	gapdh	ENSMUSG00000055676	Gm5069 Gapdh Gm4891 Gm6498 Gm7251 Gm5507 Gm10290 Gm10291 Gm10293 Gm10313 Gm4795 Gm9034 Gm10327 Gm7713
A_15_P112834	0.298708	1.23004	9.32244	9.07568	0.000166496	0.0073684	1.55676	ENSDARG00000077070	ssna1	ENSMUSG00000026966	Ssna1
LOLS15817	0.298582	1.22994	8.06701	7.06677	0.000596806	0.0126054	0.171453	ENSDARG00000020749	caprin2	ENSMUSG00000027184	Caprin1 Caprin2
A_15_P109695	0.29851	1.22987	17.946	10.3323	8.46429e-05	0.00589026	2.27214	ENSDARG00000057556	RPL17	ENSMUSG00000057818	1600029O15Rik Rpl17 Gm6613 Gm10268 Rpl17-ps3 Gm10362 Gm6133 Gm5277
A_15_P105649	0.297709	1.22919	15.9682	4.35612	0.00591995	0.0423207	-2.37318	ENSDARG00000003429	hnrpdl	ENSMUSG00000029328	Hnrpdl Rbm31y
LOLS14738	0.297193	1.22875	8.03453	6.77241	0.000737991	0.013917	-0.0621833	ENSDARG00000079637	alpk2	ENSMUSG00000032845	Alpk2
A_15_P116997	0.296873	1.22848	17.7115	4.5465	0.00489517	0.037913	-2.16197	ENSDARG00000056119	eef1g	ENSMUSG00000071644	Eef1g
A_15_P104340	0.296732	1.22836	14.8328	6.79337	0.000726734	0.0138274	-0.0452473	ENSDARG00000014433	myl12.1	ENSMUSG00000067818	Myl9
A_15_P110182	0.296577	1.22823	17.7919	6.10222	0.00123248	0.0179115	-0.628986	ENSDARG00000032725	rps27a	ENSMUSG00000020460	Rps27a Rps27a-ps2
A_15_P108616	0.296382	1.22806	9.09831	5.29558	0.00242968	0.0257659	-1.38275	ENSDARG00000022430	PPP1R8 (2 of 2)	ENSMUSG00000028882	Ppp1r8
LOLS10408	0.296183	1.22789	10.7142	6.51278	0.00089567	0.0152613	-0.275818	ENSDARG00000002538	smu1	ENSMUSG00000028409	Smu1
LOLS07545	0.296147	1.22786	8.82119	5.39229	0.00223109	0.024464	-1.28792	ENSDARG00000006219	gnl3	ENSMUSG00000042354	Gnl3
LOLS01526	0.296108	1.22783	9.93839	5.49239	0.00204499	0.0233031	-1.19108	ENSDARG00000067639 ENSDARG00000076717	prpf4 PRPF4 (2 of 2)
A_15_P102402	0.296068	1.22779	10.4144	4.66497	0.00436023	0.0356655	-2.03329	ENSDARG00000018840	trpc4apa	ENSMUSG00000038324	Trpc4ap
LOLS04895	0.295055	1.22693	9.97368	4.58331	0.0047213	0.0371447	-2.12176	ENSDARG00000060027	nom1	ENSMUSG00000001569	Nom1
LOLS13594	0.294852	1.22676	11.0182	4.358	0.0059087	0.0422879	-2.37107	ENSDARG00000056741	senp3b	ENSMUSG00000005204	Senp3
A_15_P105414	0.294677	1.22661	8.20586	10.9067	6.36824e-05	0.00546847	2.56791	ENSDARG00000053805	trub1	ENSMUSG00000025086	Trub1
LOLS14321	0.294601	1.22655	10.5624	9.79716	0.000111823	0.00633451	1.97962	ENSDARG00000002591	ruvbl1	ENSMUSG00000030079	Ruvbl1 Gm3086
A_15_P110755	0.294364	1.22634	10.8124	5.07369	0.0029675	0.0285904	-1.6052	ENSDARG00000059973	fbxo11	ENSMUSG00000005371	Fbxo11
A_15_P107605	0.294334	1.22632	12.5006	8.2172	0.000277864	0.00899451	1.00566	ENSDARG00000045261 ENSDARG00000074246	RAB14 (2 of 2) rab14
A_15_P111976	0.29428	1.22627	9.77129	4.51396	0.00505499	0.0385642	-2.19768	ENSDARG00000027978	yy1b	ENSMUSG00000021264	Yy1 Yy2
LOLS12938	0.293937	1.22598	13.3412	4.94555	0.00334011	0.030524	-1.7368	ENSDARG00000007960	hnrnpab	ENSMUSG00000020358	Hnrnpab
A_15_P115045	0.293709	1.22579	11.2739	4.1512	0.00730652	0.048016	-2.60673	ENSDARG00000069496	ARL2	ENSMUSG00000024944	Arl2
A_15_P120501	0.293654	1.22574	10.8084	4.53423	0.00495475	0.038134	-2.17542	ENSDARG00000019530	hdgfrp2	ENSMUSG00000002833	Hdgfrp2
LOLS11621	0.29326	1.22541	8.61053	4.72307	0.00412255	0.0345307	-1.97095	ENSDARG00000039020	fbxo5	ENSMUSG00000019773	Fbxo5
LOLS01182	0.293129	1.22529	12.9771	6.93328	0.000656526	0.0131728	0.0666049	ENSDARG00000020623	baxa	ENSMUSG00000003873	Bax
LOLS13570	0.293078	1.22525	9.84922	6.96416	0.000642114	0.0130423	0.0910198	ENSDARG00000013479	gga3	ENSMUSG00000020740	Gga3
A_15_P114404	0.292804	1.22502	10.5794	4.63432	0.00449189	0.0361952	-2.06638	ENSDARG00000025699	mbd1	ENSMUSG00000024561	Mbd1
A_15_P107701	0.29279	1.22501	9.1181	7.25805	0.000521914	0.0118962	0.318611	ENSDARG00000037432	haus7	ENSMUSG00000031371	Haus7
A_15_P114527	0.29279	1.22501	8.6981	4.98831	0.0032101	0.0298645	-1.69263	ENSDARG00000059287	mak	ENSMUSG00000021363	Mak
LOLS09200	0.29256	1.22481	11.9632	7.78472	0.000366175	0.010225	0.705917	ENSDARG00000014517	usp5	ENSMUSG00000038429	Usp5
LOLS05422	0.292335	1.22462	8.99718	4.19817	0.00695867	0.0464115	-2.55263	ENSDARG00000021112	c1d	ENSMUSG00000000581	C1d
LOLS09838	0.291741	1.22412	8.37187	4.70473	0.00419592	0.034815	-1.99057	ENSDARG00000014866	hprt1l	ENSMUSG00000025630	Hprt
LOLS08366	0.291063	1.22354	8.02031	6.29104	0.00106202	0.0166895	-0.464153	ENSDARG00000025538	C13H10orf57	ENSMUSG00000021867	Gm9746 Gm10395 D14Ertd449e
LOLS06905	0.291059	1.22354	10.2182	6.39464	0.000980189	0.015954	-0.375468	ENSDARG00000063694	MON2	ENSMUSG00000034602	Mon2
LOLS03030	0.290822	1.22334	9.12995	4.12636	0.00749846	0.0488532	-2.63548	ENSDARG00000040443	polr2i	ENSMUSG00000019738	Polr2i
A_15_P103678	0.290542	1.2231	14.946	4.1579	0.00725571	0.0477888	-2.59899	ENSDARG00000074431	DDB1 (1 of 2)	ENSMUSG00000024740	Ddb1
LOLS09063	0.290202	1.22281	10.7013	4.29221	0.00631739	0.0439287	-2.44533	ENSDARG00000078044	PPP2R2D	ENSMUSG00000041769	Ppp2r2d
A_15_P113327	0.289918	1.22257	8.11439	5.8625	0.00149671	0.019721	-0.844388	ENSDARG00000059911	bbs7	ENSMUSG00000037325	Bbs7
LOLS01023	0.289746	1.22243	15.6214	9.45136	0.000134867	0.00688293	1.78122	ENSDARG00000057026	ran	ENSMUSG00000028287	1700009N14Rik Ran Rasl2-9-ps
LOLS08662	0.28972	1.2224	9.8655	6.59717	0.000840461	0.0147743	-0.205571	ENSDARG00000018889	RBM26	ENSMUSG00000022119	Rbm26
LOLS14440	0.288973	1.22177	14.646	4.82922	0.00372562	0.0324328	-1.85833	ENSDARG00000021252	cct6a	ENSMUSG00000020698	Cct6b Cct6a
A_15_P110501	0.288762	1.22159	12.7209	7.52998	0.000433502	0.0109015	0.521767	ENSDARG00000068404	tbcb	ENSMUSG00000006095	Tbcb
LOLS12168	0.288434	1.22131	14.2448	5.42564	0.00216699	0.0240907	-1.2555	ENSDARG00000068436	h3f3c	ENSMUSG00000060743	H3f3a
LOLS15224	0.288417	1.2213	8.09828	4.86354	0.00360684	0.0318795	-1.82228	ENSDARG00000069433	tnk2b	ENSMUSG00000001583	Tnk1
A_15_P110347	0.287823	1.2208	14.7129	5.53451	0.00197209	0.0228479	-1.15073	ENSDARG00000011408	lsm14ab	ENSMUSG00000066568	Lsm14a
LOLS16117	0.28749	1.22051	12.0822	5.86012	0.00149965	0.0197258	-0.846563	ENSDARG00000061345	wwp2	ENSMUSG00000031930	Wwp2
LOLS04236	0.287288	1.22034	8.21652	7.22733	0.00053317	0.0120257	0.295215	ENSDARG00000078186	tex2	ENSMUSG00000040548	Tex2
A_15_P100945	0.287065	1.22016	10.8851	7.24503	0.000526652	0.0119397	0.308703	ENSDARG00000087346	RAP1A (2 of 2)	ENSMUSG00000068798	Rap1a
A_15_P105524	0.287034	1.22013	12.2131	5.94557	0.00139833	0.019103	-0.768954	ENSDARG00000044301	atf1	ENSMUSG00000023027	Atf1
A_15_P119312	0.286715	1.21986	13.2023	5.12991	0.00281927	0.0279339	-1.54818	ENSDARG00000002659	mapre1	ENSMUSG00000027479	Mapre1
A_15_P103331	0.285179	1.21856	8.7993	4.37529	0.00580636	0.0418474	-2.35166	ENSDARG00000037091	asah1a	ENSMUSG00000031591	Asah1
LOLS13075	0.285175	1.21856	8.18253	4.68238	0.00428739	0.0352639	-2.01456	ENSDARG00000058820	bin1	ENSMUSG00000024381	Bin1
A_15_P108213	0.285064	1.21846	13.6071	4.8314	0.00371796	0.0324087	-1.85604	ENSDARG00000019239	cul1a	ENSMUSG00000029686	Cul1
A_15_P103246	0.28483	1.21827	13.6053	4.45214	0.0053753	0.0400961	-2.26596	ENSDARG00000005774	pl10	ENSMUSG00000000787	Ddx3x D1Pas1 Ddx3y
A_15_P100346	0.28478	1.21822	10.3502	7.80204	0.000362059	0.0101807	0.718227	ENSDARG00000077024	uba2	ENSMUSG00000052997	Uba2
LOLS03260	0.284509	1.218	8.17886	6.83351	0.000705732	0.0136514	-0.0129457	ENSDARG00000062187	kif14	ENSMUSG00000041498	Kif14
A_15_P116587	0.284029	1.21759	17.9911	9.89477	0.000106177	0.00629243	2.03425	ENSDARG00000022456	eno1	ENSMUSG00000048029	Eno4 Gm5506 Eno1
A_15_P114018	0.283969	1.21754	8.19855	4.27387	0.00643696	0.0444123	-2.46615	ENSDARG00000036987	has2	ENSMUSG00000022367	Has2
LOLS04540	0.283967	1.21754	10.3014	4.58916	0.00469429	0.037013	-2.11538	ENSDARG00000075795	NOL7	ENSMUSG00000063200	Nol7
A_15_P118367	0.283937	1.21751	8.16752	5.14408	0.00278327	0.0277551	-1.53388	ENSDARG00000036058	gnao1b	ENSMUSG00000031748	Gnao1
A_15_P101983	0.283928	1.2175	12.0098	4.53171	0.00496708	0.0381966	-2.17818	ENSDARG00000038213 ENSDARG00000070689	slc35b1 SLC35B1 (1 of 2)
A_15_P108000	0.283746	1.21735	9.10333	4.77261	0.00393156	0.0334185	-1.91818	ENSDARG00000019113	mobkl2a	ENSMUSG00000003348	Mob3a

## Sheet: 2dpa down
filtered adj.P.Val < 0.05, FC > [1.2]
ID	logFC	FC	AveExpr	t	P.Value	adj.P.Val	B	Zebrafish Ensembl Gene ID	Zebrafish Ensembl Gene Name	Mouse Ensembl Ortholog Gene ID	Mouse Ensembl Ortholog Name
A_15_P116408	-2.13055	-4.37884	12.6958	-10.3924	8.21054e-05	0.00589026	2.30394	ENSDARG00000004187	DNAJB5 (2 of 2)	ENSMUSG00000036052	Dnajb5
LOLS02616	-1.75537	-3.37613	10.6809	-7.74615	0.000375538	0.0103379	0.678407	ENSDARG00000001975	hsd11b2	ENSMUSG00000031891	Hsd11b2
LOLS12325	-1.73428	-3.32714	11.6928	-5.32069	0.00237623	0.0254442	-1.358	ENSDARG00000035990	CITED4 (2 of 2)	ENSMUSG00000070803	Cited4
LOLG267	-1.68693	-3.21972	10.3956	-14.658	1.32115e-05	0.00374226	4.13121	ENSDARG00000036772	pygo2	ENSMUSG00000047824	Pygo2
LOLS09190	-1.63769	-3.11168	12.1197	-5.01288	0.00313803	0.0295049	-1.66736	ENSDARG00000079276	UBE2QL1	ENSMUSG00000052981	Ube2ql1
LOLS11121	-1.6324	-3.10029	11.6589	-4.23819	0.00667714	0.04538	-2.5068	ENSDARG00000092920	si:ch211-106h4.12
A_15_P114072	-1.51967	-2.86725	12.824	-5.54205	0.00195936	0.0228033	-1.14353	ENSDARG00000054087	IRS1	ENSMUSG00000055980	Irs1
A_15_P112263	-1.511	-2.85007	10.9064	-5.95629	0.00138619	0.0190263	-0.759282	ENSDARG00000094646	dyrk2	ENSMUSG00000028630	Dyrk2
A_15_P102536	-1.42595	-2.68692	9.98678	-8.08688	0.000301552	0.00935745	0.91699	ENSDARG00000068892	sostdc1a	ENSMUSG00000036169	Sostdc1
LOLS00875	-1.42132	-2.67831	13.5077	-7.53464	0.000432147	0.0108928	0.525187	ENSDARG00000077505	rbp4	ENSMUSG00000024990	Rbp4
LOLS00238	-1.40517	-2.64849	9.30598	-5.30501	0.00240946	0.025636	-1.37345	ENSDARG00000091211	adh8a	ENSMUSG00000037797	Adh4 Adh6a Adh7 Adh6b Adh1 Adh6-ps1
LOLS06858	-1.34465	-2.53968	11.8622	-8.07985	0.000302895	0.00937695	0.912171	ENSDARG00000086740	PHYH (2 of 2)	ENSMUSG00000026664	Phyh
LOLS08410	-1.33454	-2.52194	9.41204	-8.89328	0.000184952	0.00756865	1.44424	ENSDARG00000004745	lmbr1l	ENSMUSG00000022999	Lmbr1l
A_15_P110158	-1.3308	-2.51542	8.94482	-6.95977	0.000644141	0.0130538	0.0875549	ENSDARG00000055518	pygma	ENSMUSG00000032648	Pygm
A_15_P116717	-1.32458	-2.5046	10.4236	-8.25943	0.000270659	0.00888435	1.0341	ENSDARG00000027611	sdpra	ENSMUSG00000037060	Prkcdbp Sdpr
LOLS04512	-1.31635	-2.49035	10.3523	-6.64185	0.000812841	0.0145548	-0.168699	ENSDARG00000040565	ckmb	ENSMUSG00000030399	Ckm
LOLS13106	-1.30992	-2.47928	12.2566	-15.1204	1.11838e-05	0.00371567	4.28828	ENSDARG00000075017	grinl1a	ENSMUSG00000041361	Gcom1 Grinl1a
A_15_P103323	-1.30149	-2.46484	11.6994	-8.06883	0.000305015	0.00938414	0.904601	ENSDARG00000087697	lpl	ENSMUSG00000015568	Lpl
A_15_P120229	-1.29373	-2.45161	11.083	-8.75677	0.000200342	0.00786944	1.35848	ENSDARG00000091209	ucp3	ENSMUSG00000031710	Ucp1 Ucp3 Ucp2
A_15_P107172	-1.29155	-2.44791	11.186	-10.9405	6.26511e-05	0.00545569	2.58477	ENSDARG00000028804	ankrd9	ENSMUSG00000037904	Ankrd9
LOLS12408	-1.28369	-2.43461	10.9214	-6.31151	0.00104524	0.0165279	-0.446534	ENSDARG00000090980	apof	ENSMUSG00000047631	Apof
A_15_P101175	-1.28339	-2.4341	12.7199	-9.39807	0.000138894	0.0069406	1.74996	ENSDARG00000070827	zgc:112242	ENSMUSG00000026418	Tnni1 Tnni2 Tnni3
LOLS02810	-1.27757	-2.42431	10.6531	-8.72216	0.00020448	0.00789681	1.33651	ENSDARG00000039943	fam46ba	ENSMUSG00000046694	Fam46b
LOLS11117	-1.27579	-2.42132	11.1447	-10.586	7.45179e-05	0.00577968	2.40498	ENSDARG00000070567	cadpsb	ENSMUSG00000054423	Cadps
A_15_P110416	-1.26753	-2.40748	9.30311	-6.74722	0.000751783	0.0140654	-0.0825882	ENSDARG00000055809	vtg2
A_15_P121433	-1.25529	-2.38716	10.9178	-7.82647	0.000356344	0.0100972	0.73555	ENSDARG00000043313	ank2	ENSMUSG00000032826	Ank2
A_15_P112922	-1.25151	-2.38091	11.23	-4.77529	0.0039215	0.0333547	-1.91533	ENSDARG00000021979	mical3a	ENSMUSG00000003178	Mical3
LOLS03913	-1.24781	-2.3748	11.1436	-5.03775	0.00306694	0.0290956	-1.64187	ENSDARG00000006693	tmprss4a	ENSMUSG00000032091	Tmprss4
A_15_P116129	-1.2412	-2.36395	10.401	-7.49326	0.000444356	0.0110398	0.494736	ENSDARG00000017163	sinup
LOLS09019	-1.18637	-2.2758	12.2892	-13.547	2.01452e-05	0.00392371	3.72549	ENSDARG00000062370	bcl2l13	ENSMUSG00000009112	Bcl2l13
LOLS14763	-1.16955	-2.24941	11.5138	-9.84439	0.000109048	0.00629423	2.00612	ENSDARG00000060215	CEP85	ENSMUSG00000037443	Ccdc21
A_15_P118121	-1.16475	-2.24194	10.4381	-5.71711	0.00168887	0.0210537	-0.978485	ENSDARG00000018383	frzb	ENSMUSG00000027004	Frzb
A_15_P102261	-1.16112	-2.23632	10.7087	-5.25075	0.00252862	0.0263537	-1.42714	ENSDARG00000011334	ncaldb	ENSMUSG00000051359	Ncald
LOL03813	-1.13976	-2.20344	9.08872	-26.0372	5.90508e-07	0.0024354	6.68405	ENSDARG00000045837	si:dkey-14d8.20	ENSMUSG00000024670	Cd6
A_15_P114701	-1.13969	-2.20334	10.9308	-5.30919	0.00240055	0.0255896	-1.36933	ENSDARG00000036239	gatm	ENSMUSG00000027199	Gatm
LOLO1743	-1.13792	-2.20063	8.94865	-6.97533	0.000636993	0.0129935	0.0998269	ENSDARG00000094511	ccl20	ENSMUSG00000026166	Ccl20
A_15_P114482	-1.13261	-2.19254	12.3793	-6.90092	0.000672034	0.0133305	0.040917	ENSDARG00000012311	myoz2a	ENSMUSG00000028116	Myoz2
A_15_P120214	-1.12777	-2.18521	11.4519	-4.73513	0.00407507	0.0342723	-1.95806	ENSDARG00000000563	ttnb	ENSMUSG00000058056	Palld
LOLS02927	-1.12148	-2.1757	10.3973	-6.32233	0.0010365	0.0164573	-0.437242	ENSDARG00000036616	gpr182	ENSMUSG00000058396	Gpr182
A_15_P113661	-1.1206	-2.17438	10.8929	-5.02883	0.00309222	0.0291947	-1.651	ENSDARG00000013749	zgc:92113	ENSMUSG00000004902	Slc25a18 Slc25a22
LOLS06904	-1.11909	-2.1721	9.57422	-12.8955	2.62049e-05	0.00430228	3.46713	ENSDARG00000031049	igsf21a	ENSMUSG00000040972	Igsf21
LOLS07491	-1.11621	-2.16776	11.4516	-6.30331	0.00105193	0.0165792	-0.453593	ENSDARG00000020693	sesn1	ENSMUSG00000038332	Sesn1
A_15_P110715	-1.10243	-2.14717	9.91542	-5.49968	0.00203216	0.0232372	-1.18408	ENSDARG00000075501	cdnf	ENSMUSG00000039496	Cdnf
A_15_P110520	-1.09686	-2.13889	12.4823	-5.49366	0.00204274	0.0232959	-1.18986	ENSDARG00000007671	ghrb	ENSMUSG00000055737	Ghr
LOLS00157	-1.09544	-2.13679	10.7924	-5.81725	0.00155367	0.0201344	-0.885845	ENSDARG00000040777	inhbb	ENSMUSG00000037035	Inhbb
LOLS15740	-1.09104	-2.13028	10.0009	-6.12909	0.00120638	0.017753	-0.605278	ENSDARG00000090052	BX470211.1	ENSMUSG00000021298	Gpr132 Gpr65 Gpr4 Gpr68
A_15_P107256	-1.09078	-2.12989	9.84769	-10.991	6.11489e-05	0.00543422	2.60983	ENSDARG00000045634	lmod2a	ENSMUSG00000029683	Lmod2
LOLS09040	-1.08649	-2.12356	9.50882	-30.2849	2.59247e-07	0.00238727	7.20262	ENSDARG00000036189	ASB5 (2 of 2)	ENSMUSG00000031519	Asb5
LOLS00692	-1.08284	-2.1182	10.1954	-4.92136	0.00341637	0.0309066	-1.76192	ENSDARG00000040884	mxi1	ENSMUSG00000025025	Mxi1
LOLS08137	-1.07953	-2.11335	12.314	-13.6663	1.92238e-05	0.00390398	3.77106	ENSDARG00000056322	ldb3a	ENSMUSG00000021798	Ldb3
A_15_P109602	-1.07922	-2.11289	10.1052	-10.4841	7.84017e-05	0.00588067	2.35208	ENSDARG00000056468	asb16	ENSMUSG00000034768	Asb16
LOLS08927	-1.07706	-2.10973	10.687	-6.12162	0.00121357	0.017756	-0.611858	ENSDARG00000053110	pkib	ENSMUSG00000019876	Pkib
LOLS13034	-1.07441	-2.10586	12.6122	-4.67388	0.00432276	0.0354768	-2.02369	ENSDARG00000002197	pygl	ENSMUSG00000021069	Pygl
LOLS06460	-1.07382	-2.10499	14.9794	-6.86415	0.000690177	0.0134854	0.0115934	ENSDARG00000016651	ZFP106	ENSMUSG00000027288	Zfp106
A_15_P118350	-1.073	-2.1038	10.9638	-4.16975	0.00716684	0.0474199	-2.58532	ENSDARG00000034307	chrne	ENSMUSG00000014609	Chrne
A_15_P112402	-1.07219	-2.10262	10.6453	-4.3085	0.00621326	0.0435401	-2.42688	ENSDARG00000057497	stk35l	ENSMUSG00000037885	Stk35
A_15_P100753	-1.06978	-2.09911	9.1545	-10.0633	9.71991e-05	0.00612326	2.1272	ENSDARG00000042245	MYL3	ENSMUSG00000059741	Myl3
LOLS08346	-1.06797	-2.09648	12.2167	-9.23026	0.000152529	0.00717532	1.65028	ENSDARG00000026519	ralgps2	ENSMUSG00000026594	Ralgps2
A_15_P114599	-1.06638	-2.09417	10.5368	-4.32871	0.00608681	0.0430654	-2.40405	ENSDARG00000037679	BRP44 (2 of 2)	ENSMUSG00000026568	Brp44
LOLS11062	-1.06588	-2.09344	12.0309	-5.95252	0.00139045	0.0190615	-0.762685	ENSDARG00000003695	vdac3	ENSMUSG00000008892	Vdac3
A_15_P111989	-1.06265	-2.08876	10.6722	-15.6489	9.29882e-06	0.00362562	4.46003	ENSDARG00000004115	mgat4b	ENSMUSG00000036620	Mgat4b
A_15_P120089	-1.06196	-2.08777	10.8681	-7.90879	0.000337853	0.00986634	0.793531	ENSDARG00000038107	sgcg	ENSMUSG00000035296	Sgcg
LOLS06271	-1.05755	-2.08139	11.8185	-6.7824	0.0007326	0.0138649	-0.0541044	ENSDARG00000028213	ttna	ENSMUSG00000051747	Ttn
A_15_P101768	-1.04576	-2.06446	11.2415	-6.10324	0.00123148	0.0179115	-0.628086	ENSDARG00000008192	pank1a	ENSMUSG00000033610	Pank1
LOLS07951	-1.04527	-2.06376	12.2287	-5.51213	0.00201044	0.0231102	-1.17214	ENSDARG00000045658	msrb3	ENSMUSG00000051236	Msrb3
A_15_P113233	-1.04284	-2.06028	11.0675	-6.22665	0.00111687	0.0170984	-0.519898	ENSDARG00000070162	stox2	ENSMUSG00000038143	Stox2
LOLS03053	-1.03717	-2.0522	12.0572	-7.4212	0.000466591	0.0113256	0.441333	ENSDARG00000053617	camk2a	ENSMUSG00000024617	Camk2a
A_15_P113238	-1.0366	-2.05139	9.25416	-6.3356	0.00102589	0.0163534	-0.425863	ENSDARG00000003869	decr1	ENSMUSG00000028223	Decr1
A_15_P121366	-1.03627	-2.05092	11.7254	-6.4416	0.00094553	0.0156359	-0.335673	ENSDARG00000008982	casq2	ENSMUSG00000027861	Casq2
A_15_P119055	-1.0306	-2.04288	9.62897	-10.2918	8.64054e-05	0.0059242	2.25059	ENSDARG00000059247	TMEM54 (1 of 2)	ENSMUSG00000028786	Tmem54
LOLG685	-1.02936	-2.04111	10.5727	-5.07692	0.00295875	0.0285583	-1.60191	ENSDARG00000015495	klf3	ENSMUSG00000029178	Klf3
A_15_P118584	-1.02857	-2.04	11.0028	-7.68273	0.000391551	0.010454	0.632883	ENSDARG00000053652	C16H8orf38	ENSMUSG00000050323	2310030N02Rik
LOLS09275	-1.0276	-2.03863	13.2623	-8.12179	0.000294981	0.00924718	0.940884	ENSDARG00000018002	eci1	ENSMUSG00000024132	Eci1
LOLS10182	-1.02458	-2.03437	10.2383	-4.40788	0.00561896	0.0412594	-2.31522	ENSDARG00000022820	pde6g	ENSMUSG00000025386	Pde6g
LOLS03621	-1.02156	-2.03011	13.0907	-9.64286	0.000121483	0.0065968	1.89203	ENSDARG00000057571	pgam2	ENSMUSG00000020475	Pgam2
LOLS14910	-1.01737	-2.02422	11.9615	-16.9657	6.01881e-06	0.00329732	4.85497	ENSDARG00000040555	bckdha	ENSMUSG00000060376	Bckdha
LOLS07273	-1.01683	-2.02347	12.0082	-10.7713	6.8013e-05	0.00558614	2.49981	ENSDARG00000079307	si:dkey-205h13.1	ENSMUSG00000028642	4930538K18Rik
A_15_P106420	-1.01676	-2.02338	11.6139	-5.2775	0.00246904	0.0260184	-1.40062	ENSDARG00000015065	wu:fi14a03	ENSMUSG00000073418	C4b
A_15_P116931	-1.01416	-2.01973	13.3678	-6.99122	0.000629788	0.0129178	0.112334	ENSDARG00000024143	MGST3	ENSMUSG00000026688	Mgst3
A_15_P117286	-1.0128	-2.01783	13.762	-5.86913	0.00148857	0.0197015	-0.838338	ENSDARG00000005121	mfn1	ENSMUSG00000027668	Mfn1
A_15_P110876	-1.00853	-2.01186	13.6153	-4.79564	0.00384625	0.0330488	-1.89378	ENSDARG00000030781	acads	ENSMUSG00000029545	Acads
LOLG347	-1.00808	-2.01124	11.1836	-5.43208	0.00215486	0.023999	-1.24926	ENSDARG00000009534	wls	ENSMUSG00000028173	Wls
A_15_P115695	-1.00727	-2.01011	13.6673	-6.56018	0.000864159	0.0149559	-0.236266	ENSDARG00000005161	gpib	ENSMUSG00000036427	Gpi1 Gm1840
LOLS08855	-1.00515	-2.00715	10.841	-5.58011	0.00189653	0.0224017	-1.10731	ENSDARG00000074869	si:ch1073-291c23.2
LOLS13908	-1.00301	-2.00418	10.218	-7.28078	0.000513766	0.0118462	0.335859	ENSDARG00000057903	CU306817.2
A_15_P109573	-0.998788	-1.99832	11.6945	-4.59711	0.00465794	0.0368672	-2.10674	ENSDARG00000015709	hsd17b12a	ENSMUSG00000027195	Hsd17b12
LOLS10989	-0.998394	-1.99777	12.6237	-6.35357	0.00101172	0.0162594	-0.410485	ENSDARG00000057671	epas1b	ENSMUSG00000024140	Epas1
A_15_P112047	-0.997962	-1.99718	12.512	-6.06807	0.0012666	0.0181331	-0.659252	ENSDARG00000038618	cpt2	ENSMUSG00000028607	Cpt2
A_15_P113546	-0.99473	-1.99271	12.6452	-6.24297	0.00110267	0.0169916	-0.505727	ENSDARG00000007517 ENSDARG00000018108	homer1 HOMER1 (2 of 3)
A_15_P119022	-0.99371	-1.9913	13.7561	-6.35752	0.00100864	0.0162381	-0.407103	ENSDARG00000024047	tmem38a	ENSMUSG00000031791	Tmem38a
A_15_P113197	-0.990179	-1.98643	11.2997	-6.91771	0.000663938	0.0132601	0.054254	ENSDARG00000071090	actn2	ENSMUSG00000052374	Actn2
LOLS04279	-0.989618	-1.98566	10.9085	-8.14134	0.000291377	0.00921146	0.954214	ENSDARG00000008030	myl9b	ENSMUSG00000067818	Myl9
LOLS09495	-0.986844	-1.98185	11.7739	-11.8997	4.01724e-05	0.00461172	3.03932	ENSDARG00000042975	auh	ENSMUSG00000021460	Auh
LOLS01519	-0.986079	-1.98079	13.2832	-5.58017	0.00189643	0.0224017	-1.10725	ENSDARG00000002013	grb10a	ENSMUSG00000020176	Grb10
LOLS05311	-0.984914	-1.9792	10.0181	-14.3757	1.46629e-05	0.00382731	4.03202	ENSDARG00000071478	lnx2b
LOLS08629	-0.983023	-1.9766	13.1018	-7.03224	0.000611622	0.0127307	0.144509	ENSDARG00000014273	camk2d2	ENSMUSG00000053819	Camk2d
LOLS06346	-0.977532	-1.96909	12.5589	-8.31553	0.000261423	0.00878808	1.07166	ENSDARG00000012625	PRKAG2 (1 of 2)	ENSMUSG00000028944	Prkag2
LOLS02692	-0.975921	-1.9669	9.54405	-7.25397	0.000523394	0.0119053	0.315507	ENSDARG00000017036	CR392006.1	ENSMUSG00000024236	Svil
LOLS03048	-0.971814	-1.96131	11.3478	-10.3046	8.58451e-05	0.00590666	2.2574	ENSDARG00000042853	ivd	ENSMUSG00000027332	Ivd
A_15_P116628	-0.967421	-1.95534	11.1427	-6.79956	0.000723449	0.0138052	-0.0402552	ENSDARG00000013422	slc8a1a	ENSMUSG00000054640	Slc8a1
LOLS08866	-0.966748	-1.95443	11.0593	-6.99735	0.000627031	0.0128894	0.117158	ENSDARG00000006811	sult1st6	ENSMUSG00000023122	Sult1c2 Sult1c1 Sult1b1 Sult1d1 Sult1a1 CU041227.1
A_15_P111156	-0.962862	-1.94917	12.1672	-7.93807	0.000331547	0.00977328	0.814014	ENSDARG00000035835	eef2k	ENSMUSG00000035064	Eef2k
A_15_P106448	-0.961064	-1.94674	10.7798	-5.90181	0.00144919	0.0194359	-0.808588	ENSDARG00000042122	acot11b	ENSMUSG00000034853	Acot11
LOLS04847	-0.960996	-1.94665	12.648	-6.22042	0.00112236	0.0171549	-0.525319	ENSDARG00000086945	CABZ01016547.1	ENSMUSG00000071540	3425401B19Rik
A_15_P115537	-0.959405	-1.94451	9.32767	-5.80734	0.00156648	0.0201832	-0.894953	ENSDARG00000010936	abcb4	ENSMUSG00000027048	Abcb11 Abcb1b Abcb1a Abcb4
A_15_P107606	-0.959323	-1.9444	12.5042	-4.6296	0.00451259	0.0362877	-2.07149	ENSDARG00000018004	nkx2.5	ENSMUSG00000015579	Nkx2-5
LOLS16146	-0.957851	-1.94241	10.6589	-7.45756	0.000455214	0.0111685	0.468338	ENSDARG00000009567	SPEG (1 of 2)	ENSMUSG00000026207	Speg
A_15_P105691	-0.957738	-1.94226	11.6421	-5.64831	0.00178968	0.0217308	-1.04288	ENSDARG00000076241	txlnbb	ENSMUSG00000039891	Txlnb
A_15_P106261	-0.95689	-1.94112	10.2904	-4.85577	0.00363332	0.0319769	-1.83042	ENSDARG00000020239	lpin1	ENSMUSG00000020593	Lpin1
A_15_P109486	-0.955705	-1.93953	13.575	-4.95813	0.00330126	0.0303152	-1.72378	ENSDARG00000018145	mid1ip1l	ENSMUSG00000008035	Mid1ip1
LOLS09921	-0.9534	-1.93643	12.8578	-4.4743	0.00525791	0.0395477	-2.24143	ENSDARG00000058285	cpt1b	ENSMUSG00000078937	Cpt1b
LOLS02130	-0.950672	-1.93277	12.4037	-4.10408	0.0076755	0.0496676	-2.66135	ENSDARG00000014554	ppp1r3cb	ENSMUSG00000067279	Ppp1r3c
A_15_P105579	-0.95008	-1.93198	12.8665	-10.4895	7.81937e-05	0.00588067	2.35485	ENSDARG00000071465	lrrc39	ENSMUSG00000027961	Lrrc39
LOLS10123	-0.949954	-1.93181	12.5472	-5.52634	0.001986	0.0229511	-1.15854	ENSDARG00000059815	oaz2b
LOLS06248	-0.948844	-1.93032	11.7415	-10.5548	7.56812e-05	0.00582656	2.38886	ENSDARG00000009252	napepld	ENSMUSG00000044968	Napepld
LOLS00761	-0.948163	-1.92941	9.97216	-9.68324	0.000118863	0.00654411	1.9151	ENSDARG00000005150	tbx20	ENSMUSG00000031965	Tbx20
A_15_P117122	-0.94353	-1.92323	10.1682	-7.52041	0.000436301	0.0109471	0.514733	ENSDARG00000025953	rhoq	ENSMUSG00000024143	Rhoq
A_15_P108854	-0.939283	-1.91757	12.8765	-4.73341	0.00408183	0.0343024	-1.95991	ENSDARG00000019202	ldb3b	ENSMUSG00000020388	Pdlim4 Pdlim3 Pdlim1
LOLS13482	-0.936788	-1.91426	11.1593	-4.6188	0.0045603	0.0364815	-2.08318	ENSDARG00000086641	STBD1	ENSMUSG00000047963	Stbd1
LOLS12389	-0.93385	-1.91037	10.9856	-11.9216	3.97822e-05	0.00458906	3.0492	ENSDARG00000005872	arhgap28	ENSMUSG00000024043	Arhgap28
A_15_P101016	-0.932509	-1.90859	13.3937	-8.04191	0.000310269	0.00945099	0.886065	ENSDARG00000079578	rbpms2	ENSMUSG00000032387	Rbpms2
LOLS08643	-0.929438	-1.90453	12.4329	-6.36982	0.000999105	0.0160984	-0.396603	ENSDARG00000013335	anxa6	ENSMUSG00000018340	Anxa6
LOLS04653	-0.929413	-1.9045	12.386	-6.73875	0.000756489	0.0140991	-0.0894668	ENSDARG00000019585 ENSDARG00000056510	GSTK1 (3 of 4) GSTK1 (1 of 4)
LOLS05987	-0.928879	-1.9038	9.78601	-5.95621	0.00138628	0.0190263	-0.759352	ENSDARG00000054060	POF1B	ENSMUSG00000034607	Pof1b
A_15_P118071	-0.926294	-1.90039	13.1073	-7.65189	0.000399625	0.0105331	0.610618	ENSDARG00000036684	NDUFA7	ENSMUSG00000041881	Ndufa7
A_15_P116288	-0.917467	-1.8888	12.4028	-9.82671	0.000110077	0.00630768	1.99622	ENSDARG00000023583	coq9	ENSMUSG00000031782	Coq9
A_15_P117038	-0.917417	-1.88873	11.3225	-6.60852	0.000833347	0.014697	-0.19619	ENSDARG00000006508	PIP5K1B (1 of 2)	ENSMUSG00000024867	Pip5k1b
LOLS02800	-0.915718	-1.88651	10.9025	-4.80568	0.00380973	0.0328667	-1.88317	ENSDARG00000008697	epas1a	ENSMUSG00000024140	Epas1
LOLS15760	-0.915248	-1.88589	10.2037	-4.27363	0.00643856	0.0444123	-2.46642	ENSDARG00000062479	vcam1	ENSMUSG00000027962	Vcam1
A_15_P108239	-0.914487	-1.8849	12.358	-4.79066	0.00386452	0.0331442	-1.89905	ENSDARG00000028546	ndufs1	ENSMUSG00000025968	Ndufs1
A_15_P120776	-0.914471	-1.88488	13.8302	-6.9931	0.000628941	0.0129127	0.113814	ENSDARG00000059128	uqcrh	ENSMUSG00000063882	Uqcrh
A_15_P100960	-0.912644	-1.88249	12.1369	-7.87581	0.000345123	0.00996601	0.770373	ENSDARG00000032389	tspan12	ENSMUSG00000029669	Tspan12
LOLS10261	-0.911695	-1.88125	10.1059	-8.48839	0.000235202	0.00836428	1.1858	ENSDARG00000030752	SYNGR2 (1 of 3)	ENSMUSG00000048277	Syngr2
LOLS11195	-0.910852	-1.88016	9.84263	-8.49756	0.000233899	0.0083401	1.1918	ENSDARG00000061994	acacb	ENSMUSG00000042010	Acacb
LOLS07280	-0.910346	-1.8795	13.2696	-7.44991	0.000457583	0.0112047	0.462662	ENSDARG00000030638	pdlim7	ENSMUSG00000021493	Pdlim7
LOLS13944	-0.910019	-1.87907	12.3444	-8.95189	0.000178772	0.00746675	1.48065	ENSDARG00000045485	rassf8b	ENSMUSG00000030259	Rassf8
A_15_P114200	-0.907458	-1.87574	10.752	-6.25121	0.00109557	0.0169655	-0.498583	ENSDARG00000003632	zgc:172270	ENSMUSG00000000058	Cav2
LOLS07740	-0.90525	-1.87287	11.8873	-4.57676	0.00475169	0.0372754	-2.1289	ENSDARG00000063375	pter	ENSMUSG00000026730	Pter
A_15_P108573	-0.904619	-1.87205	10.971	-9.58123	0.000125612	0.0066662	1.85663	ENSDARG00000061889	ppcs	ENSMUSG00000028636	Ppcs
A_15_P117482	-0.901537	-1.86805	10.3736	-5.40545	0.00220554	0.0243132	-1.27511	ENSDARG00000039051	hhatla	ENSMUSG00000032523	Hhatl
A_15_P108021	-0.899604	-1.86555	11.0666	-7.1734	0.000553618	0.0121945	0.253931	ENSDARG00000015780	ankrd46	ENSMUSG00000048307	Ankrd46 Gm1337
LOLS01276	-0.897783	-1.8632	11.7411	-8.16393	0.000287274	0.00916882	0.969585	ENSDARG00000014859	igfbp3	ENSMUSG00000020427	Igfbp3
LOLS00316	-0.895785	-1.86062	11.8962	-7.33911	0.000493525	0.0116541	0.379896	ENSDARG00000001169	hsd17b8	ENSMUSG00000073422	H2-Ke6
LOLS08690	-0.895197	-1.85986	10.242	-5.21592	0.00260869	0.0267602	-1.46182	ENSDARG00000016687	acadvl	ENSMUSG00000018574	Acadvl
A_15_P115364	-0.8937	-1.85793	12.5504	-6.66389	0.000799608	0.0144748	-0.150591	ENSDARG00000043180	gpd1b	ENSMUSG00000023019	Gpd1
LOLS11159	-0.891145	-1.85465	10.6841	-7.49518	0.000443782	0.0110341	0.496149	ENSDARG00000026482	arhgap12	ENSMUSG00000041225	Arhgap12
A_15_P105505	-0.890688	-1.85406	12.3514	-6.24611	0.00109995	0.0169749	-0.503	ENSDARG00000014003	STARD8	ENSMUSG00000031216	Stard8
A_15_P103120	-0.889953	-1.85312	11.5337	-7.19529	0.000545207	0.0121511	0.270726	ENSDARG00000005870	mmadhc	ENSMUSG00000026766	Mmadhc
LOLS15210	-0.889513	-1.85255	13.1228	-6.28939	0.00106339	0.016699	-0.465582	ENSDARG00000057128	hadha	ENSMUSG00000025745	Hadha
LOLS05539	-0.885137	-1.84694	12.8438	-5.0472	0.00304044	0.0289266	-1.63221	ENSDARG00000005359	sucla2	ENSMUSG00000022110	Sucla2
A_15_P106708	-0.883885	-1.84534	11.6308	-9.30061	0.00014663	0.00706611	1.6923	ENSDARG00000025012	tpi1a	ENSMUSG00000023456	Tpi1
A_15_P108127	-0.883538	-1.84489	11.5134	-6.94125	0.000652769	0.0131477	0.0729189	ENSDARG00000027009	zgc:85777
LOLS08874	-0.883072	-1.8443	10.7704	-7.68955	0.00038979	0.010435	0.637799	ENSDARG00000029729	clybl	ENSMUSG00000025545	Clybl
LOLS10983	-0.882455	-1.84351	8.98247	-5.97398	0.00136642	0.0188546	-0.743351	ENSDARG00000044804	prodha	ENSMUSG00000003526	Prodh
LOLS09979	-0.877223	-1.83684	10.8671	-6.45048	0.000939135	0.0156143	-0.328173	ENSDARG00000009040	zgc:73324	ENSMUSG00000025981	Coq10b Coq10a
A_15_P120715	-0.876001	-1.83528	12.4608	-8.27207	0.000268546	0.00887883	1.04258	ENSDARG00000031796	ache	ENSMUSG00000023328	Ache
LOLS16244	-0.873877	-1.83258	13.6173	-6.03842	0.00129711	0.0183576	-0.685635	ENSDARG00000017665	snrk1	ENSMUSG00000038145	Snrk Gm4922 Gm8603 4921509C19Rik Gm7168 Gm7736 Smok2b Smok2a Gm6902 Gm4567 Gm6176 Smok3b Smok3a Gm5890
LOLS04012	-0.870445	-1.82823	13.3755	-6.33072	0.00102977	0.0164032	-0.430044	ENSDARG00000045461	ECI2	ENSMUSG00000021416	Eci3 Eci2
A_15_P103220	-0.870076	-1.82776	12.2307	-9.34671	0.000142909	0.00699786	1.71965	ENSDARG00000017422	C13H20orf3	ENSMUSG00000033096	2310001A20Rik
LOLS08259	-0.869497	-1.82703	8.84556	-8.09021	0.000300919	0.00934922	0.919272	ENSDARG00000044445	rgrb	ENSMUSG00000021804	Rgr
A_15_P108193	-0.869425	-1.82694	8.83088	-6.28025	0.00107099	0.0167818	-0.473465	ENSDARG00000020427	NCEH1 (3 of 3)	ENSMUSG00000027698	Nceh1
A_15_P120878	-0.867175	-1.82409	9.31504	-6.23588	0.00110881	0.0170353	-0.511881	ENSDARG00000001880	stx3a	ENSMUSG00000041488	Stx3
A_15_P109953	-0.867121	-1.82402	13.0007	-9.67404	0.000119454	0.00654411	1.90985	ENSDARG00000069942 ENSDARG00000090389	ndufv3 ndufv3
A_15_P101107	-0.866218	-1.82288	11.5842	-6.641	0.000813359	0.0145557	-0.169401	ENSDARG00000045948	cap2	ENSMUSG00000021373	Cap2
A_15_P112523	-0.865103	-1.82147	10.5642	-6.9994	0.000626117	0.0128894	0.118761	ENSDARG00000005232	ccdc85ca	ENSMUSG00000084883	Ccdc85c
LOLS04322	-0.862911	-1.8187	11.136	-8.48115	0.000236236	0.00837351	1.18107	ENSDARG00000016934	ttyh2	ENSMUSG00000034714	Ttyh2
A_15_P119618	-0.861823	-1.81733	14.7347	-4.81181	0.00378761	0.0327848	-1.87669	ENSDARG00000028027	TRIM63 (1 of 2)	ENSMUSG00000028834	Trim63
LOLS02767	-0.860165	-1.81525	12.0059	-5.35378	0.00230784	0.0249765	-1.32553	ENSDARG00000034956	mycl1b	ENSMUSG00000028654	Mycl1
LOLS03353	-0.857207	-1.81153	10.7702	-4.54444	0.00490512	0.0379629	-2.16423	ENSDARG00000010250	nqo1	ENSMUSG00000003849	Nqo1
LOLS04939	-0.856659	-1.81084	10.3654	-9.94913	0.000103178	0.00621927	2.06443	ENSDARG00000002235	mmp14a	ENSMUSG00000000957	Mmp14
A_15_P118003	-0.856329	-1.81043	14.0409	-8.22454	0.000276594	0.00897512	1.01062	ENSDARG00000045302	smpx	ENSMUSG00000041476	Smpx
A_15_P115623	-0.855861	-1.80984	11.5827	-7.87951	0.0003443	0.00996601	0.772971	ENSDARG00000009208	prkcd	ENSMUSG00000021948	Prkcd
A_15_P115867	-0.854828	-1.80854	10.8396	-25.4033	6.75265e-07	0.0024354	6.59274	ENSDARG00000001910	rorab	ENSMUSG00000032238	Rora
LOLS15666	-0.851224	-1.80403	10.0282	-8.53996	0.000227984	0.00824304	1.21941	ENSDARG00000002945	BGN (1 of 2)	ENSMUSG00000031375	Bgn
LOLS14435	-0.848308	-1.80039	9.66054	-7.82315	0.000357115	0.0101083	0.733197	ENSDARG00000088164	DOK7 (2 of 2)	ENSMUSG00000044716	Dok7
LOLS03897	-0.848233	-1.80029	11.1059	-13.9816	1.70159e-05	0.00385453	3.88918	ENSDARG00000077582	ank3	ENSMUSG00000069601	Ank3
LOLS10536	-0.848184	-1.80023	12.0546	-5.72175	0.00168232	0.0210189	-0.974171	ENSDARG00000020107	usp2a	ENSMUSG00000032010	Usp2
A_15_P117428	-0.847796	-1.79975	15.385	-5.45589	0.00211069	0.0236838	-1.22623	ENSDARG00000055618	acta1b	ENSMUSG00000031972	Acta1 Acta2 Actg2
A_15_P108078	-0.846207	-1.79777	12.5921	-5.52213	0.00199321	0.0230056	-1.16257	ENSDARG00000061603	SORBS2 (1 of 2)	ENSMUSG00000031626	Sorbs2
LOLS10746	-0.845463	-1.79684	10.1328	-6.01599	0.00132076	0.0185227	-0.705666	ENSDARG00000032623	rcan3	ENSMUSG00000059713	Rcan3
LOLS09377	-0.844091	-1.79513	11.4654	-7.6533	0.00039925	0.0105331	0.611641	ENSDARG00000002917	GLS2 (2 of 2)	ENSMUSG00000044005	Gls2
A_15_P109594	-0.843264	-1.7941	12.953	-9.31234	0.000145672	0.00704419	1.69927	ENSDARG00000034826	park7	ENSMUSG00000028964	Park7
A_15_P117486	-0.842759	-1.79348	11.3019	-10.1679	9.20705e-05	0.00606247	2.18409	ENSDARG00000045930	RBPMS2 (2 of 2)	ENSMUSG00000032387	Rbpms2
A_15_P117036	-0.841975	-1.7925	8.91414	-4.71512	0.00415416	0.0346432	-1.97944	ENSDARG00000020708	mdkb	ENSMUSG00000027239	Mdk
A_15_P110600	-0.841452	-1.79185	11.965	-10.3554	8.3658e-05	0.00589026	2.28437	ENSDARG00000003512	anks1b	ENSMUSG00000058589	Anks1b
LOLS10612	-0.841391	-1.79178	11.6801	-4.26137	0.00651995	0.0447474	-2.48036	ENSDARG00000001993	myhb	ENSMUSG00000060180	Myh13
LOLS09333	-0.841136	-1.79146	13.2149	-4.83002	0.0037228	0.0324324	-1.85749	ENSDARG00000044092	ATPIF1 (2 of 2)	ENSMUSG00000054428	Atpif1
LOLS15675	-0.840798	-1.79104	10.3012	-7.16241	0.000557895	0.0121945	0.245485	ENSDARG00000019861	fgl2	ENSMUSG00000039899	Fgl2
LOLS02375	-0.84049	-1.79066	16.4367	-8.79525	0.000195857	0.00779807	1.38279	ENSDARG00000069615	CKMT2 (1 of 2)	ENSMUSG00000021622	Ckmt2
LOLS06897	-0.84014	-1.79022	12.9141	-5.35881	0.00229765	0.024916	-1.3206	ENSDARG00000039579	cfdl	ENSMUSG00000061780	Cfd
A_15_P108661	-0.83919	-1.78905	10.9254	-4.82736	0.0037322	0.032461	-1.86029	ENSDARG00000035918	bzw2	ENSMUSG00000020547	Bzw2
LOLG526	-0.838206	-1.78783	10.6897	-6.88296	0.000680827	0.0134012	0.026609	ENSDARG00000074319	sall1a	ENSMUSG00000031665	Sall1
LOLS01284	-0.836539	-1.78576	9.32949	-6.62384	0.000823846	0.0146209	-0.183536	ENSDARG00000088444	CU929133.2
LOLS01978	-0.835227	-1.78414	10.6066	-9.81746	0.00011062	0.00630768	1.99102	ENSDARG00000061201	acsf2	ENSMUSG00000076435	Acsf2
A_15_P108532	-0.833369	-1.78184	8.83298	-8.98983	0.000174901	0.00740047	1.50409	ENSDARG00000021584	CNTN5	ENSMUSG00000039488	Cntn5
A_15_P119963	-0.83246	-1.78072	10.7924	-8.3863	0.000250294	0.00860731	1.11867	ENSDARG00000070448 ENSDARG00000070460	grk4 grk4
A_15_P106208	-0.830659	-1.7785	10.7009	-7.10613	0.000580423	0.012448	0.202027	ENSDARG00000069832	sfxn4	ENSMUSG00000063698	Sfxn4
A_15_P108273	-0.830204	-1.77794	13.4854	-6.58557	0.00084781	0.0148671	-0.215181	ENSDARG00000003789	dennd5b	ENSMUSG00000030313	Dennd5b
A_15_P103850	-0.830059	-1.77776	12.1805	-5.32249	0.00237245	0.0254277	-1.35623	ENSDARG00000012915	ech1	ENSMUSG00000053898	Ech1
A_15_P119683	-0.829319	-1.77685	12.8962	-7.01258	0.000620251	0.0128281	0.129109	ENSDARG00000077641	thbs3a	ENSMUSG00000028047	Thbs3
A_15_P105319	-0.828431	-1.77575	9.78205	-7.43122	0.000463423	0.0112862	0.448788	ENSDARG00000035773	TOX2	ENSMUSG00000074607	Tox2
LOLS04910	-0.827461	-1.77456	10.738	-5.40403	0.00220828	0.0243248	-1.27649	ENSDARG00000025436	sepx1a	ENSMUSG00000075705	Sepx1
A_15_P120354	-0.827451	-1.77455	10.7039	-4.77545	0.00392094	0.0333547	-1.91517	ENSDARG00000014577	rhpn2	ENSMUSG00000030494	Rhpn2
A_15_P101985	-0.827006	-1.774	10.8386	-15.89	8.5646e-06	0.00360711	4.53579	ENSDARG00000038309	dnajc15	ENSMUSG00000022013	Dnajc15
A_15_P102124	-0.826724	-1.77365	11.1332	-10.4481	7.98352e-05	0.00589026	2.33319	ENSDARG00000053518	adhfe1	ENSMUSG00000025911	Adhfe1
A_15_P118074	-0.82617	-1.77297	11.2436	-4.98964	0.00320615	0.0298407	-1.69126	ENSDARG00000062262	EDNRA (1 of 2)	ENSMUSG00000031616	Ednra
A_15_P103236	-0.825412	-1.77204	11.8623	-11.8293	4.1457e-05	0.00462884	3.00743	ENSDARG00000078056	RNF208	ENSMUSG00000044628	Rnf208
LOLS13558	-0.825118	-1.77168	13.7581	-4.59007	0.00469014	0.0369984	-2.1144	ENSDARG00000039931	slc25a33	ENSMUSG00000028982	Slc25a33
A_15_P110261	-0.824627	-1.77108	12.7802	-5.50325	0.0020259	0.0232059	-1.18065	ENSDARG00000014313	atp5j	ENSMUSG00000022890	Atp5j
A_15_P112693	-0.824152	-1.77049	12.1055	-6.05742	0.00127747	0.0181997	-0.668719	ENSDARG00000032619	tob1a	ENSMUSG00000037573	Tob1
A_15_P117465	-0.824049	-1.77037	10.1389	-5.36022	0.0022948	0.0249018	-1.31923	ENSDARG00000069464	COX7A1	ENSMUSG00000074218	Cox7a1
A_15_P104189	-0.823788	-1.77005	14.619	-5.49291	0.00204407	0.0232988	-1.19058	ENSDARG00000070844	gamt	ENSMUSG00000020150	Gamt
LOLS04786	-0.822751	-1.76878	10.7568	-13.1643	2.34756e-05	0.00410586	3.57566	ENSDARG00000074435	TTC19	ENSMUSG00000042298	Ttc19
LOLS08763	-0.821224	-1.7669	12.2325	-5.76954	0.00161647	0.0205946	-0.929828	ENSDARG00000024478	brp44	ENSMUSG00000026568	Brp44
A_15_P106600	-0.821055	-1.7667	12.7377	-10.0272	9.90433e-05	0.00614751	2.10745	ENSDARG00000038910	pccb	ENSMUSG00000032527	Pccb
A_15_P111997	-0.821012	-1.76664	10.58	-7.16262	0.000557816	0.0121945	0.24564	ENSDARG00000022509	cox4i2	ENSMUSG00000009876	Cox4i2
LOLS08302	-0.820603	-1.76614	13.8557	-8.06874	0.000305034	0.00938414	0.904535	ENSDARG00000060594	HADHA (1 of 2)	ENSMUSG00000025745	Hadha
LOLS03805	-0.819998	-1.7654	10.1403	-5.00015	0.00317515	0.029699	-1.68045	ENSDARG00000089769	hapln1a	ENSMUSG00000021613	Hapln1
A_15_P109935	-0.819402	-1.76467	11.6922	-9.1836	0.000156595	0.00721748	1.62222	ENSDARG00000039681	samm50l	ENSMUSG00000022437	Samm50
A_15_P100226	-0.817497	-1.76235	11.8138	-5.08611	0.002934	0.0284579	-1.59256	ENSDARG00000075180	tmem14c	ENSMUSG00000021361	Tmem14c
LOL01797	-0.817074	-1.76183	10.5671	-10.7871	6.74908e-05	0.00558496	2.5078	ENSDARG00000042539	ywhaqa	ENSMUSG00000076432	Ywhaq
A_15_P107300	-0.815302	-1.75967	11.564	-5.46752	0.00208949	0.0235897	-1.21501	ENSDARG00000053857	zgc:162431	ENSMUSG00000038127	Ccdc50
LOLS05736	-0.813289	-1.75721	13.0673	-9.69727	0.000117968	0.0065372	1.92309	ENSDARG00000042620	zgc:162356
LOLS09891	-0.812261	-1.75596	13.5875	-4.47195	0.00527022	0.039599	-2.24403	ENSDARG00000037867	ATP5J2	ENSMUSG00000038690	Atp5j2
A_15_P115857	-0.810856	-1.75425	13.5603	-5.83498	0.00153106	0.0199552	-0.869572	ENSDARG00000056141	coq10b	ENSMUSG00000025981	Coq10b
LOLS07203	-0.810403	-1.7537	11.6538	-8.60659	0.00021904	0.00812638	1.26252	ENSDARG00000061827	zbtb4	ENSMUSG00000018750	Zbtb4
LOLS07531	-0.810377	-1.75367	11.9248	-6.30772	0.00104832	0.0165538	-0.449796	ENSDARG00000059972	raly	ENSMUSG00000027593	Raly
LOLS04119	-0.810294	-1.75357	10.3453	-4.1212	0.00753904	0.049065	-2.64146	ENSDARG00000092819	CH211-79G12.2
A_15_P121100	-0.809553	-1.75267	10.4354	-5.5327	0.00197516	0.0228626	-1.15246	ENSDARG00000022650	cyp2ad3	ENSMUSG00000015224	Cyp2j9 Cyp2j5 Cyp2j6 Cyp2j11 Cyp2j12 Cyp2j7-ps Cyp2j8
A_15_P106986	-0.80839	-1.75126	10.9619	-8.57266	0.000223542	0.00813098	1.24061	ENSDARG00000016545	CRAT (2 of 2)	ENSMUSG00000026853	Crat
A_15_P116240	-0.808213	-1.75104	10.6523	-7.56435	0.000423623	0.0107783	0.546953	ENSDARG00000062594	COQ7	ENSMUSG00000030652	Coq7
A_15_P117705	-0.805152	-1.74733	10.9701	-5.27896	0.00246585	0.0260174	-1.39918	ENSDARG00000067690	hint2	ENSMUSG00000028470	Hint2
A_15_P111513	-0.802437	-1.74404	12.1486	-10.4858	7.8336e-05	0.00588067	2.35296	ENSDARG00000092158	cbx3b	ENSMUSG00000009575	Cbx5 Cbx1 Cbx3 Gm6984 Gm10068 Gm6901
LOLS13887	-0.802198	-1.74376	9.2664	-6.6531	0.000806056	0.0144811	-0.159451	ENSDARG00000075015	soul5	ENSMUSG00000019853	Hebp2
A_15_P104464	-0.801329	-1.74271	10.4775	-11.2715	5.35319e-05	0.00511963	2.7467	ENSDARG00000042631	glrx2	ENSMUSG00000018196	Glrx2
LOLS14718	-0.799911	-1.74099	10.7642	-11.1935	5.5532e-05	0.00516854	2.70904	ENSDARG00000040109	dbt	ENSMUSG00000000340	Dbt
LOLS02161	-0.799592	-1.74061	12.477	-5.60822	0.00185163	0.0221616	-1.08069	ENSDARG00000043643	EHBP1	ENSMUSG00000042302	Ehbp1
LOLS06054	-0.799481	-1.74047	13.2089	-12.4149	3.2077e-05	0.00445072	3.26586	ENSDARG00000031720	clstn1	ENSMUSG00000039953	Clstn1
LOLS11109	-0.79931	-1.74027	13.0255	-6.46338	0.000929937	0.0155374	-0.317296	ENSDARG00000014915	ndufab1	ENSMUSG00000030869	Ndufab1
A_15_P111579	-0.798914	-1.73979	11.4563	-5.24546	0.00254059	0.0263918	-1.43239	ENSDARG00000014506	tmem126a	ENSMUSG00000030614	Tmem126b Tmem126a
A_15_P101503	-0.797006	-1.73749	12.4292	-4.34421	0.0059918	0.0426863	-2.38658	ENSDARG00000041169	hif1al	ENSMUSG00000004328	Hif3a
LOLS01929	-0.796641	-1.73705	13.3843	-7.26222	0.00052041	0.0118962	0.321775	ENSDARG00000060796	SLC20A2	ENSMUSG00000037656	Slc20a2
A_15_P102687	-0.794265	-1.73419	9.3233	-7.77553	0.000368382	0.0102463	0.699369	ENSDARG00000038114	xpa	ENSMUSG00000028329	Xpa
A_15_P115217	-0.794072	-1.73396	10.5834	-9.29025	0.000147482	0.00707633	1.68613	ENSDARG00000055976	pecr	ENSMUSG00000026189	Pecr
LOLS04766	-0.793763	-1.73359	9.44975	-8.82187	0.000192823	0.00776266	1.39954	ENSDARG00000058821	sema5a	ENSMUSG00000022231	Sema5a
A_15_P110039	-0.792801	-1.73243	10.4322	-6.48226	0.00091666	0.0154306	-0.301407	ENSDARG00000038792	klf4
LOLS10058	-0.792664	-1.73227	10.3637	-5.39785	0.00222026	0.0243808	-1.2825	ENSDARG00000088807	klhl22	ENSMUSG00000022750	Klhl22
A_15_P105935	-0.791914	-1.73137	9.3046	-9.59664	0.000124565	0.00665829	1.8655	ENSDARG00000045926	crabp1a	ENSMUSG00000032291	Crabp1
LOLS03543	-0.791718	-1.73113	13.8576	-5.04469	0.00304745	0.0289742	-1.63477	ENSDARG00000058597	nt5c3	ENSMUSG00000029780	Nt5c3
LOLS09784	-0.790596	-1.72979	11.4537	-7.09009	0.000587033	0.0124908	0.18959	ENSDARG00000026875	fam57ba	ENSMUSG00000058966	Fam57b
A_15_P105357	-0.79023	-1.72935	14.2807	-14.2705	1.52514e-05	0.00383759	3.99439	ENSDARG00000010717	chchd10	ENSMUSG00000049422	Chchd10
LOLS11748	-0.790076	-1.72917	10.4177	-6.54057	0.000877034	0.015086	-0.252596	ENSDARG00000071724	ankha	ENSMUSG00000022265	Ank
LOLS05028	-0.790026	-1.72911	13.6124	-5.20353	0.00263789	0.0269271	-1.4742	ENSDARG00000062054	CPT1A (1 of 2)	ENSMUSG00000024900	Cpt1a
LOLG351	-0.788545	-1.72733	9.63801	-4.57218	0.0047731	0.0373621	-2.13389	ENSDARG00000058322	enc1l
A_15_P104662	-0.788032	-1.72672	10.2386	-10.3545	8.36976e-05	0.00589026	2.28388	ENSDARG00000042557	rnf144ab	ENSMUSG00000020642	Rnf144a
LOLS15560	-0.785953	-1.72423	11.982	-6.85878	0.000692873	0.0134954	0.00730147	ENSDARG00000045888	acat1	ENSMUSG00000032047	Acat1
LOL03922	-0.785524	-1.72372	10.8344	-4.89679	0.00349586	0.0312731	-1.78751	ENSDARG00000044511	etv5b	ENSMUSG00000013089	Etv5
A_15_P120944	-0.784933	-1.72301	11.0241	-5.89025	0.00146298	0.0195179	-0.819093	ENSDARG00000077180	slc37a4b	ENSMUSG00000032114	Slc37a4
A_15_P107453	-0.783509	-1.72131	9.79239	-9.04439	0.000169504	0.0073684	1.53762	ENSDARG00000042978	cyp2p6	ENSMUSG00000015224	Cyp2j9 Cyp2j5 Cyp2j6 Cyp2j11 Cyp2j12 Cyp2j7-ps Cyp2j8
A_15_P114105	-0.783472	-1.72127	12.7023	-4.66132	0.00437565	0.0357579	-2.03722	ENSDARG00000070391	zgc:163023	ENSMUSG00000025511	Tspan4
LOLS08142	-0.782213	-1.71977	9.07409	-4.25881	0.00653714	0.0448227	-2.48329	ENSDARG00000012387	pdha1a	ENSMUSG00000031299	Pdha1 Pdha2
LOLS14898	-0.781772	-1.71924	12.808	-5.08394	0.00293983	0.0284809	-1.59477	ENSDARG00000017781	hsd17b10	ENSMUSG00000025260	Hsd17b10
A_15_P103673	-0.780962	-1.71828	12.5548	-7.30669	0.000504657	0.011746	0.355462	ENSDARG00000069857	coq3	ENSMUSG00000028247	Coq3
A_15_P109248	-0.780605	-1.71785	10.1556	-4.57438	0.00476279	0.0373279	-2.13149	ENSDARG00000078445	asb2b	ENSMUSG00000021200	Asb2
LOLS06567	-0.779586	-1.71664	12.285	-5.39079	0.00223402	0.0244898	-1.28938	ENSDARG00000040280	FAM84B (2 of 2)	ENSMUSG00000072568	Fam84b
A_15_P113421	-0.778752	-1.71565	11.1515	-6.66551	0.000798642	0.0144742	-0.149258	ENSDARG00000025549	ndufaf1	ENSMUSG00000027305	Ndufaf1
LOLS11756	-0.777445	-1.71409	13.5624	-8.74568	0.000201657	0.00787354	1.35145	ENSDARG00000019417	gadd45g	ENSMUSG00000021453	Gadd45g
LOLS10724	-0.775225	-1.71146	9.42349	-7.59788	0.000414237	0.0106805	0.571421	ENSDARG00000005453	foxp2	ENSMUSG00000029563	Foxp2
A_15_P113048	-0.774883	-1.71105	13.937	-4.97253	0.00325741	0.0301096	-1.7089	ENSDARG00000045514	atp5c1	ENSMUSG00000025781	Atp5c1
LOLS04160	-0.774768	-1.71091	10.8704	-7.16714	0.000556051	0.0121945	0.249117	ENSDARG00000063014	DBP (1 of 2)	ENSMUSG00000059824	Dbp
A_15_P115437	-0.774368	-1.71044	9.7533	-12.1966	3.52468e-05	0.00454001	3.17131	ENSDARG00000004167	zgc:110366
LOLS12749	-0.774263	-1.71032	14.4907	-4.13441	0.00743566	0.0486041	-2.62615	ENSDARG00000036371	acta1a	ENSMUSG00000031972	Acta1 Acta2 Actg2
LOLS04208	-0.773498	-1.70941	9.04543	-5.71569	0.00169089	0.021054	-0.979811	ENSDARG00000012187	gchfr	ENSMUSG00000046814	Gchfr
LOLS05444	-0.772884	-1.70868	9.57147	-4.30829	0.00621458	0.0435401	-2.42712	ENSDARG00000044142	acss1	ENSMUSG00000027452	Acss1
LOLS08036	-0.772324	-1.70802	12.2377	-8.29952	0.000264022	0.00880324	1.06096	ENSDARG00000010953	ndel1a	ENSMUSG00000018736	Ndel1
LOLS13837	-0.772323	-1.70802	10.811	-7.32195	0.000499379	0.0117015	0.366979	ENSDARG00000054848	PDK4	ENSMUSG00000019577	Pdk4
A_15_P109018	-0.771971	-1.7076	11.172	-7.69798	0.000387628	0.01042	0.643865	ENSDARG00000019709	rhoua	ENSMUSG00000039960	Rhou
A_15_P118537	-0.771851	-1.70746	9.44168	-7.89188	0.000341559	0.00992104	0.781663	ENSDARG00000040944	ntd5	ENSMUSG00000000049	Apoh
A_15_P106487	-0.771704	-1.70728	12.8376	-7.09453	0.000585196	0.0124885	0.193033	ENSDARG00000041779	trdn	ENSMUSG00000035851	Ythdc1 Rhox8 4930567H17Rik Gm11158 Gm17684 9530085L02Rik
LOLS03513	-0.771589	-1.70715	11.3061	-5.22171	0.00259518	0.0266859	-1.45604	ENSDARG00000013853	lmo4a	ENSMUSG00000028266	Lmo4
A_15_P120173	-0.77146	-1.707	13.323	-4.53671	0.00494263	0.0381223	-2.1727	ENSDARG00000021633	SH3BGR	ENSMUSG00000040666	Sh3bgr
A_15_P119255	-0.770339	-1.70567	14.2372	-7.69918	0.000387323	0.01042	0.644724	ENSDARG00000023963	tpm4	ENSMUSG00000031799	Tpm4
A_15_P109616	-0.769703	-1.70492	9.25333	-7.74404	0.00037606	0.0103379	0.676894	ENSDARG00000032238	DNM3	ENSMUSG00000040265	Dnm3
A_15_P109432	-0.769346	-1.7045	14.1398	-9.50794	0.00013074	0.00681512	1.81421	ENSDARG00000089921	C3orf78	ENSMUSG00000058351	2010107H07Rik
A_15_P104394	-0.767732	-1.70259	11.9818	-5.39572	0.00222439	0.0244152	-1.28457	ENSDARG00000095464	zgc:66350	ENSMUSG00000001663	Gstt1 Gstt3 Gstt4 Gstt2 RP23-333M15.8
LOLS10628	-0.766874	-1.70158	11.7683	-4.47043	0.00527821	0.0396246	-2.24571	ENSDARG00000036135	bbox1	ENSMUSG00000041660	Bbox1
LOLS06058	-0.765986	-1.70053	11.0147	-4.54025	0.00492541	0.0380451	-2.16882	ENSDARG00000062045	il1rapl1a	ENSMUSG00000052372	Il1rapl1
LOLS05192	-0.765885	-1.70041	14.016	-5.83675	0.00152883	0.0199416	-0.867951	ENSDARG00000056583	ndufs6	ENSMUSG00000021606	Ndufs6
A_15_P116788	-0.765137	-1.69953	12.3474	-5.31664	0.00238475	0.0254965	-1.36199	ENSDARG00000021869	RCAN2	ENSMUSG00000039601	Rcan2
LOLS16391	-0.765036	-1.69941	10.6267	-4.21199	0.00685995	0.0460511	-2.53677	ENSDARG00000078758	CABZ01063402.1	ENSMUSG00000001027	Scn4a
A_15_P103169	-0.763894	-1.69807	13.7409	-7.53378	0.000432399	0.0108928	0.524552	ENSDARG00000038881	acaa2	ENSMUSG00000036880	Acaa2
LOLS13003	-0.762774	-1.69675	11.419	-4.68297	0.00428492	0.0352561	-2.01392	ENSDARG00000063558	si:ch211-248g20.5	ENSMUSG00000032875	Arhgef17
A_15_P109548	-0.761749	-1.69555	10.2429	-6.61818	0.00082734	0.0146388	-0.188206	ENSDARG00000068967	zgc:153372	ENSMUSG00000003559	As3mt
LOLS02322	-0.761682	-1.69547	8.91006	-6.49501	0.000907825	0.0153716	-0.290707	ENSDARG00000029476	ldlr	ENSMUSG00000032193	Ldlr
LOLS13920	-0.760184	-1.69371	12.5129	-8.20635	0.00027975	0.0090488	0.998336	ENSDARG00000023536	nnt	ENSMUSG00000025453	Nnt
A_15_P100828	-0.760063	-1.69357	9.55775	-6.69577	0.000780903	0.0143475	-0.124485	ENSDARG00000053382	cox7c	ENSMUSG00000017778	Cox7c Gm3386
A_15_P109538	-0.759568	-1.69298	11.526	-22.7976	1.21603e-06	0.0028149	6.17033	ENSDARG00000059327	gata2a	ENSMUSG00000015053	Gata2
A_15_P109334	-0.759462	-1.69286	14.1898	-7.3389	0.000493595	0.0116541	0.379741	ENSDARG00000044753	idh3b	ENSMUSG00000027406	Idh3b
A_15_P106775	-0.759253	-1.69261	10.7911	-10.0929	9.5714e-05	0.00611963	2.14337	ENSDARG00000028343 ENSDARG00000079617	zgc:101560 zgc:101560
A_15_P114320	-0.758457	-1.69168	8.92295	-7.93382	0.000332455	0.00977328	0.811041	ENSDARG00000006408	hmgb3b	ENSMUSG00000015217	Hmgb3 Gm6104
LOLS10958	-0.758257	-1.69145	14.5853	-7.12561	0.000572505	0.0123578	0.217109	ENSDARG00000070723	ndufa9	ENSMUSG00000000399	Ndufa9
A_15_P118903	-0.757552	-1.69062	13.05	-5.86535	0.00149321	0.0197207	-0.841792	ENSDARG00000023055 ENSDARG00000092553	slc25a43 slc25a5
A_15_P100592	-0.756758	-1.68969	10.5106	-11.5241	4.76119e-05	0.00497543	2.86662	ENSDARG00000056150	RBMS2 (2 of 2)	ENSMUSG00000040043	Rbms2 Pabpc4l
A_15_P102008	-0.756613	-1.68952	10.909	-7.96548	0.000325769	0.00969256	0.833121	ENSDARG00000017537	prkag3	ENSMUSG00000006542	Prkag3
LOL03364	-0.756421	-1.68929	9.62186	-4.64299	0.00445418	0.0360528	-2.057	ENSDARG00000027552	mapk1	ENSMUSG00000063358	Mapk1
LOLS01867	-0.756026	-1.68883	10.6305	-6.98975	0.000630448	0.0129252	0.111183	ENSDARG00000056479	zgc:86773	ENSMUSG00000020149	Rab1
A_15_P114751	-0.755922	-1.68871	12.6099	-4.48136	0.00522108	0.0393823	-2.23361	ENSDARG00000059259	pabpc4	ENSMUSG00000011257	Pabpc4 Gm10110
A_15_P104506	-0.75583	-1.6886	11.2521	-5.97299	0.00136751	0.0188546	-0.744237	ENSDARG00000010132	dacha	ENSMUSG00000025592	Dach2
A_15_P110079	-0.755046	-1.68769	11.017	-6.62678	0.000822041	0.0146209	-0.181116	ENSDARG00000089245	DUSP23 (1 of 2)	ENSMUSG00000026544	Dusp23
A_15_P112500	-0.753835	-1.68627	13.1977	-6.20228	0.00113849	0.0172523	-0.541119	ENSDARG00000088357	acadl	ENSMUSG00000026003	Acadl
LOLS02313	-0.753796	-1.68622	13.0903	-17.5296	5.04565e-06	0.00325839	5.01094	ENSDARG00000062577	ARHGAP35 (1 of 2)	ENSMUSG00000058230	Grlf1
LOLS13311	-0.753448	-1.68582	11.9862	-4.4456	0.00541053	0.0402341	-2.27322	ENSDARG00000061728	acot13	ENSMUSG00000006717	Acot13
LOLS12661	-0.753176	-1.6855	10.621	-6.05828	0.00127658	0.0181979	-0.667946	ENSDARG00000060500	L2HGDH	ENSMUSG00000020988	L2hgdh
LOLS10790	-0.753088	-1.6854	12.1238	-5.1748	0.00270703	0.0273159	-1.50299	ENSDARG00000068996	hist2h2l	ENSMUSG00000068854	Hist2h2be Hist1h2bb
A_15_P107561	-0.752903	-1.68518	10.6337	-9.22201	0.000153238	0.00719307	1.64533	ENSDARG00000034174	mrrf	ENSMUSG00000026887	Mrrf
A_15_P108291	-0.752715	-1.68496	13.6246	-7.53626	0.000431677	0.0108928	0.526375	ENSDARG00000028982	pcca	ENSMUSG00000041650	Pcca
LOLS02639	-0.751024	-1.68299	8.64188	-8.31203	0.000261988	0.00879643	1.06932	ENSDARG00000021664	fzd3a	ENSMUSG00000007989	Fzd3
LOLS02146	-0.750164	-1.68198	15.2998	-6.58765	0.000846489	0.0148561	-0.213459	ENSDARG00000034470	aldoab	ENSMUSG00000030695	Aldoa Aldoart1 Aldoart2
A_15_P111061	-0.74836	-1.67988	13.4973	-9.30738	0.000146076	0.00704798	1.69632	ENSDARG00000092124	C22H12orf62	ENSMUSG00000023020	2310016M24Rik
A_15_P113926	-0.747974	-1.67943	11.9126	-6.91921	0.000663218	0.0132558	0.0554467	ENSDARG00000034117	rarga	ENSMUSG00000001288	Rarg
A_15_P111858	-0.747815	-1.67925	8.43949	-5.38526	0.00224488	0.024553	-1.29477	ENSDARG00000013755	actn3a	ENSMUSG00000006457	Actn3
LOLS11053	-0.74724	-1.67858	11.6691	-5.00232	0.00316876	0.0296738	-1.67821	ENSDARG00000002523	hsdl2	ENSMUSG00000028383	Hsdl2
A_15_P100267	-0.746989	-1.67829	13.3305	-15.9461	8.40401e-06	0.00360711	4.55315	ENSDARG00000052712	suclg1	ENSMUSG00000052738	Suclg1
A_15_P110389	-0.746117	-1.67727	11.1208	-6.65616	0.000804218	0.0144795	-0.156933	ENSDARG00000028131	hccsa	ENSMUSG00000031352	Hccs
LOLS03490	-0.745143	-1.67614	12.8377	-6.61914	0.000826745	0.0146388	-0.187412	ENSDARG00000018119	cox5ab	ENSMUSG00000000088	Cox5a
LOLS07859	-0.743844	-1.67463	9.62263	-4.80988	0.00379456	0.0328142	-1.87873	ENSDARG00000027584	ttpa	ENSMUSG00000073988	Ttpa
LOLS09165	-0.743519	-1.67425	9.27819	-7.24678	0.000526013	0.0119384	0.310035	ENSDARG00000071353	AL929007.1
LOLS08284	-0.742891	-1.67353	13.8519	-9.24413	0.000151345	0.0071507	1.65858	ENSDARG00000026582	ISCU (2 of 2)	ENSMUSG00000025825	Iscu
A_15_P106326	-0.742731	-1.67334	8.99507	-5.65936	0.00177303	0.0216399	-1.0325	ENSDARG00000023228	vsnl1a	ENSMUSG00000054459	Vsnl1
A_15_P121465	-0.74247	-1.67304	11.1238	-8.50702	0.000232564	0.00831141	1.19797	ENSDARG00000041900	chmp5	ENSMUSG00000028419	Chmp5
A_15_P112836	-0.741942	-1.67243	11.8327	-7.70766	0.000385163	0.0104118	0.650821	ENSDARG00000054438	fzd2	ENSMUSG00000050288	Fzd2
A_15_P116069	-0.741768	-1.67222	9.89792	-15.79	8.86062e-06	0.00362019	4.50455	ENSDARG00000036329	NDUFA1	ENSMUSG00000016427	Ndufa1
A_15_P121301	-0.741497	-1.67191	15.4824	-6.02069	0.00131577	0.0184707	-0.701467	ENSDARG00000038900	acadm	ENSMUSG00000062908	Acadm
LOLS08565	-0.741086	-1.67143	15.3126	-4.25585	0.00655698	0.044896	-2.48665	ENSDARG00000057147	HADHB	ENSMUSG00000059447	Hadhb
LOLS11166	-0.740498	-1.67075	11.9249	-4.21324	0.00685113	0.0460276	-2.53535	ENSDARG00000054849	bcat2	ENSMUSG00000030826	Bcat2
A_15_P105120	-0.739933	-1.6701	11.3338	-4.49777	0.00513672	0.0389626	-2.21551	ENSDARG00000076348	mylk3	ENSMUSG00000031698	Mylk3
LOLS06707	-0.73827	-1.66817	11.649	-5.91503	0.0014336	0.0193316	-0.796587	ENSDARG00000041068	got2a	ENSMUSG00000031672	Got2
A_15_P107325	-0.736661	-1.66631	11.9028	-4.28882	0.00633933	0.0440243	-2.44918	ENSDARG00000008818	hsf1	ENSMUSG00000022556	Hsf1
LOLS07808	-0.735784	-1.6653	10.3043	-7.89337	0.000341231	0.00991815	0.78271	ENSDARG00000054723	PDE4DIP	ENSMUSG00000038170	Pde4dip
A_15_P107048	-0.734942	-1.66433	11.5513	-9.54836	0.000127882	0.0067331	1.83765	ENSDARG00000092954	MRPL34	ENSMUSG00000034880	Mrpl34
LOLS13928	-0.733508	-1.66268	13.2856	-8.65863	0.000212338	0.00801201	1.29597	ENSDARG00000087456	NDUFB1
LOLS00541	-0.732836	-1.6619	9.36658	-5.39902	0.00221799	0.0243808	-1.28136	ENSDARG00000021172	cyp2ad2	ENSMUSG00000015224	Cyp2j9 Cyp2j5 Cyp2j6 Cyp2j11 Cyp2j12 Cyp2j7-ps Cyp2j8
LOLS09416	-0.731295	-1.66013	10.3011	-13.8969	1.75783e-05	0.00385453	3.85778	ENSDARG00000088881	si:dkeyp-69b9.3	ENSMUSG00000020542	Myocd
LOLS09191	-0.730271	-1.65895	10.9746	-4.29676	0.00628813	0.0438094	-2.44018	ENSDARG00000041157	rcan1	ENSMUSG00000022951	Rcan1
A_15_P104413	-0.730003	-1.65864	9.03359	-10.9067	6.36808e-05	0.00546847	2.56793	ENSDARG00000069529	zgc:153981
LOL04112	-0.728962	-1.65745	8.6979	-14.9624	1.18323e-05	0.00373355	4.23535	ENSDARG00000029472 ENSDARG00000090354	MLLT4 (1 of 2) MLLT4 (2 of 2)
LOLS08883	-0.728834	-1.6573	10.9711	-5.88937	0.00146403	0.0195226	-0.819894	ENSDARG00000007526	ndufs2	ENSMUSG00000013593	Ndufs2
A_15_P104167	-0.725217	-1.65315	10.9218	-12.9225	2.59149e-05	0.00429153	3.47814	ENSDARG00000004891	pex19	ENSMUSG00000003464	Pex19
A_15_P107314	-0.724938	-1.65283	9.33081	-5.0506	0.00303096	0.0288873	-1.62874	ENSDARG00000010630	hoxb6a	ENSMUSG00000000690	Hoxb6
A_15_P101653	-0.724595	-1.65244	12.0975	-6.16689	0.00117075	0.017489	-0.572063	ENSDARG00000068385	tpm2	ENSMUSG00000028464	Tpm2
LOLS02211	-0.724207	-1.65199	12.6634	-6.79316	0.000726849	0.0138274	-0.0454207	ENSDARG00000074756	tfb2m	ENSMUSG00000026492	Tfb2m Gm1818
A_15_P106457	-0.723939	-1.65169	9.98377	-9.60772	0.000123818	0.00665678	1.87187	ENSDARG00000073786	cmbl	ENSMUSG00000022235	Cmbl
A_15_P121200	-0.722261	-1.64977	10.6407	-5.76248	0.001626	0.0206489	-0.936356	ENSDARG00000014676	bckdhb	ENSMUSG00000032263	Bckdhb
LOLS11020	-0.719954	-1.64713	11.9557	-12.3731	3.26565e-05	0.00445072	3.24793	ENSDARG00000039429	adka	ENSMUSG00000039197	Adk
LOLS02696	-0.719952	-1.64713	10.9902	-7.65938	0.000397647	0.0105325	0.616032	ENSDARG00000059718	lrrc8c	ENSMUSG00000054720	Lrrc8c
LOLS13939	-0.717776	-1.64464	15.4262	-5.0692	0.00297972	0.0286449	-1.60977	ENSDARG00000017571	mccc2	ENSMUSG00000021646	Mccc2
A_15_P107870	-0.717536	-1.64437	9.32303	-5.44418	0.00213229	0.0238474	-1.23755	ENSDARG00000013605	atp1b2a	ENSMUSG00000041329	Atp1b2
LOLS14027	-0.716905	-1.64365	9.05031	-6.86174	0.000691387	0.0134928	0.00966535	ENSDARG00000030752 ENSDARG00000086225	SYNGR2 (1 of 3) syngr2b
LOLS06622	-0.716888	-1.64363	11.2481	-9.53939	0.00012851	0.00674154	1.83246	ENSDARG00000092873	si:ch211-253p18.4
LOL01245	-0.716811	-1.64355	9.85094	-5.55155	0.00194345	0.0226897	-1.13448	ENSDARG00000028731	stat4	ENSMUSG00000062939	Stat4
LOLS04949	-0.716441	-1.64312	12.6068	-9.15746	0.000158928	0.00724791	1.60644	ENSDARG00000030278	idh3a	ENSMUSG00000032279	Idh3a
A_15_P106848	-0.716347	-1.64302	10.3749	-5.24922	0.00253207	0.0263537	-1.42866	ENSDARG00000088119	CABZ01038928.1	ENSMUSG00000027359	Slc27a2 Slc27a5
A_15_P116210	-0.716318	-1.64298	10.7889	-4.23168	0.00672202	0.0455274	-2.51424	ENSDARG00000023055	slc25a43	ENSMUSG00000037636	Slc25a43
LOLS12443	-0.716064	-1.64269	11.6051	-6.69397	0.000781947	0.0143475	-0.125958	ENSDARG00000020123	ADCK3 (1 of 2)	ENSMUSG00000026489	Adck3
LOLS03951	-0.715673	-1.64225	11.8512	-5.09641	0.00290654	0.0283164	-1.5821	ENSDARG00000038154	ISCA2	ENSMUSG00000021241	Isca2
A_15_P120369	-0.713613	-1.63991	12.0781	-6.18544	0.00115371	0.0173977	-0.555826	ENSDARG00000038693	gng7	ENSMUSG00000048240	Gng7
A_15_P105507	-0.713255	-1.6395	13.297	-5.67804	0.00174529	0.0214701	-1.01498	ENSDARG00000008155	sms	ENSMUSG00000071708	Sms
LOLS05978	-0.712951	-1.63915	13.4639	-5.08029	0.00294964	0.0285272	-1.59848	ENSDARG00000042777	ndufa11	ENSMUSG00000002379	Ndufa11
A_15_P114037	-0.712513	-1.63866	11.0667	-4.37618	0.00580121	0.0418172	-2.35068	ENSDARG00000070029	ehhadh	ENSMUSG00000022853	Ehhadh
A_15_P103296	-0.712507	-1.63865	13.4913	-5.82504	0.00154368	0.0200749	-0.878684	ENSDARG00000013317	pygmb	ENSMUSG00000032648	Pygm
LOLS12357	-0.71086	-1.63678	9.62578	-4.15883	0.00724868	0.0477497	-2.59791	ENSDARG00000003281	pik3ip1	ENSMUSG00000034614	Pik3ip1
A_15_P100374	-0.710679	-1.63657	14.7468	-4.23635	0.00668979	0.045418	-2.5089	ENSDARG00000019644	ldhba	ENSMUSG00000030246	Ldhb
A_15_P101447	-0.70971	-1.63547	13.5746	-5.44334	0.00213385	0.0238572	-1.23837	ENSDARG00000011615	mybpc3	ENSMUSG00000002100	Mybpc3
A_15_P115976	-0.706775	-1.63215	12.3859	-6.35271	0.00101239	0.016264	-0.411214	ENSDARG00000001578	echs1	ENSMUSG00000025465	Echs1
LOLS00612	-0.705936	-1.6312	12.4038	-5.46656	0.00209123	0.0235912	-1.21594	ENSDARG00000004909	cat	ENSMUSG00000027187	Cat
LOLS07449	-0.705872	-1.63113	9.6322	-5.11492	0.00285794	0.0281239	-1.56334	ENSDARG00000090914	AL929286.1	ENSMUSG00000030087	Klf15
LOLS06921	-0.705037	-1.63019	11.511	-8.39876	0.000248393	0.00857271	1.12691	ENSDARG00000042658	acad8	ENSMUSG00000031969	Acad8
LOLS03518	-0.704602	-1.6297	9.15251	-5.44439	0.0021319	0.0238474	-1.23735	ENSDARG00000076919	igdcc4	ENSMUSG00000032816	Igdcc4
A_15_P116482	-0.704384	-1.62945	10.0605	-5.97545	0.00136479	0.0188521	-0.742026	ENSDARG00000045747	C4H7orf58	ENSMUSG00000062980	A430107O13Rik
LOLS10686	-0.703575	-1.62854	11.4177	-5.70328	0.0017086	0.0211884	-0.991386	ENSDARG00000062420	nfia	ENSMUSG00000028565	Nfia
A_15_P109303	-0.70331	-1.62824	10.5228	-4.76552	0.00395825	0.0335622	-1.92571	ENSDARG00000055307	sypl2a	ENSMUSG00000020570	Sypl
LOLS12859	-0.702526	-1.62735	10.0078	-4.44928	0.00539069	0.0401694	-2.26914	ENSDARG00000007108	zgc:91985	ENSMUSG00000044626	Liph Gm17459
A_15_P121060	-0.701983	-1.62674	8.50848	-6.23827	0.00110674	0.0170215	-0.509804	ENSDARG00000042953	cyp2n13	ENSMUSG00000015224	Cyp2j9 Cyp2j5 Cyp2j6 Cyp2j11 Cyp2j12 Cyp2j7-ps Cyp2j8
LOLS02753	-0.701403	-1.62609	10.9125	-5.002	0.00316971	0.0296738	-1.67854	ENSDARG00000091061	CU929431.1	ENSMUSG00000010064	Slc38a3
A_15_P102454	-0.70019	-1.62472	11.3818	-5.10735	0.00287771	0.0282008	-1.57101	ENSDARG00000055158	prox1	ENSMUSG00000010175	Prox1
A_15_P102217	-0.699382	-1.62381	12.558	-7.06766	0.000596428	0.0126054	0.172149	ENSDARG00000018800	FAM36A	ENSMUSG00000026500	Fam36a
LOLS05069	-0.698882	-1.62325	9.08304	-7.5948	0.000415088	0.0106805	0.56918	ENSDARG00000006392	exosc9	ENSMUSG00000027714	Exosc9
A_15_P115085	-0.698694	-1.62304	14.2293	-12.6428	2.91176e-05	0.00439615	3.36249	ENSDARG00000034270	ogdh	ENSMUSG00000020456	Ogdh
LOLS12821	-0.697256	-1.62142	11.0328	-5.80232	0.00157301	0.0202292	-0.899573	ENSDARG00000043402	MRPL55	ENSMUSG00000036860	Mrpl55
LOLS07829	-0.697256	-1.62142	8.64463	-4.33791	0.00603025	0.0428192	-2.39368	ENSDARG00000020871	PTPRZ1 (1 of 2)	ENSMUSG00000068748	Ptprz1
LOLS16220	-0.697052	-1.62119	12.4346	-6.4816	0.000917119	0.0154323	-0.301961	ENSDARG00000086611	BCKDHB (1 of 2)	ENSMUSG00000032263	Bckdhb
LOLS01550	-0.696973	-1.6211	13.2349	-4.2103	0.00687192	0.0461022	-2.53871	ENSDARG00000009299	DUSP8 (1 of 2)	ENSMUSG00000037887	Dusp8
A_15_P119606	-0.696718	-1.62081	9.59451	-16.1473	7.85569e-06	0.00360711	4.61483	ENSDARG00000043465	atp6v1b2	ENSMUSG00000006273	Atp6v1b2
A_15_P110041	-0.695609	-1.61957	14.3822	-5.30727	0.00240463	0.0256204	-1.37122	ENSDARG00000029544	id2b	ENSMUSG00000020644	Id2
LOLS11096	-0.695563	-1.61952	13.4148	-15.2841	1.05554e-05	0.00371406	4.34234	ENSDARG00000037057	gcdh	ENSMUSG00000003809	Gcdh
LOLS10920	-0.695553	-1.61951	15.6185	-7.33	0.000496624	0.0116812	0.373041	ENSDARG00000092649	mdh1b
A_15_P113154	-0.694489	-1.61831	11.6066	-5.02254	0.00311021	0.0293388	-1.65745	ENSDARG00000070826	bpgm	ENSMUSG00000038871	Bpgm
A_15_P115396	-0.693951	-1.61771	11.9128	-5.47003	0.00208495	0.0235782	-1.21259	ENSDARG00000053483	zgc:113054	ENSMUSG00000028167	Bdh2
LOLS10763	-0.692808	-1.61643	10.8281	-7.62892	0.000405765	0.0105981	0.593979	ENSDARG00000038950	BOLA3	ENSMUSG00000045160	Bola3
LOLS08337	-0.692314	-1.61587	13.566	-6.07642	0.00125816	0.0181084	-0.651841	ENSDARG00000029218	slc25a12	ENSMUSG00000015112	Slc25a13 Slc25a12
LOLS01955	-0.6921	-1.61563	12.5732	-4.6087	0.00460546	0.0366831	-2.09414	ENSDARG00000057719	atl2	ENSMUSG00000059811	Atl2
A_15_P116737	-0.691279	-1.61471	13.8579	-4.83844	0.00369328	0.0322782	-1.84863	ENSDARG00000058548	popdc1	ENSMUSG00000071317	Bves
LOLS14269	-0.690446	-1.61378	13.6334	-9.06416	0.000167596	0.0073684	1.54972	ENSDARG00000028173	slc4a2a	ENSMUSG00000028962	Slc4a2
LOLS02268	-0.690003	-1.61329	13.6286	-4.50139	0.00511828	0.0388716	-2.21151	ENSDARG00000045490	NDUFB2	ENSMUSG00000002416	Ndufb2
A_15_P116857	-0.689938	-1.61321	10.3788	-12.2556	3.4356e-05	0.004508	3.19704	ENSDARG00000021324	nsun4	ENSMUSG00000028706	Nsun4
LOLS02812	-0.689009	-1.61218	8.89955	-8.33403	0.000258459	0.00875152	1.08399	ENSDARG00000030494	hfe2	ENSMUSG00000038403	Hfe2
A_15_P114029	-0.686724	-1.60962	10.9842	-4.731	0.00409128	0.0343552	-1.96248	ENSDARG00000017602	ccng2	ENSMUSG00000029385	Ccng2
LOLS00013	-0.686268	-1.60912	11.9528	-5.79175	0.00158687	0.0203463	-0.909313	ENSDARG00000023694	spon1b	ENSMUSG00000038156	Spon1
LOLG431	-0.686182	-1.60902	10.79	-6.80391	0.000721152	0.0137858	-0.0367532	ENSDARG00000015059	daam1a	ENSMUSG00000034574	Daam1
A_15_P105374	-0.685373	-1.60812	9.31761	-8.64435	0.000214153	0.00803774	1.28681	ENSDARG00000069498	phkg1b	ENSMUSG00000025537	Phkg1
LOLS06416	-0.684679	-1.60734	14.5535	-5.8105	0.00156238	0.0201571	-0.892047	ENSDARG00000037259	ndufb6	ENSMUSG00000071014	Ndufb6
A_15_P108076	-0.68448	-1.60712	11.2495	-4.93417	0.00337573	0.0306479	-1.7486	ENSDARG00000054046	MCCC1	ENSMUSG00000027709	Mccc1
LOLS08864	-0.683129	-1.60562	11.2168	-4.84564	0.00366823	0.0321567	-1.84106	ENSDARG00000044751	ddt	ENSMUSG00000001666	Ddt
LOLS04105	-0.682892	-1.60535	12.6822	-13.8816	1.76822e-05	0.00385453	3.85209	ENSDARG00000061761	opa3	ENSMUSG00000052214	Opa3
A_15_P113049	-0.682361	-1.60476	9.12017	-8.72503	0.000204133	0.00789516	1.33834	ENSDARG00000017369	sema3d	ENSMUSG00000040254	Sema3d
LOLS10394	-0.681597	-1.60391	14.3616	-5.03341	0.00307921	0.0291478	-1.64631	ENSDARG00000056008	ATP5G1	ENSMUSG00000006057	Atp5g1 Atp5g2 Gm17271
A_15_P104504	-0.681299	-1.60358	10.7784	-10.0265	9.90783e-05	0.00614751	2.10708	ENSDARG00000033901	msi2a	ENSMUSG00000069769	Msi2
A_15_P103549	-0.680409	-1.60259	12.2219	-5.98344	0.00135598	0.0187914	-0.734847	ENSDARG00000052000	cav2	ENSMUSG00000000058	Cav2
LOLS14896	-0.680112	-1.60226	10.7465	-6.68983	0.000784351	0.0143475	-0.129343	ENSDARG00000060554	mut	ENSMUSG00000023921	Mut
LOLS00354	-0.677601	-1.59948	10.8086	-6.97543	0.000636948	0.0129935	0.0999036	ENSDARG00000042151	skia	ENSMUSG00000029050	Ski
LOLS01396	-0.677489	-1.59935	8.96443	-4.97602	0.00324686	0.0300476	-1.7053	ENSDARG00000054323 ENSDARG00000091024	pparab PPARA (2 of 3)
LOLS14182	-0.677411	-1.59927	11.0842	-6.76798	0.000740394	0.0139259	-0.0657655	ENSDARG00000034871	mid2	ENSMUSG00000000266	Mid2
LOLS03242	-0.676852	-1.59865	11.1173	-5.39043	0.00223474	0.0244898	-1.28973	ENSDARG00000062082	si:dkey-261h15.1	ENSMUSG00000027177	Hipk3
LOLS07558	-0.67644	-1.59819	11.7036	-7.03784	0.000609191	0.0127181	0.148884	ENSDARG00000077967 ENSDARG00000091397	FSCB (1 of 2) FSCB (2 of 2)
LOLS07672	-0.676105	-1.59782	9.35377	-5.36845	0.00227825	0.0247802	-1.31118	ENSDARG00000004529	zgc:173742	ENSMUSG00000070544	Top1
LOLS06119	-0.675994	-1.5977	15.4214	-8.40479	0.000247479	0.00857165	1.13089	ENSDARG00000042644	sod2	ENSMUSG00000006818	Sod2
LOLS14299	-0.675403	-1.59704	12.3882	-4.19094	0.00701101	0.0466527	-2.56094	ENSDARG00000035458	atp2a1l	ENSMUSG00000030730	Atp2a1
A_15_P116820	-0.6752	-1.59682	9.49913	-5.06407	0.00299376	0.0287034	-1.615	ENSDARG00000016856	zgc:77556	ENSMUSG00000002588	Pon1 Pon3 Pon2
LOLS11931	-0.675048	-1.59665	10.6519	-10.1219	9.42853e-05	0.00609951	2.15916	ENSDARG00000020618	C9H21orf33	ENSMUSG00000053329	D10Jhu81e
LOLS09375	-0.674559	-1.59611	13.7446	-5.59797	0.00186786	0.0222636	-1.09039	ENSDARG00000038834	etfdh	ENSMUSG00000027809	Etfdh
LOLS14071	-0.674288	-1.59581	11.3584	-6.94278	0.000652052	0.0131477	0.0741283	ENSDARG00000068415	ptgesl	ENSMUSG00000026820	Ptges2
LOLS04445	-0.673715	-1.59517	11.7072	-4.14744	0.00733527	0.048115	-2.61108	ENSDARG00000041306	mrps25	ENSMUSG00000014551	Mrps25
A_15_P108337	-0.67308	-1.59447	14.8594	-9.94988	0.000103137	0.00621927	2.06484	ENSDARG00000037266	myoz2b	ENSMUSG00000028116	Myoz2
A_15_P116270	-0.67251	-1.59384	9.15294	-7.02128	0.000616417	0.0127829	0.135926	ENSDARG00000043835	rab3ab	ENSMUSG00000031840	Rab3a
A_15_P110360	-0.671764	-1.59302	10.6687	-5.56949	0.00191383	0.022465	-1.1174	ENSDARG00000034541	tgfbr2	ENSMUSG00000032440	Tgfbr2
A_15_P119560	-0.671754	-1.59301	9.46717	-8.58416	0.000222003	0.00812687	1.24805	ENSDARG00000052840	ndufs4	ENSMUSG00000021764	Ndufs4
LOLS07028	-0.671338	-1.59255	12.6842	-5.64571	0.00179363	0.0217331	-1.04533	ENSDARG00000063344	FAM162B	ENSMUSG00000019909	Fam162b
LOLS01514	-0.67069	-1.59183	13.8065	-6.10289	0.00123182	0.0179115	-0.628395	ENSDARG00000070824	ndufb5	ENSMUSG00000027673	Ndufb5
A_15_P116814	-0.670414	-1.59153	12.3957	-10.3692	8.30771e-05	0.00589026	2.29165	ENSDARG00000022424	slc26a5	ENSMUSG00000029015	Slc26a5
A_15_P115764	-0.669035	-1.59001	11.8822	-7.56271	0.000424089	0.0107805	0.545752	ENSDARG00000032469	ampd3	ENSMUSG00000005686	Ampd3
A_15_P107410	-0.667254	-1.58805	11.8384	-6.54635	0.000873214	0.0150505	-0.247776	ENSDARG00000016721	sdha	ENSMUSG00000021577	Sdha
LOLS13393	-0.66595	-1.58661	12.0855	-5.79157	0.00158711	0.0203463	-0.90948	ENSDARG00000004930	lmo7a	ENSMUSG00000033060	Lmo7
A_15_P110427	-0.665458	-1.58607	9.45972	-6.09897	0.00123568	0.0179229	-0.631865	ENSDARG00000016695	p2rx1	ENSMUSG00000020787	P2rx1
LOLS12716	-0.6649	-1.58546	10.2666	-4.97451	0.00325141	0.0300679	-1.70685	ENSDARG00000016429	farp2	ENSMUSG00000034066	Farp2
A_15_P115946	-0.664326	-1.58483	11.0849	-7.96287	0.000326314	0.00969256	0.831307	ENSDARG00000069301	tmem177	ENSMUSG00000036975	Tmem177
LOLS12114	-0.663917	-1.58438	9.79894	-5.22149	0.0025957	0.0266859	-1.45627	ENSDARG00000036549	agpat3	ENSMUSG00000001211	Agpat3
LOLS13086	-0.66296	-1.58333	14.4447	-5.08563	0.00293528	0.0284579	-1.59305	ENSDARG00000041599	zgc:91860	ENSMUSG00000031824	6430548M08Rik
A_15_P113671	-0.661047	-1.58123	11.0947	-4.2666	0.00648512	0.0446003	-2.47442	ENSDARG00000013312	cadps2	ENSMUSG00000017978	Cadps2
A_15_P112967	-0.660673	-1.58082	15.1713	-5.86815	0.00148977	0.0197113	-0.83923	ENSDARG00000056510	GSTK1 (1 of 4)	ENSMUSG00000029864	Gstk1
LOLS02559	-0.66045	-1.58058	12.7549	-12.4332	3.18261e-05	0.00445072	3.27371	ENSDARG00000071040	C20H6orf162	ENSMUSG00000028295	1810030N24Rik
LOLS10150	-0.660425	-1.58055	10.6883	-4.57792	0.00474631	0.0372399	-2.12764	ENSDARG00000043856	amd1	ENSMUSG00000060096	Amd-ps3 Amd2 Amd1
A_15_P110192	-0.659994	-1.58008	8.44114	-5.7385	0.00165889	0.0208555	-0.958592	ENSDARG00000034201	pp	ENSMUSG00000020089	Ppa1
LOLS07102	-0.65992	-1.58	8.79076	-6.72706	0.000763039	0.0141611	-0.0989704	ENSDARG00000003706	ryr2b	ENSMUSG00000030592	Ryr1 Ryr3
A_15_P113420	-0.659207	-1.57921	9.9234	-7.19646	0.000544765	0.0121511	0.271617	ENSDARG00000034409	pik3r3	ENSMUSG00000028698	Pik3r3
A_15_P103591	-0.659012	-1.579	10.0641	-7.75713	0.000372844	0.0103239	0.686252	ENSDARG00000040712	ADPRH	ENSMUSG00000002844	Adprh
LOLS05398	-0.658837	-1.57881	12.0965	-4.49797	0.00513572	0.0389626	-2.21529	ENSDARG00000070426	chac1	ENSMUSG00000027313	Chac1
LOLS13946	-0.658146	-1.57805	11.2985	-8.45572	0.000239913	0.00845795	1.16441	ENSDARG00000039392	wnk1	ENSMUSG00000045962	Wnk1
A_15_P119436	-0.657784	-1.57766	9.34701	-8.51648	0.000231237	0.0082844	1.20414	ENSDARG00000054288	zgc:63972	ENSMUSG00000026870	D730039F16Rik
LOLS01505	-0.65643	-1.57618	8.98788	-8.63163	0.000215784	0.00804775	1.27864	ENSDARG00000068094	fgf3	ENSMUSG00000031074	Fgf3
LOL01345	-0.656043	-1.57576	16.9043	-7.85116	0.000350677	0.0100352	0.753	ENSDARG00000037870	bactin2	ENSMUSG00000062825	Actg1
LOLS04998	-0.655928	-1.57563	11.3704	-4.1007	0.00770273	0.0497934	-2.66527	ENSDARG00000018508	zdhhc8b	ENSMUSG00000060166	Zdhhc8
A_15_P112051	-0.65576	-1.57545	10.4553	-6.14476	0.00119146	0.0176617	-0.591489	ENSDARG00000007409	ppif	ENSMUSG00000021868	Ppif
LOLS14935	-0.655493	-1.57515	12.6267	-5.92254	0.00142483	0.0192945	-0.789781	ENSDARG00000058032	si:dkey-6n6.2
A_15_P110872	-0.65435	-1.57391	13.6886	-4.65318	0.00441035	0.0359155	-2.046	ENSDARG00000011146	uqcrb	ENSMUSG00000021520	Uqcrb
LOLS10719	-0.653777	-1.57328	12.5107	-4.77182	0.00393451	0.0334279	-1.91902	ENSDARG00000062790	TACC2	ENSMUSG00000030852	Tacc2
LOLS07871	-0.653407	-1.57288	10.7301	-5.7594	0.00163018	0.0206733	-0.939208	ENSDARG00000073869	pdzrn3	ENSMUSG00000035357	Pdzrn3
A_15_P108159	-0.652433	-1.57182	9.83387	-4.79947	0.00383227	0.0329886	-1.88973	ENSDARG00000002249	tbxas1	ENSMUSG00000029925	Tbxas1
A_15_P116768	-0.651893	-1.57123	10.4166	-9.17235	0.000157595	0.00722516	1.61543	ENSDARG00000020596	fam73a	ENSMUSG00000054942	Fam73a
LOLS06745	-0.651676	-1.57099	11.7881	-4.81372	0.00378075	0.0327451	-1.87467	ENSDARG00000024317	TRAP1 (2 of 2)	ENSMUSG00000005981	Trap1
LOLS01165	-0.651547	-1.57085	12.6045	-8.8824	0.000186126	0.00758246	1.43746	ENSDARG00000057855	mrps31	ENSMUSG00000031533	Mrps31
A_15_P117918	-0.651443	-1.57074	14.3852	-5.26974	0.00248616	0.0261034	-1.4083	ENSDARG00000026801	stau2	ENSMUSG00000025920	Stau2
A_15_P112951	-0.651071	-1.57033	12.4159	-4.76465	0.00396154	0.0335785	-1.92664	ENSDARG00000030514	acsl1	ENSMUSG00000018796	Acsl1
LOLS06880	-0.650293	-1.56949	11.6355	-17.104	5.76104e-06	0.00325839	4.89391	ENSDARG00000074312	ccdc56	ENSMUSG00000017188	Ccdc56
A_15_P103350	-0.649933	-1.5691	14.4004	-6.46497	0.00092881	0.0155264	-0.315956	ENSDARG00000037388	dtng	ENSMUSG00000071454	Dtnb
LOLS13077	-0.648976	-1.56805	11.1665	-11.2877	5.31261e-05	0.00511963	2.75451	ENSDARG00000026862	aktip	ENSMUSG00000031667	Aktip
A_15_P100546	-0.648757	-1.56782	12.1822	-5.88324	0.00147142	0.0195745	-0.825479	ENSDARG00000042904	foxo3b	ENSMUSG00000048756	Foxo3
LOLS15310	-0.648684	-1.56774	10.4592	-12.4536	3.15499e-05	0.00445072	3.28243	ENSDARG00000071015	pbxip1a	ENSMUSG00000042613	Pbxip1
LOLS04804	-0.648677	-1.56773	13.4902	-5.21622	0.002608	0.0267595	-1.46152	ENSDARG00000030139	sdhdb	ENSMUSG00000000171	Sdhd
LOLS08340	-0.647927	-1.56692	10.8762	-23.1444	1.12031e-06	0.0028149	6.23131	ENSDARG00000039399	nt5c2a	ENSMUSG00000025041	Nt5c2
LOLS01787	-0.6479	-1.56689	10.336	-4.89509	0.00350144	0.0312967	-1.78928	ENSDARG00000059442	smtnb	ENSMUSG00000020439	Smtn
A_15_P114417	-0.647139	-1.56606	9.37809	-7.19895	0.000543817	0.0121511	0.273529	ENSDARG00000075752	myo18l2	ENSMUSG00000000631	Myo18a
LOLS15367	-0.647088	-1.566	12.6211	-8.42615	0.000244273	0.00851199	1.14497	ENSDARG00000058824	MRPL4	ENSMUSG00000003299	Mrpl4
LOLS15359	-0.646679	-1.56556	12.487	-4.67229	0.00432943	0.0354941	-2.02541	ENSDARG00000034568	fitm2	ENSMUSG00000048486	Fitm2
LOLS00075	-0.646114	-1.56495	9.64197	-5.70478	0.00170645	0.0211884	-0.989987	ENSDARG00000031548	ephb3a	ENSMUSG00000005958	Ephb3
A_15_P111993	-0.645867	-1.56468	10.7444	-6.86419	0.00069016	0.0134854	0.0116212	ENSDARG00000054867	hibch	ENSMUSG00000041426	Hibch
A_15_P101035	-0.645465	-1.56424	14.3097	-9.42708	0.000136685	0.00689461	1.767	ENSDARG00000043371	MDH2	ENSMUSG00000019179	Mdh2
LOLS13149	-0.644387	-1.56307	9.99252	-5.03725	0.00306837	0.0290964	-1.64239	ENSDARG00000057353	EHBP1L1 (2 of 2)	ENSMUSG00000024937	Ehbp1l1
A_15_P100348	-0.64424	-1.56292	15.7529	-6.62361	0.00082399	0.0146209	-0.183728	ENSDARG00000070266	spock3	ENSMUSG00000054162	Spock3
A_15_P116555	-0.64406	-1.56272	12.0625	-8.7294	0.000203607	0.00788908	1.34111	ENSDARG00000011462	otub1	ENSMUSG00000024767	Otub1
LOLS14513	-0.643923	-1.56257	10.399	-6.34383	0.00101937	0.0163035	-0.41881	ENSDARG00000034062	tax1bp1a	ENSMUSG00000004535	Tax1bp1
A_15_P105541	-0.642631	-1.56117	9.07909	-10.4278	8.06541e-05	0.00589026	2.32255	ENSDARG00000055620	ACAD9	ENSMUSG00000027710	Acad9
LOLS05268	-0.642496	-1.56103	11.5123	-6.39649	0.0009788	0.0159374	-0.3739	ENSDARG00000067796	CLPX (3 of 3)	ENSMUSG00000015357	Clpx
A_15_P106483	-0.642455	-1.56098	13.4205	-8.48578	0.000235575	0.00837065	1.1841	ENSDARG00000033609	map1lc3a	ENSMUSG00000027602	Map1lc3a
LOLS12251	-0.640945	-1.55935	9.683	-10.2252	8.94e-05	0.00601733	2.21493	ENSDARG00000040991	cttnbp2	ENSMUSG00000000416	Cttnbp2
LOLS07596	-0.640941	-1.55935	10.4914	-7.03055	0.000612357	0.0127307	0.143188	ENSDARG00000037356	PAM16	ENSMUSG00000014301	Pam16
A_15_P116472	-0.640446	-1.55881	12.4398	-9.11561	0.00016275	0.00731583	1.58107	ENSDARG00000052702	capn1a	ENSMUSG00000024942	Capn1
LOLS09660	-0.639893	-1.55821	10.813	-5.95138	0.00139173	0.019065	-0.763709	ENSDARG00000076017	TMEM69	ENSMUSG00000055900	Tmem69
A_15_P103078	-0.638463	-1.55667	11.2437	-5.77016	0.00161563	0.0205946	-0.929253	ENSDARG00000015918	dlat	ENSMUSG00000000168	Dlat
A_15_P103124	-0.637052	-1.55515	8.81318	-4.13779	0.00740947	0.0484648	-2.62224	ENSDARG00000070045	celf4	ENSMUSG00000024268	Celf4
LOLS05622	-0.636791	-1.55487	10.3472	-4.90403	0.00347221	0.031173	-1.77996	ENSDARG00000036848	slc43a2a	ENSMUSG00000038178	Slc43a2
LOLS08569	-0.636752	-1.55482	9.48205	-6.05639	0.00127852	0.0182017	-0.669632	ENSDARG00000086512	PRODH (3 of 3)	ENSMUSG00000003526	Prodh
LOLS14955	-0.636616	-1.55468	12.3078	-10.0569	9.75223e-05	0.00613469	2.12371	ENSDARG00000076624	ptprb	ENSMUSG00000020154	Ptprb
LOLS06075	-0.636529	-1.55458	10.326	-5.08965	0.00292453	0.028418	-1.58897	ENSDARG00000004861	esrrga	ENSMUSG00000026610	Esrrg
LOLS10431	-0.636382	-1.55443	9.87923	-4.40676	0.00562527	0.0412669	-2.31647	ENSDARG00000055455	gpm6aa	ENSMUSG00000031517	Gpm6a
A_15_P110564	-0.636145	-1.55417	12.0546	-8.53064	0.00022927	0.0082757	1.21335	ENSDARG00000012453	rnls	ENSMUSG00000071573	Rnls
LOLS13552	-0.635084	-1.55303	10.199	-4.98162	0.00323004	0.0299728	-1.69952	ENSDARG00000070914	dusp6	ENSMUSG00000019960	Dusp6
LOLS12989	-0.634698	-1.55261	9.83676	-6.8979	0.000673504	0.0133448	0.0385121	ENSDARG00000004774	wdr36	ENSMUSG00000038299	Wdr36
LOLS09179	-0.634562	-1.55247	13.2874	-4.24806	0.00660969	0.0451271	-2.49554	ENSDARG00000058463	NDUFAB1 (2 of 2)	ENSMUSG00000030869	Ndufab1
A_15_P106403	-0.633838	-1.55169	10.8745	-5.08112	0.00294742	0.0285258	-1.59764	ENSDARG00000011666	msh6	ENSMUSG00000005370	Msh6
LOLS01150	-0.633136	-1.55093	13.1767	-15.8961	8.54702e-06	0.00360711	4.53767	ENSDARG00000054907	cox7a2l	ENSMUSG00000024248	Cox7a2l Gm10242
A_15_P111943	-0.633036	-1.55083	11.5998	-4.79022	0.00386613	0.0331442	-1.89951	ENSDARG00000011171	si:ch211-12m10.1	ENSMUSG00000049336	Odz2
A_15_P105260	-0.631516	-1.54919	9.48296	-8.68386	0.000209176	0.00794815	1.3121	ENSDARG00000055493	hic1	ENSMUSG00000043099	Hic1
A_15_P103568	-0.631026	-1.54867	9.86153	-4.21327	0.00685087	0.0460276	-2.5353	ENSDARG00000058088	pdcd8	ENSMUSG00000036932	Aifm1
LOLS06777	-0.630624	-1.54823	11.793	-8.08654	0.000301616	0.00935745	0.91676	ENSDARG00000023214	MOB2 (2 of 2)	ENSMUSG00000025147	Mob2
A_15_P121294	-0.630021	-1.54759	12.7429	-5.58046	0.00189596	0.0224017	-1.10698	ENSDARG00000003127	zgc:123105	ENSMUSG00000025871	4833439L19Rik
A_15_P111861	-0.629319	-1.54683	10.5589	-15.5479	9.62807e-06	0.00368516	4.42784	ENSDARG00000034309	cox10	ENSMUSG00000042148	Cox10
A_15_P118177	-0.628581	-1.54604	12.8224	-6.73452	0.000758854	0.0141197	-0.0929068	ENSDARG00000011272	C6H6orf125	ENSMUSG00000024208	2900010M23Rik
A_15_P116920	-0.628202	-1.54564	9.73561	-9.24158	0.000151561	0.00715311	1.65706	ENSDARG00000069118	ppp2r5eb	ENSMUSG00000021051	Ppp2r5e
LOLS12793	-0.627976	-1.5454	10.8975	-9.97552	0.000101758	0.00616805	2.07901	ENSDARG00000014727	acox1	ENSMUSG00000020777	Acox1
A_15_P114063	-0.627062	-1.54442	11.7562	-13.3518	2.17688e-05	0.00408113	3.64975	ENSDARG00000058208	slc25a26	ENSMUSG00000045100	Slc25a26
LOLS12346	-0.626634	-1.54396	11.7661	-5.10415	0.0028861	0.0282213	-1.57425	ENSDARG00000002305	me3	ENSMUSG00000030621	Me3
LOLS01984	-0.626622	-1.54395	9.09308	-5.6659	0.00176326	0.0215638	-1.02636	ENSDARG00000039310	PARL (2 of 2)	ENSMUSG00000033918	Parl
LOLS07850	-0.625973	-1.54325	13.9676	-5.43356	0.00215209	0.0239867	-1.24783	ENSDARG00000068410	zgc:162297
LOLS14078	-0.625522	-1.54277	15.3888	-5.74202	0.00165402	0.0208275	-0.955328	ENSDARG00000039346	NDUFA5	ENSMUSG00000023089	Ndufa5
LOLS01318	-0.625347	-1.54258	14.2748	-5.58249	0.00189268	0.0223807	-1.10505	ENSDARG00000063916	mt-nd4l	ENSMUSG00000065947	mt-Nd4l Gm10222
LOL01855	-0.625304	-1.54254	9.60704	-6.70853	0.00077356	0.0142585	-0.114068	ENSDARG00000068732	spry4	ENSMUSG00000024427	Spry4
LOLS03016	-0.625297	-1.54253	10.3839	-7.94372	0.000330346	0.00975242	0.817959	ENSDARG00000076334	MRPL43	ENSMUSG00000025208	Mrpl43
LOLS14295	-0.625016	-1.54223	13.5424	-4.16187	0.00722579	0.0476569	-2.59441	ENSDARG00000060457	pmp22b	ENSMUSG00000018217	Pmp22
A_15_P100548	-0.624526	-1.5417	13.6006	-6.8911	0.000676826	0.0133485	0.0330963	ENSDARG00000017775	ATP5G3	ENSMUSG00000018770	Atp5g3
A_15_P100072	-0.624502	-1.54168	9.95193	-12.5545	3.0224e-05	0.00445072	3.32532	ENSDARG00000035618	COQ5	ENSMUSG00000041733	Coq5
A_15_P108022	-0.623908	-1.54104	13.6741	-8.98886	0.000174998	0.00740047	1.5035	ENSDARG00000037879	lfng	ENSMUSG00000029570	Lfng
A_15_P120181	-0.623551	-1.54066	13.4667	-5.13732	0.00280039	0.027836	-1.54071	ENSDARG00000007959	hibadhb	ENSMUSG00000029776	Hibadh
A_15_P113707	-0.621032	-1.53798	10.6764	-9.25577	0.000150358	0.00713033	1.66555	ENSDARG00000031366	rtn4ip1	ENSMUSG00000019864	Rtn4ip1
LOLS04048	-0.620702	-1.53762	8.63779	-4.10745	0.00764842	0.0495459	-2.65743	ENSDARG00000037941	syt5a	ENSMUSG00000026452	Syt2
LOLS15477	-0.620656	-1.53757	12.2829	-5.63656	0.00180758	0.0218337	-1.05394	ENSDARG00000022845	lias	ENSMUSG00000029199	Lias
A_15_P120340	-0.620625	-1.53754	11.392	-5.69596	0.00171915	0.0212884	-0.998219	ENSDARG00000030012	lrrfip1a	ENSMUSG00000026305	Lrrfip1
LOLS03796	-0.620096	-1.53698	13.6903	-4.85143	0.00364824	0.0320269	-1.83498	ENSDARG00000004592	gpr22	ENSMUSG00000044067	Gpr22
A_15_P118951	-0.619727	-1.53658	13.2503	-20.713	2.04596e-06	0.00313782	5.768	ENSDARG00000034777	txn2	ENSMUSG00000005354	Txn2
LOLS08985	-0.619623	-1.53647	10.6284	-6.04062	0.00129482	0.018332	-0.683675	ENSDARG00000092123	si:dkey-20d21.12
LOLS03468	-0.618437	-1.53521	11.1192	-9.86609	0.0001078	0.00629243	2.01826	ENSDARG00000003495	MADD	ENSMUSG00000040687	Madd
A_15_P113478	-0.617386	-1.53409	11.9536	-8.30088	0.000263799	0.00880324	1.06187	ENSDARG00000012072	atp5s	ENSMUSG00000054894	Atp5s
LOLS06323	-0.617275	-1.53397	11.695	-5.41623	0.00218486	0.0242024	-1.26463	ENSDARG00000016977	snx27	ENSMUSG00000028136	Snx27
LOLS11990	-0.61726	-1.53396	13.7535	-5.36106	0.0022931	0.0248979	-1.3184	ENSDARG00000039929	ckmt2	ENSMUSG00000021622	Ckmt2
LOLS10051	-0.617184	-1.53388	10.2085	-4.75142	0.00401197	0.0338864	-1.9407	ENSDARG00000016153	dag1	ENSMUSG00000039952	Dag1
LOLS11246	-0.616826	-1.5335	9.72644	-4.86369	0.0036063	0.0318795	-1.82211	ENSDARG00000033134	C20H2orf56	ENSMUSG00000024082	2410091C18Rik
A_15_P117088	-0.616774	-1.53344	10.633	-8.9097	0.000183196	0.00753283	1.45447	ENSDARG00000037070	C20H6orf35	ENSMUSG00000004945	5730437N04Rik
A_15_P120447	-0.616258	-1.53289	11.121	-5.61198	0.0018457	0.0221152	-1.07713	ENSDARG00000024431	CABZ01069595.1
A_15_P103284	-0.615746	-1.53235	15.5371	-5.4705	0.00208411	0.0235782	-1.21215	ENSDARG00000029064	uqcrq	ENSMUSG00000044894	Uqcrq
LOLS10538	-0.615742	-1.53235	13.939	-4.40291	0.00564708	0.0413536	-2.32077	ENSDARG00000007294	aco2	ENSMUSG00000022477	Aco2
LOLS07505	-0.61543	-1.53201	9.92946	-4.18276	0.0070707	0.0469777	-2.57034	ENSDARG00000086037	jam3a	ENSMUSG00000031990	Jam3
A_15_P113105	-0.613824	-1.53031	11.3858	-4.93517	0.0033726	0.0306452	-1.74757	ENSDARG00000061256	FAM195A	ENSMUSG00000025732	Fam195a
LOLS02773	-0.613533	-1.53	12.9003	-5.83123	0.00153581	0.0199964	-0.873005	ENSDARG00000069920	cox17	ENSMUSG00000046516	Cox17
A_15_P105879	-0.613293	-1.52975	10.7034	-7.98028	0.000322698	0.00963627	0.843415	ENSDARG00000078311	dcaf6	ENSMUSG00000026571	Dcaf6
A_15_P110571	-0.613271	-1.52972	9.75876	-5.86732	0.0014908	0.0197189	-0.839993	ENSDARG00000044975	zgc:153629	ENSMUSG00000006777	Krt23 Krt20 Krt9
LOLS04849	-0.612821	-1.52925	11.2583	-4.41269	0.00559185	0.0411441	-2.30985	ENSDARG00000015822	sesn3	ENSMUSG00000032009	Sesn3
LOLS03849	-0.612256	-1.52865	11.6412	-4.1973	0.00696493	0.0464389	-2.55362	ENSDARG00000003675	cryl1	ENSMUSG00000021947	Cryl1
A_15_P103144	-0.611598	-1.52795	11.1067	-13.5026	2.05018e-05	0.00392371	3.70837	ENSDARG00000010411	epn1	ENSMUSG00000035203	Epn1
A_15_P117663	-0.611048	-1.52737	10.1447	-4.80603	0.00380844	0.0328665	-1.88279	ENSDARG00000054400	si:ch211-198n5.11
LOLS04013	-0.610926	-1.52724	11.5229	-4.40036	0.00566159	0.0414108	-2.32362	ENSDARG00000026329	ARHGAP29 (1 of 2)	ENSMUSG00000039831	Arhgap29
LOLS07724	-0.61019	-1.52646	14.9908	-4.22249	0.00678602	0.0457893	-2.52475	ENSDARG00000015385	ndufs3	ENSMUSG00000005510	Ndufs3
LOLS07840	-0.610122	-1.52639	8.59195	-13.4725	2.07477e-05	0.00393833	3.69674	ENSDARG00000092181	si:ch211-105d18.2
LOLS11478	-0.610022	-1.52628	9.21759	-5.06592	0.00298867	0.02868	-1.6131	ENSDARG00000077730	HAP1 (1 of 2)	ENSMUSG00000006930	Hap1
LOLS03471	-0.609533	-1.52577	15.6251	-4.36756	0.00585192	0.0419939	-2.36034	ENSDARG00000038608	sdhc	ENSMUSG00000058076	Sdhc
LOLS07633	-0.60908	-1.52529	11.9805	-5.44931	0.0021228	0.0237889	-1.23259	ENSDARG00000078293	rbm24a	ENSMUSG00000038132	Rbm24
A_15_P116277	-0.608998	-1.5252	12.3219	-5.77475	0.00160946	0.0205354	-0.925009	ENSDARG00000052334	ociad1	ENSMUSG00000029152	Ociad1
LOLS05027	-0.60791	-1.52405	14.2575	-4.99731	0.00318349	0.0297256	-1.68337	ENSDARG00000030765	hadh	ENSMUSG00000027984	Hadh
LOLS13456	-0.607815	-1.52395	9.5216	-4.44776	0.00539889	0.0401959	-2.27083	ENSDARG00000068582	rnf44	ENSMUSG00000034928	Rnf44
LOLS00628	-0.607723	-1.52385	9.39133	-5.05104	0.00302973	0.0288854	-1.62828	ENSDARG00000035759	gata4	ENSMUSG00000021944	Gata4
LOLS16134	-0.6077	-1.52383	10.1467	-5.26869	0.00248849	0.026109	-1.40935	ENSDARG00000071594	C18orf55	ENSMUSG00000024645	1700034H14Rik
LOLS12974	-0.607201	-1.5233	10.294	-4.64157	0.00446032	0.0360752	-2.05853	ENSDARG00000096186	ZNF251 (43 of 43)	ENSMUSG00000022526	Zfp251
A_15_P105284	-0.607082	-1.52318	8.87329	-6.90262	0.000671211	0.0133254	0.0422641	ENSDARG00000040065	cx45.6	ENSMUSG00000057123	Gja5
LOLS13551	-0.605745	-1.52176	15.2329	-9.18153	0.000156779	0.00721748	1.62097	ENSDARG00000041314	ndufb9	ENSMUSG00000022354	Ndufb9
LOLS08799	-0.60505	-1.52103	9.31008	-4.50286	0.00511084	0.0388345	-2.2099	ENSDARG00000051925	cyb5r2	ENSMUSG00000048065	Cyb5r2
LOLS12770	-0.60447	-1.52042	11.9164	-8.09545	0.000299923	0.00933167	0.922868	ENSDARG00000045858	C4H12orf5 (1 of 2)	ENSMUSG00000038028	9630033F20Rik
A_15_P104831	-0.604386	-1.52033	13.7196	-6.59975	0.000838839	0.0147518	-0.20344	ENSDARG00000016260	fxr2	ENSMUSG00000018765	Fxr2
A_15_P108405	-0.60432	-1.52026	12.4606	-7.42381	0.000465764	0.0113183	0.443274	ENSDARG00000039390	C13H6orf57	ENSMUSG00000026154	1110058L19Rik
A_15_P117904	-0.604217	-1.52015	11.0807	-11.411	5.01618e-05	0.00509613	2.81332	ENSDARG00000056270	atpaf2	ENSMUSG00000042709	Atpaf2
A_15_P109665	-0.604053	-1.51998	9.85156	-5.05091	0.0030301	0.0288854	-1.62842	ENSDARG00000056396	dusp22a	ENSMUSG00000069255	Dusp22
LOLS15877	-0.603376	-1.51927	10.851	-6.02352	0.00131277	0.0184511	-0.698935	ENSDARG00000062943 ENSDARG00000089194	TACO1 (2 of 2) TACO1 (1 of 2)
A_15_P101807	-0.602941	-1.51881	11.582	-8.68604	0.000208906	0.00794815	1.31349	ENSDARG00000020544	rem1	ENSMUSG00000000359	Rem1
A_15_P103485	-0.602885	-1.51875	12.2714	-4.58335	0.00472108	0.0371447	-2.12171	ENSDARG00000032221	phactr4b	ENSMUSG00000066043	Phactr4
A_15_P120977	-0.602427	-1.51827	8.48356	-8.64304	0.00021432	0.00803774	1.28597	ENSDARG00000036894	AIMP1 (2 of 2)	ENSMUSG00000028029	Aimp1
LOLS13349	-0.602278	-1.51811	10.5919	-6.08573	0.00124882	0.018044	-0.643581	ENSDARG00000017929	ncoa2	ENSMUSG00000005886	Ncoa2
A_15_P112557	-0.601262	-1.51704	15.1295	-4.6871	0.0042679	0.0351628	-2.00949	ENSDARG00000037840	actc1b	ENSMUSG00000031972	Acta1 Acta2 Actg2
LOLS15072	-0.601234	-1.51701	13.2662	-13.9518	1.72114e-05	0.00385453	3.87816	ENSDARG00000028321	synj2bp	ENSMUSG00000021139	Synj2bp Synj2bp
LOLS02669	-0.599995	-1.51571	13.9154	-4.20197	0.0069314	0.0463081	-2.54827	ENSDARG00000070217	MINOS1	ENSMUSG00000050608	2310028O11Rik
A_15_P105948	-0.59999	-1.51571	11.6111	-4.87864	0.00355592	0.031575	-1.80646	ENSDARG00000038446	nrp2b	ENSMUSG00000025969	Nrp2
A_15_P106406	-0.599884	-1.51559	13.2028	-5.89806	0.00145364	0.0194654	-0.811991	ENSDARG00000057910	mrps34	ENSMUSG00000038880	Mrps34
LOLS06166	-0.596686	-1.51224	14.2841	-4.78455	0.00388706	0.0332335	-1.90552	ENSDARG00000032102	prdx3	ENSMUSG00000024997	Prdx3
A_15_P114130	-0.59603	-1.51155	11.2009	-5.02132	0.00311369	0.0293589	-1.6587	ENSDARG00000074301	cth	ENSMUSG00000028179	Cth
A_15_P102123	-0.596018	-1.51154	11.6853	-7.6927	0.000388981	0.0104343	0.640064	ENSDARG00000053021	grsf1	ENSMUSG00000044221	Grsf1
LOLS12462	-0.595136	-1.51062	9.37709	-10.6754	7.12921e-05	0.00568223	2.45097	ENSDARG00000039203	MFF (2 of 2)	ENSMUSG00000026150	Mff
A_15_P120108	-0.594819	-1.51028	14.9101	-8.40278	0.000247784	0.00857222	1.12956	ENSDARG00000013044	NDUFV2	ENSMUSG00000024099	Ndufv2
A_15_P100664	-0.593105	-1.50849	9.34968	-6.13737	0.00119847	0.0176968	-0.597987	ENSDARG00000004377	PPP1R13B (2 of 2)	ENSMUSG00000021285	Ppp1r13b
LOLS04154	-0.591325	-1.50663	11.9907	-8.81704	0.000193369	0.0077705	1.39651	ENSDARG00000057494	ptcd3	ENSMUSG00000063884	Ptcd3
A_15_P118507	-0.591027	-1.50632	12.638	-6.50836	0.000898674	0.0152824	-0.279517	ENSDARG00000090568	MRPL52	ENSMUSG00000010406	Mrpl52
LOLS03402	-0.590878	-1.50616	11.46	-6.12503	0.00121028	0.017753	-0.608851	ENSDARG00000075178	LPCAT3	ENSMUSG00000004270	Lpcat3
LOLS05143	-0.590729	-1.50601	8.90385	-4.60599	0.00461766	0.0367353	-2.09708	ENSDARG00000020594	txlnba	ENSMUSG00000039891	Txlnb
LOLS02149	-0.590534	-1.5058	10.5424	-7.63066	0.000405294	0.0105978	0.595245	ENSDARG00000045611	nfybb	ENSMUSG00000020248	Nfyb
LOLS05925	-0.590433	-1.5057	11.029	-5.48458	0.00205885	0.0234056	-1.19859	ENSDARG00000002587	dpysl3	ENSMUSG00000024501	Dpysl3
A_15_P114554	-0.590017	-1.50526	8.90214	-6.06905	0.00126561	0.0181314	-0.658382	ENSDARG00000061591	abcb10	ENSMUSG00000031974	Abcb10
A_15_P113862	-0.589627	-1.50486	13.6219	-5.74847	0.00164512	0.0207698	-0.949336	ENSDARG00000039486	bag3	ENSMUSG00000030847	Bag3
A_15_P105302	-0.588669	-1.50386	8.84482	-4.95355	0.00331535	0.0303823	-1.72852	ENSDARG00000032584	thnsl2	ENSMUSG00000054474	Thnsl2
LOLS15201	-0.586489	-1.50159	9.83892	-5.98952	0.00134932	0.0187351	-0.729389	ENSDARG00000092686	si:dkey-39e8.5
LOLS14225	-0.585866	-1.50094	12.8635	-6.71786	0.000768244	0.014203	-0.106465	ENSDARG00000041400	NDUFA3	ENSMUSG00000035674	Ndufa3
A_15_P117279	-0.585522	-1.50058	9.52511	-5.92848	0.00141794	0.0192614	-0.784401	ENSDARG00000069240	C18H15orf61	ENSMUSG00000032403	2300009A05Rik
LOLS12414	-0.583594	-1.49858	11.1132	-12.0808	3.70788e-05	0.00456057	3.12028	ENSDARG00000023648	idh3g	ENSMUSG00000002010	Idh3g
A_15_P100823	-0.583337	-1.49831	11.768	-6.32487	0.00103446	0.0164433	-0.435064	ENSDARG00000005034	ispd	ENSMUSG00000043153	Ispd
A_15_P108479	-0.582818	-1.49777	12.3032	-4.56324	0.00481518	0.0375827	-2.14365	ENSDARG00000008880	usp28	ENSMUSG00000032267	Usp28
A_15_P120143	-0.582479	-1.49742	13.1687	-5.40512	0.00220618	0.0243141	-1.27543	ENSDARG00000006240	slc27a1a	ENSMUSG00000031808	Slc27a1
A_15_P113710	-0.582106	-1.49703	14.5842	-5.3138	0.00239077	0.025533	-1.36479	ENSDARG00000031756	mef2a	ENSMUSG00000030557	Mef2a
A_15_P110850	-0.580916	-1.4958	11.0389	-6.18499	0.00115412	0.0173978	-0.55622	ENSDARG00000093438	si:ch73-191k20.4
LOLS11051	-0.579582	-1.49442	14.1951	-5.41035	0.00219612	0.0242464	-1.27035	ENSDARG00000031228	podxl	ENSMUSG00000025608	Podxl
LOLS10333	-0.579528	-1.49436	11.246	-4.26891	0.00646976	0.0445391	-2.47179	ENSDARG00000002264	mrpl41	ENSMUSG00000036850	Mrpl41 Gm6434
LOLS12492	-0.578681	-1.49348	13.013	-8.01641	0.000315343	0.00953054	0.868456	ENSDARG00000020387	NIPSNAP3A	ENSMUSG00000015242	Nipsnap3a Nipsnap3b
LOLS10748	-0.57856	-1.49336	13.6793	-4.54672	0.00489409	0.037913	-2.16172	ENSDARG00000075132	fh	ENSMUSG00000026526	Fh1
LOLS01310	-0.578419	-1.49321	14.2438	-4.32173	0.00613018	0.043245	-2.41193	ENSDARG00000063910	mt-atp8
A_15_P104176	-0.577851	-1.49262	14.7777	-7.51946	0.00043658	0.0109471	0.514034	ENSDARG00000018105	casq1b	ENSMUSG00000007122	Casq1
A_15_P119169	-0.576703	-1.49144	10.8897	-4.22078	0.00679799	0.0458231	-2.52671	ENSDARG00000012194	scp2	ENSMUSG00000028603	Scp2
A_15_P103224	-0.575473	-1.49017	12.0967	-4.59583	0.00466377	0.0368672	-2.10813	ENSDARG00000026048	tsc1a	ENSMUSG00000026812	Tsc1
A_15_P106592	-0.57546	-1.49015	11.0024	-4.8708	0.00358224	0.0317642	-1.81467	ENSDARG00000041104	RERG	ENSMUSG00000030222	Rerg
A_15_P101319	-0.574808	-1.48948	11.6383	-5.97809	0.00136187	0.0188345	-0.739652	ENSDARG00000002506	C7H16orf87	ENSMUSG00000036934	4921524J17Rik
A_15_P103910	-0.574034	-1.48868	13.5253	-6.15981	0.00117733	0.0175461	-0.578274	ENSDARG00000060489	MRPL32	ENSMUSG00000015672	Mrpl32 Gm6578
LOLS04570	-0.573886	-1.48853	11.4162	-5.25721	0.00251409	0.0262464	-1.42073	ENSDARG00000020758	tmem178	ENSMUSG00000024245	Tmem178
A_15_P104867	-0.573805	-1.48844	12.9478	-4.80315	0.00381887	0.0329237	-1.88583	ENSDARG00000058494	dnaja3a	ENSMUSG00000004069	Dnaja3
LOLS14196	-0.573408	-1.48803	12.5431	-7.23288	0.000531115	0.0120032	0.29945	ENSDARG00000054814	PTP4A3 (2 of 2)	ENSMUSG00000059895	Ptp4a3
LOLS00863	-0.573386	-1.48801	9.55023	-10.6098	7.36411e-05	0.00576331	2.41729	ENSDARG00000030364	angpt1	ENSMUSG00000022309	Angpt1
LOLS05864	-0.57316	-1.48778	14.7438	-4.3633	0.00587712	0.0421258	-2.36512	ENSDARG00000009250	etfb	ENSMUSG00000004610	Etfb
LOLS06325	-0.572842	-1.48745	8.84419	-4.50898	0.00507997	0.0386953	-2.20316	ENSDARG00000036940	ctssa	ENSMUSG00000038642	Ctss
A_15_P113449	-0.572131	-1.48672	9.21712	-6.18197	0.00115687	0.0174151	-0.558859	ENSDARG00000059411	IMPA2	ENSMUSG00000024525	Impa2
LOLS15067	-0.571963	-1.48654	10.9254	-8.59436	0.00022065	0.00812638	1.25464	ENSDARG00000090418	WDSUB1	ENSMUSG00000026988	Wdsub1
LOLS04218	-0.571645	-1.48622	10.0297	-5.45038	0.00212083	0.0237791	-1.23156	ENSDARG00000062372	nrd1	ENSMUSG00000053510	Nrd1
LOLG660	-0.571542	-1.48611	11.5792	-4.19622	0.00697279	0.0464699	-2.55487	ENSDARG00000007823	atf3	ENSMUSG00000026628	Atf3
LOLS15139	-0.571408	-1.48597	11.0094	-12.7541	2.77897e-05	0.00439238	3.40891	ENSDARG00000023712	mao	ENSMUSG00000025037	Maoa Maob
A_15_P104266	-0.57131	-1.48587	11.5336	-6.48499	0.000914759	0.015417	-0.299114	ENSDARG00000032919	chchd3	ENSMUSG00000053768	Chchd3
LOLS13137	-0.571246	-1.48581	13.7563	-4.21764	0.00682004	0.0458971	-2.5303	ENSDARG00000079905	MARK2 (1 of 2)	ENSMUSG00000024969	Mark2
LOLS03305	-0.569319	-1.48382	12.2206	-5.07949	0.0029518	0.028535	-1.59929	ENSDARG00000074050	efnb2b	ENSMUSG00000001300	Efnb2
LOLS11249	-0.568398	-1.48288	15.732	-6.29121	0.00106188	0.0166895	-0.464013	ENSDARG00000052304	uqcrc1	ENSMUSG00000025651	Uqcrc1
LOLS15631	-0.567495	-1.48195	11.3704	-4.35809	0.00590817	0.0422879	-2.37097	ENSDARG00000026218	slc1a3a	ENSMUSG00000001918	Slc1a5 Slc1a4
A_15_P105511	-0.567186	-1.48163	9.49715	-5.56245	0.00192539	0.0225396	-1.1241	ENSDARG00000090764	bcas3	ENSMUSG00000059439	Bcas3
LOLS14815	-0.566311	-1.48073	11.8277	-6.54119	0.000876624	0.015086	-0.25208	ENSDARG00000029100	chchd1	ENSMUSG00000063787	Chchd1
A_15_P120186	-0.565923	-1.48033	11.7025	-7.19705	0.000544542	0.0121511	0.272067	ENSDARG00000045091	mrpl10	ENSMUSG00000001445	Mrpl10
A_15_P107307	-0.565798	-1.48021	13.2979	-5.44804	0.00212514	0.0238089	-1.23382	ENSDARG00000010018	zgc:65890	ENSMUSG00000062078	Qk
LOLS16019	-0.56432	-1.47869	10.8864	-5.64592	0.00179331	0.0217331	-1.04513	ENSDARG00000040113	TAMM41	ENSMUSG00000030316	1500001M20Rik
LOLS09253	-0.56409	-1.47846	10.5184	-8.32622	0.000259706	0.00875152	1.07878	ENSDARG00000026294	erbb2	ENSMUSG00000062312	Erbb2
LOLS11776	-0.563894	-1.47825	9.5936	-4.32177	0.0061299	0.043245	-2.41188	ENSDARG00000023645	ccbl1	ENSMUSG00000039648	Ccbl1
LOLS10988	-0.563843	-1.4782	12.4891	-5.6717	0.00175464	0.0215247	-1.02092	ENSDARG00000075870	TRIOBP (2 of 2)	ENSMUSG00000033088	Triobp
LOLS12561	-0.56262	-1.47695	13.5603	-6.14576	0.00119052	0.0176574	-0.590611	ENSDARG00000018426	aldh7a1	ENSMUSG00000053644	Aldh7a1
LOLS12328	-0.562203	-1.47652	11.7565	-10.6529	7.20873e-05	0.00570182	2.43945	ENSDARG00000036489	MAF1	ENSMUSG00000022553	Maf1
LOLS13495	-0.561554	-1.47586	9.51432	-14.1863	1.57425e-05	0.00385453	3.96401	ENSDARG00000025468	bnip3la	ENSMUSG00000022051	Bnip3l
A_15_P102532	-0.561454	-1.47576	12.29	-16.7629	6.42183e-06	0.00333895	4.79704	ENSDARG00000056410	fdx1	ENSMUSG00000032051	Fdx1
LOLS04932	-0.561245	-1.47554	14.635	-5.87724	0.00147868	0.0196366	-0.830938	ENSDARG00000033789	NDUFB7	ENSMUSG00000033938	Ndufb7
A_15_P118928	-0.561099	-1.47539	8.24439	-5.43733	0.00214504	0.0239235	-1.24418	ENSDARG00000043394	si:dkey-71h2.2	ENSMUSG00000037295	Ldlrap1
LOLS15256	-0.559534	-1.47379	9.8386	-6.31992	0.00103844	0.0164685	-0.43931	ENSDARG00000059510	COQ2	ENSMUSG00000029319	Coq2 Gm6728
A_15_P120317	-0.559352	-1.47361	10.5748	-5.07167	0.002973	0.028612	-1.60725	ENSDARG00000058115	fgfr2	ENSMUSG00000030849	Fgfr2
LOLS11120	-0.559254	-1.47351	11.1982	-7.70021	0.000387059	0.01042	0.645467	ENSDARG00000071259	FBXO34	ENSMUSG00000037536	Fbxo34
LOLS16137	-0.559106	-1.47336	10.8316	-9.03829	0.000170097	0.0073684	1.53388	ENSDARG00000059707 ENSDARG00000095732	ZNF423 znf423
LOLS02624	-0.558844	-1.47309	9.67523	-6.10273	0.00123198	0.0179115	-0.628537	ENSDARG00000052254	ZNF644 (1 of 2)	ENSMUSG00000049606	Zfp644
LOLS15432	-0.558802	-1.47305	13.2326	-10.1947	9.08104e-05	0.00603471	2.19853	ENSDARG00000089095 ENSDARG00000089836	MRPS12 (2 of 2) MRPS12 (1 of 2)
LOLS09860	-0.558537	-1.47278	10.6794	-7.82745	0.000356118	0.0100972	0.73624	ENSDARG00000074985	aurkaip1	ENSMUSG00000065990	Aurkaip1
LOLS15444	-0.557812	-1.47204	12.7118	-8.71005	0.000205952	0.00792498	1.3288	ENSDARG00000011555	spag7	ENSMUSG00000018287	Spag7
LOLS00222	-0.557785	-1.47201	11.1668	-10.9653	6.19091e-05	0.00544433	2.59708	ENSDARG00000028259	aldh3a2	ENSMUSG00000010025	Aldh3a2 Aldh3a1
A_15_P106768	-0.557644	-1.47186	11.2079	-4.29407	0.00630541	0.0438733	-2.44322	ENSDARG00000003511	mrpl3	ENSMUSG00000032563	Mrpl3
LOLS04171	-0.556936	-1.47114	11.1175	-6.77819	0.000734863	0.0138859	-0.0575019	ENSDARG00000007722	NUDT8	ENSMUSG00000024869	Nudt8
LOLS04295	-0.556752	-1.47095	10.0914	-4.25243	0.00658009	0.0450031	-2.49056	ENSDARG00000024229	UBL7 (1 of 2)	ENSMUSG00000055720	Ubl7
LOLS14439	-0.556487	-1.47068	13.8067	-4.44152	0.00543266	0.0403501	-2.27776	ENSDARG00000038075	cyc1	ENSMUSG00000022551	Cyc1
LOLS08513	-0.55517	-1.46934	12.967	-7.1804	0.000550912	0.012193	0.259306	ENSDARG00000061688	arvcfb	ENSMUSG00000000325	Arvcf
LOLS05481	-0.554848	-1.46901	11.8177	-4.58562	0.0047106	0.0370808	-2.11924	ENSDARG00000038456	MRPS35	ENSMUSG00000040112	Mrps35
A_15_P116979	-0.554589	-1.46875	10.8478	-15.034	1.1533e-05	0.00371567	4.25944	ENSDARG00000008454	zorba	ENSMUSG00000025586	Cpeb1
LOLS13832	-0.554411	-1.46857	15.5795	-8.51644	0.000231243	0.0082844	1.20411	ENSDARG00000006497	rtn1a	ENSMUSG00000021087	Rtn1
LOLS09726	-0.553674	-1.46782	12.404	-6.91	0.000667642	0.0132993	0.0481324	ENSDARG00000026680	slc25a14	ENSMUSG00000031105	Slc25a14
A_15_P116264	-0.553544	-1.46769	11.6118	-4.78202	0.00389643	0.033269	-1.9082	ENSDARG00000021833	ahr2	ENSMUSG00000019256	Ahr
A_15_P119383	-0.553374	-1.46751	8.59035	-7.61597	0.000409276	0.0106257	0.584575	ENSDARG00000079983	zte25	ENSMUSG00000040812	Agbl2
LOLS12324	-0.552994	-1.46713	12.9425	-4.70955	0.00417649	0.0347428	-1.98541	ENSDARG00000060504	PFKL	ENSMUSG00000020277	Pfkl
LOLS13739	-0.552955	-1.46709	10.3242	-4.31112	0.00619674	0.0434806	-2.42392	ENSDARG00000068437	agpat2	ENSMUSG00000026922	Agpat2
LOLS00115	-0.552943	-1.46708	8.37501	-6.43395	0.000951078	0.0157106	-0.34214	ENSDARG00000024829	tnw	ENSMUSG00000026725	Tnn
LOLS14821	-0.552247	-1.46637	14.2077	-5.13795	0.00279878	0.0278293	-1.54007	ENSDARG00000043608	EIF4EBP1	ENSMUSG00000031490	Eif4ebp1
LOLS06826	-0.551492	-1.4656	14.5996	-5.54546	0.00195363	0.0227778	-1.14028	ENSDARG00000035136	sepw1	ENSMUSG00000041571	Sepw1 BC089491
A_15_P103611	-0.55091	-1.46501	12.9129	-9.465	0.000133858	0.00687878	1.78919	ENSDARG00000008310	ip6k2	ENSMUSG00000032599	Ip6k2
A_15_P116498	-0.550785	-1.46488	8.55853	-8.95578	0.00017837	0.00746675	1.48306	ENSDARG00000011818	BATF	ENSMUSG00000034266	Batf
LOLS01407	-0.550728	-1.46482	10.0658	-5.26696	0.00249232	0.0261428	-1.41106	ENSDARG00000091481	foxc1a	ENSMUSG00000050295	Foxc1
A_15_P116810	-0.550548	-1.46464	12.4768	-12.7667	2.76451e-05	0.00439238	3.41409	ENSDARG00000040874	add3a	ENSMUSG00000025026	Add3
A_15_P104545	-0.550214	-1.4643	13.3472	-4.88884	0.00352203	0.0313881	-1.79581	ENSDARG00000057317	nexn	ENSMUSG00000039103	Nexn
A_15_P110506	-0.549895	-1.46398	12.3112	-4.9735	0.00325446	0.0300897	-1.7079	ENSDARG00000043483	otx5	ENSMUSG00000041578	Crx
A_15_P106302	-0.549887	-1.46397	12.3714	-4.20069	0.00694055	0.0463478	-2.54973	ENSDARG00000007065	mrps18b	ENSMUSG00000024436	Mrps18b
LOLS15902	-0.549072	-1.46314	12.8711	-7.16009	0.000558805	0.0122082	0.243695	ENSDARG00000003592	surf1	ENSMUSG00000015790	Surf1
A_15_P120523	-0.546831	-1.46087	10.2675	-8.08289	0.000302314	0.00936568	0.914253	ENSDARG00000038159	tcf7l1a	ENSMUSG00000055799	Tcf7l1
LOLS03112	-0.546534	-1.46057	13.2816	-9.48892	0.00013211	0.00685093	1.80314	ENSDARG00000070358	C19H1orf212	ENSMUSG00000042380	BC003266
LOLS09289	-0.546429	-1.46047	11.0202	-10.2322	8.90774e-05	0.00601432	2.21872	ENSDARG00000089354	TSPAN4	ENSMUSG00000025511	Tspan4
LOLS15794	-0.546139	-1.46017	11.3956	-5.67097	0.00175573	0.0215259	-1.02161	ENSDARG00000019496	esd	ENSMUSG00000021996	Esd
LOL02836	-0.545535	-1.45956	12.1429	-4.55289	0.00486447	0.0378106	-2.15498	ENSDARG00000026751	clec14a	ENSMUSG00000045930	Clec14a
A_15_P112447	-0.544579	-1.4586	9.53547	-8.15684	0.000288553	0.00918366	0.964769	ENSDARG00000033428	twsg1a	ENSMUSG00000024098	Twsg1
LOLS00969	-0.54453	-1.45855	9.48201	-4.68682	0.00426904	0.0351655	-2.00979	ENSDARG00000042837	atp1b3b	ENSMUSG00000032412	Atp1b3
A_15_P116444	-0.544178	-1.45819	9.11917	-6.40298	0.000973928	0.0159059	-0.368384	ENSDARG00000018030	nr6a1a	ENSMUSG00000063972	Nr6a1
LOLS13438	-0.544148	-1.45816	8.7041	-10.7962	6.71905e-05	0.00558145	2.51242	ENSDARG00000062794	trim36	ENSMUSG00000033949	Trim36
LOLS16273	-0.543664	-1.45767	11.0686	-4.47347	0.00526222	0.0395594	-2.24234	ENSDARG00000019383	cdc42bpb	ENSMUSG00000021279	Cdc42bpb
LOLS11935	-0.543522	-1.45753	9.97827	-7.05951	0.000599884	0.0126237	0.165802	ENSDARG00000079932	zgc:152830	ENSMUSG00000039263	Npepl1 Lap3
A_15_P103518	-0.543313	-1.45732	10.7829	-5.0358	0.00307247	0.0291225	-1.64387	ENSDARG00000038876	zgc:101569	ENSMUSG00000021460	Auh Echdc2
LOLS00862	-0.543233	-1.45723	8.72669	-9.2851	0.000147907	0.00708889	1.68306	ENSDARG00000042922	gpr173	ENSMUSG00000056679	Gpr173
LOLS14887	-0.543002	-1.457	13.1938	-6.23932	0.00110582	0.0170215	-0.508889	ENSDARG00000060199	MRPL18	ENSMUSG00000057388	Mrpl18
LOLS09480	-0.542922	-1.45692	10.5553	-5.04777	0.00303884	0.0289242	-1.63163	ENSDARG00000077859	NDUFAF4	ENSMUSG00000028261	Ndufaf4
A_15_P100008	-0.542054	-1.45604	10.5059	-11.6653	4.46397e-05	0.00478104	2.9323	ENSDARG00000038801	klhl20	ENSMUSG00000026705	Klhl20
LOLS14698	-0.541813	-1.4558	11.3982	-5.25904	0.00250997	0.0262389	-1.41891	ENSDARG00000068125	hirip5	ENSMUSG00000029993	Nfu1
LOL04249	-0.541074	-1.45506	8.49918	-9.01953	0.000171938	0.0073684	1.52237	ENSDARG00000060639 ENSDARG00000074328	apba2 apba1
A_15_P110809	-0.540781	-1.45476	12.3063	-9.36953	0.000141108	0.0069923	1.73314	ENSDARG00000068176	UQCC	ENSMUSG00000005882	Uqcc
LOLS01579	-0.540033	-1.45401	12.8505	-8.10464	0.000298188	0.00929774	0.929161	ENSDARG00000044329 ENSDARG00000070801	opa1 OPA1 (2 of 2)
A_15_P109911	-0.539937	-1.45391	11.3378	-4.29566	0.00629519	0.0438444	-2.44142	ENSDARG00000044942	mrpl45	ENSMUSG00000018882	Mrpl45
A_15_P107694	-0.539655	-1.45362	9.49684	-4.72585	0.00411154	0.0344785	-1.96798	ENSDARG00000016769	sgta	ENSMUSG00000042743	Sgtb
A_15_P113670	-0.539319	-1.45329	8.88997	-4.33738	0.00603351	0.0428353	-2.39428	ENSDARG00000040002	pnpla7b	ENSMUSG00000036833	Pnpla7
LOLS06461	-0.538824	-1.45279	9.95033	-4.34733	0.00597293	0.0426079	-2.38308	ENSDARG00000073792	MAN1B1 (1 of 2)	ENSMUSG00000036646	Man1b1
LOLS13497	-0.538798	-1.45276	9.71176	-4.15773	0.00725705	0.0477902	-2.59919	ENSDARG00000042747	coasy	ENSMUSG00000001755	Coasy
LOLO1771	-0.538374	-1.45233	9.90939	-5.06075	0.00300288	0.0287467	-1.61838	ENSDARG00000075163	cxcl-c5c
LOLS08819	-0.538092	-1.45205	10.3801	-8.42373	0.000244633	0.00851769	1.14338	ENSDARG00000095705	C4H22orf40	ENSMUSG00000064284	2210021J22Rik
LOLS10143	-0.537239	-1.45119	12.6795	-5.15741	0.00274989	0.0275903	-1.52046	ENSDARG00000031153	mrps15	ENSMUSG00000028861	Mrps15
LOLS11889	-0.537095	-1.45105	13.7478	-6.55191	0.000869561	0.0150115	-0.243147	ENSDARG00000079823	MRPS36	ENSMUSG00000021631	Mrps36-ps1 Mrps36
LOLS01525	-0.536414	-1.45036	10.0847	-10.1629	9.2312e-05	0.00606247	2.18134	ENSDARG00000012397	eya4	ENSMUSG00000010461	Eya4
LOLS04052	-0.536383	-1.45033	14.3226	-6.62255	0.000824642	0.0146209	-0.184601	ENSDARG00000038028	ndufa6	ENSMUSG00000022450	Ndufa6
A_15_P108252	-0.536327	-1.45028	11.4829	-5.50562	0.00202177	0.023185	-1.17838	ENSDARG00000040822	fundc1	ENSMUSG00000025040	Fundc1
LOLS11595	-0.535199	-1.44914	13.1747	-5.53975	0.00196323	0.022812	-1.14573	ENSDARG00000014572	chpt1	ENSMUSG00000060002	Chpt1
LOLS04938	-0.534462	-1.4484	9.08989	-11.988	3.86278e-05	0.00458737	3.07897	ENSDARG00000011830	fgd4	ENSMUSG00000022788	Fgd4
LOLS05217	-0.53442	-1.44836	9.88699	-4.27008	0.00646201	0.0445233	-2.47046	ENSDARG00000045773	PIGY	ENSMUSG00000043162	Pigy
LOLS02179	-0.5344	-1.44834	12.6021	-13.2927	2.22903e-05	0.00409211	3.62655	ENSDARG00000043970	lrpprc	ENSMUSG00000024120	Lrpprc
A_15_P110141	-0.534319	-1.44826	10.6875	-4.12016	0.00754727	0.0490964	-2.64267	ENSDARG00000017901	tln2	ENSMUSG00000052698	Tln2
LOL01330	-0.534318	-1.44826	9.20436	-13.493	2.058e-05	0.00392371	3.70466	ENSDARG00000034181	esr2b	ENSMUSG00000021055	Esr2
A_15_P113970	-0.534152	-1.44809	8.67954	-6.35718	0.0010089	0.0162381	-0.407398	ENSDARG00000000369	PRKAG3 (1 of 2)	ENSMUSG00000006542	Prkag3
LOLS09591	-0.532122	-1.44605	10.6327	-4.77825	0.00391048	0.033335	-1.9122	ENSDARG00000079788	fam171a1	ENSMUSG00000050530	Fam171a1
LOLS10252	-0.531912	-1.44584	9.03145	-8.98749	0.000175137	0.00740047	1.50265	ENSDARG00000013763	RRBP1 (1 of 2)	ENSMUSG00000027422	Rrbp1
A_15_P105209	-0.531692	-1.44562	9.83702	-4.71851	0.00414063	0.0345817	-1.97582	ENSDARG00000090213	rheb	ENSMUSG00000028945	Rheb
LOLS13510	-0.531685	-1.44562	12.4313	-4.63732	0.00447879	0.0361532	-2.06313	ENSDARG00000021372	tob1b	ENSMUSG00000037573	Tob1
LOLS07284	-0.53152	-1.44545	9.27602	-6.57999	0.000851375	0.014875	-0.219812	ENSDARG00000054454	epha4a	ENSMUSG00000026235	Epha4
LOLS10283	-0.531268	-1.4452	12.1449	-7.03651	0.000609767	0.0127181	0.147846	ENSDARG00000056801	SUFU	ENSMUSG00000025231	Sufu
A_15_P103847	-0.531262	-1.44519	8.64747	-6.08987	0.0012447	0.0180044	-0.639918	ENSDARG00000078429	vtg4
A_15_P121314	-0.531252	-1.44518	9.75642	-5.97785	0.00136214	0.0188345	-0.739869	ENSDARG00000045279	rsu1	ENSMUSG00000026727	Rsu1
A_15_P106493	-0.531026	-1.44496	8.61239	-4.55239	0.00486685	0.0378223	-2.15552	ENSDARG00000057433	st6galnac5	ENSMUSG00000039037	St6galnac5
A_15_P102919	-0.529378	-1.44331	11.78	-6.05735	0.00127754	0.0181997	-0.668782	ENSDARG00000062272	AFG3L2	ENSMUSG00000024527	Afg3l2
A_15_P111843	-0.529348	-1.44328	12.2869	-5.13455	0.00280743	0.027874	-1.5435	ENSDARG00000007639	CNOT4 (1 of 2)	ENSMUSG00000038784	Cnot4
A_15_P116989	-0.528979	-1.44291	10.3569	-13.5542	2.00887e-05	0.00392371	3.72822	ENSDARG00000078326	arhgap10	ENSMUSG00000037148	Arhgap10
A_15_P118050	-0.528233	-1.44216	12.9166	-4.76669	0.00395385	0.0335452	-1.92447	ENSDARG00000002414	glud1b	ENSMUSG00000021794	Glud1
LOLS12373	-0.528075	-1.442	8.87784	-4.85476	0.00363679	0.0319769	-1.83148	ENSDARG00000011373	mknk2a	ENSMUSG00000020190	Mknk2
LOLS15394	-0.527292	-1.44122	9.77374	-4.53841	0.00493435	0.0380938	-2.17083	ENSDARG00000003008	prkcea	ENSMUSG00000045038	Prkce
A_15_P111558	-0.526764	-1.44069	8.80183	-6.99796	0.000626761	0.0128894	0.117631	ENSDARG00000061165	slc6a4a	ENSMUSG00000020838	Slc6a4
A_15_P112877	-0.526082	-1.44001	8.78302	-6.40498	0.000972434	0.0158995	-0.366686	ENSDARG00000009867	adssl1	ENSMUSG00000011148	Adssl1
A_15_P102718	-0.52592	-1.43985	12.8608	-7.4486	0.000457987	0.0112047	0.461697	ENSDARG00000019222	mrpl24	ENSMUSG00000019710	Mrpl24
A_15_P112615	-0.524265	-1.4382	14.126	-5.41851	0.00218051	0.0241851	-1.26242	ENSDARG00000086461	FUNDC2	ENSMUSG00000031198	Fundc2 1700034I23Rik Gm10731
LOLS05714	-0.523928	-1.43787	9.34758	-4.62565	0.00452995	0.036368	-2.07576	ENSDARG00000010784	ppp1r12a	ENSMUSG00000019907	Ppp1r12a
LOLS13028	-0.522066	-1.43601	9.31819	-4.59421	0.00467117	0.0369113	-2.10989	ENSDARG00000079191	zgc:172122	ENSMUSG00000022661	Cd200
LOL04103	-0.52192	-1.43587	10.6031	-5.00866	0.00315026	0.0295748	-1.67169	ENSDARG00000014248	pdlim3b	ENSMUSG00000031636	Pdlim3
A_15_P105271	-0.520206	-1.43416	9.83751	-10.9576	6.21379e-05	0.00544433	2.59327	ENSDARG00000009789	sgcd	ENSMUSG00000020354	Sgcd
A_15_P120561	-0.520045	-1.434	12.9795	-5.08073	0.00294846	0.0285272	-1.59803	ENSDARG00000054606	MRPL1	ENSMUSG00000029486	Mrpl1
A_15_P107098	-0.519631	-1.43359	12.1761	-7.15219	0.000561909	0.0122513	0.237617	ENSDARG00000008407	tspan7b	ENSMUSG00000058254	Tspan7
LOLS09319	-0.519372	-1.43333	12.8364	-8.71149	0.000205776	0.00792498	1.32972	ENSDARG00000071396	timm23	ENSMUSG00000013701	Timm23
A_15_P118109	-0.518514	-1.43248	14.7824	-7.81402	0.000359244	0.0101568	0.726726	ENSDARG00000019732	mtch2	ENSMUSG00000027282	Mtch2
LOLS04783	-0.518445	-1.43241	13.6876	-6.9449	0.00065106	0.0131477	0.0758028	ENSDARG00000067717	TOMM7	ENSMUSG00000028998	Tomm7
A_15_P120717	-0.518073	-1.43204	8.56832	-7.63265	0.000404761	0.0105911	0.596682	ENSDARG00000091927	si:dkeyp-122a11.1	ENSMUSG00000044033	Ccdc141
A_15_P100613	-0.51803	-1.432	9.85944	-4.70797	0.00418286	0.0347652	-1.9871	ENSDARG00000077614	C13H6orf203	ENSMUSG00000019797	1700021F05Rik
LOLS04027	-0.514679	-1.42868	13.1092	-5.71954	0.00168545	0.0210457	-0.97623	ENSDARG00000035741	slc25a11	ENSMUSG00000014606	Slc25a11
A_15_P103516	-0.51443	-1.42843	10.9976	-4.31258	0.00618751	0.0434371	-2.42227	ENSDARG00000035887	zgc:91944	ENSMUSG00000021972	Hmbox1
A_15_P110883	-0.514352	-1.42835	15.1656	-4.47943	0.00523113	0.0394073	-2.23575	ENSDARG00000045978	CHCHD6 (2 of 2)	ENSMUSG00000030086	Chchd6
LOLS00404	-0.513517	-1.42753	11.5426	-7.16712	0.00055606	0.0121945	0.2491	ENSDARG00000013207	zeb1	ENSMUSG00000024238	Zeb1
LOLS05044	-0.513403	-1.42741	9.75566	-5.40132	0.00221352	0.0243555	-1.27912	ENSDARG00000059674	lrp12	ENSMUSG00000022305	Lrp12
LOLS09327	-0.513196	-1.42721	12.7773	-5.13848	0.00279742	0.0278293	-1.53953	ENSDARG00000062916	mrpl37	ENSMUSG00000028622	Mrpl37
LOLS02595	-0.513071	-1.42708	9.40604	-4.95977	0.00329622	0.0302972	-1.72208	ENSDARG00000021184	rbfox1l	ENSMUSG00000008658	Rbfox1 Rbfox3 Rbfox2
LOLS00312	-0.512669	-1.42669	8.59711	-7.46256	0.000453675	0.0111461	0.472042	ENSDARG00000019328	plxna4	ENSMUSG00000029765	Plxna4
LOLS06830	-0.512549	-1.42657	11.4098	-4.87941	0.00355335	0.0315641	-1.80566	ENSDARG00000034883	acbd5a	ENSMUSG00000026781	Acbd5
A_15_P106362	-0.511958	-1.42598	9.31223	-4.69152	0.00424971	0.0350756	-2.00474	ENSDARG00000091419	nrarpa	ENSMUSG00000078202	Nrarp
A_15_P111881	-0.511697	-1.42573	8.60853	-14.8518	1.23131e-05	0.00374226	4.19782	ENSDARG00000007097	her13	ENSMUSG00000067071	Hes6
LOLS08402	-0.511323	-1.42536	9.29489	-10.3	8.60467e-05	0.00591113	2.25494	ENSDARG00000028131 ENSDARG00000095776	hccsa hccsal
A_15_P103512	-0.510918	-1.42496	11.9211	-5.37647	0.00226225	0.0246558	-1.30334	ENSDARG00000039543	mrps6	ENSMUSG00000039680	Mrps6
A_15_P108813	-0.51056	-1.4246	9.18457	-6.01216	0.00132485	0.01855	-0.70909	ENSDARG00000058050	smyd3	ENSMUSG00000055067	Smyd3
LOLS01656	-0.51029	-1.42434	10.3485	-4.654	0.00440681	0.0359108	-2.04511	ENSDARG00000010073	rab3ip	ENSMUSG00000064181	Rab3ip
A_15_P114010	-0.509591	-1.42365	10.7167	-4.62934	0.0045137	0.0362899	-2.07176	ENSDARG00000061505	MRPS9	ENSMUSG00000060679	Mrps9
A_15_P110810	-0.509381	-1.42344	10.7571	-5.73628	0.00166197	0.020867	-0.960656	ENSDARG00000020529	hacl1	ENSMUSG00000021884	Hacl1
LOLS15573	-0.508723	-1.42279	12.9138	-5.61561	0.00184002	0.0220838	-1.0737	ENSDARG00000044420	dnajc19	ENSMUSG00000027679	Dnajc19
LOLS09304	-0.508712	-1.42278	11.061	-5.51613	0.00200352	0.0230522	-1.16831	ENSDARG00000031048	gspt1	ENSMUSG00000062203	Gspt1 Gspt2
A_15_P108486	-0.507802	-1.42188	9.18483	-4.58025	0.00473546	0.0371953	-2.12509	ENSDARG00000041337	lypla1	ENSMUSG00000025903	Lypla1
LOLS15127	-0.507554	-1.42164	12.2305	-8.4291	0.000243834	0.00851199	1.14691	ENSDARG00000033088	UBL3	ENSMUSG00000001687	Ubl3
LOLS11539	-0.507437	-1.42152	9.86636	-10.3633	8.3324e-05	0.00589026	2.28855	ENSDARG00000069733	mavs	ENSMUSG00000037523	Mavs
LOLS04051	-0.507413	-1.4215	14.0268	-4.76142	0.00397381	0.0336626	-1.93007	ENSDARG00000086471	pkig	ENSMUSG00000035268	Pkig
A_15_P108529	-0.507112	-1.4212	10.7459	-5.94054	0.00140407	0.0191315	-0.773498	ENSDARG00000040926	nr2f2	ENSMUSG00000030551	Nr2f2
LOLS04565	-0.506411	-1.42051	9.42277	-4.81942	0.00376039	0.0326144	-1.86866	ENSDARG00000058996	jam2a	ENSMUSG00000053062	Jam2
LOLS10901	-0.506162	-1.42027	12.5375	-5.38156	0.00225218	0.024619	-1.29838	ENSDARG00000060798	mrpl22	ENSMUSG00000020514	Mrpl22
A_15_P121070	-0.505519	-1.41963	15.2754	-6.57941	0.000851741	0.014875	-0.220288	ENSDARG00000019332	ndufb4	ENSMUSG00000022820	Ndufb4
LOLS03066	-0.505209	-1.41933	11.0078	-6.13476	0.00120096	0.0177152	-0.600287	ENSDARG00000019438	CR925810.1	ENSMUSG00000040746	Rnf167 Znrf4
A_15_P114824	-0.504743	-1.41887	13.2768	-4.70198	0.00420704	0.0348806	-1.99352	ENSDARG00000023290	fabp3	ENSMUSG00000019874	Fabp7 Fabp9 Fabp12 Fabp5 Fabp3 Pmp2 Fabp4
A_15_P120433	-0.504456	-1.41859	13.1191	-5.14073	0.00279173	0.027801	-1.53726	ENSDARG00000011841	atp5l	ENSMUSG00000038717	Atp5l Atp5l-ps1
LOLS11316	-0.503513	-1.41766	9.3224	-10.0252	9.91465e-05	0.00614751	2.10636	ENSDARG00000016415	dhtkd1	ENSMUSG00000025815	Dhtkd1
LOLS15211	-0.503385	-1.41754	10.4275	-6.19794	0.00114239	0.0172812	-0.544909	ENSDARG00000067982	gpr107	ENSMUSG00000000194	Gpr107
A_15_P109415	-0.503324	-1.41748	8.55308	-5.65008	0.001787	0.0217223	-1.04122	ENSDARG00000020574	atp2a1	ENSMUSG00000030730	Atp2a1
A_15_P121430	-0.503223	-1.41738	14.2071	-6.19216	0.00114761	0.017342	-0.549956	ENSDARG00000043665	glrx5	ENSMUSG00000021102	Glrx5
LOLS09774	-0.502782	-1.41694	13.2643	-4.4469	0.0054035	0.0402025	-2.27178	ENSDARG00000074705	CU928847.2	ENSMUSG00000005417	Mprip
LOLS08073	-0.50234	-1.41651	11.0468	-6.2193	0.00112334	0.0171549	-0.52629	ENSDARG00000070589	mrpl35	ENSMUSG00000052962	Mrpl35
LOLS14943	-0.502296	-1.41647	11.7293	-4.12531	0.0075067	0.0488839	-2.6367	ENSDARG00000042527	ung	ENSMUSG00000029591	Ung
LOLS13312	-0.501979	-1.41615	9.28284	-5.24367	0.00254466	0.0264123	-1.43418	ENSDARG00000051908	opn4x1	ENSMUSG00000021799	Opn4
LOLS03907	-0.501927	-1.4161	11.6462	-4.24506	0.0066301	0.0451968	-2.49896	ENSDARG00000079516	cisd1	ENSMUSG00000037710	Cisd1
LOLS14397	-0.501822	-1.416	8.1245	-7.04469	0.00060623	0.0127181	0.15424	ENSDARG00000069029	CABZ01087853.1	ENSMUSG00000027605	Acss2
A_15_P103688	-0.501659	-1.41584	10.0929	-8.48414	0.000235809	0.0083721	1.18302	ENSDARG00000067593	SCO1	ENSMUSG00000069844	Sco1
LOLS13198	-0.500778	-1.41498	11.7837	-5.27391	0.00247694	0.0260446	-1.40417	ENSDARG00000043554	mrpl40	ENSMUSG00000022706	Mrpl40
A_15_P117017	-0.500582	-1.41478	12.2892	-4.37295	0.00582009	0.0418843	-2.35429	ENSDARG00000075677	mrpl17	ENSMUSG00000030879	Mrpl17
A_15_P101902	-0.500448	-1.41465	13.8711	-4.64059	0.00446457	0.0360962	-2.05959	ENSDARG00000068995	zgc:101846	ENSMUSG00000049932	H2afx H2afj Hist2h2ab Hist2h2ac
A_15_P108957	-0.499979	-1.41419	8.84545	-6.92469	0.000660602	0.0132239	0.0597965	ENSDARG00000042277	efnb3b	ENSMUSG00000001300	Efnb2 Efnb1
LOLS10191	-0.499974	-1.41419	9.8536	-5.39958	0.0022169	0.0243808	-1.28082	ENSDARG00000002021	pygb	ENSMUSG00000033059	Pygb
A_15_P116709	-0.499786	-1.414	11.5942	-4.31908	0.0061467	0.043298	-2.41492	ENSDARG00000008785	dldh	ENSMUSG00000020664	Dld
A_15_P114027	-0.498878	-1.41311	10.6139	-4.65358	0.00440862	0.0359155	-2.04557	ENSDARG00000041421	taz	ENSMUSG00000009995	Taz
LOLS06196	-0.498872	-1.41311	10.4898	-4.39217	0.0057084	0.0415174	-2.33276	ENSDARG00000087729	C4orf52	ENSMUSG00000061461	1810013D10Rik
A_15_P111633	-0.498429	-1.41267	13.4233	-4.10725	0.00765005	0.049549	-2.65767	ENSDARG00000036577	atp6v0cb	ENSMUSG00000024121	Atp6v0c
LOLS08290	-0.498213	-1.41246	15.0145	-4.27823	0.00640834	0.0443258	-2.4612	ENSDARG00000013333	ndufa10	ENSMUSG00000026260	Ndufa10
LOLS08585	-0.497687	-1.41195	14.5201	-4.99569	0.00318824	0.0297499	-1.68502	ENSDARG00000075433	CR847973.1	ENSMUSG00000031461	Myom2
A_15_P103531	-0.497685	-1.41195	8.68669	-10.4213	8.09175e-05	0.00589026	2.31915	ENSDARG00000059386	dtwd1	ENSMUSG00000023330	Dtwd1
A_15_P110319	-0.497647	-1.41191	10.6299	-6.52668	0.000886293	0.0151732	-0.264194	ENSDARG00000013087	ndrg3a	ENSMUSG00000027634	Ndrg3
A_15_P105979	-0.496949	-1.41123	11.2787	-5.07805	0.00295568	0.0285583	-1.60075	ENSDARG00000023309	spryd4	ENSMUSG00000051346	Spryd4
LOLS11649	-0.496293	-1.41058	10.6151	-4.21208	0.00685935	0.0460511	-2.53668	ENSDARG00000024465	mrps18a	ENSMUSG00000023967	Mrps18a
LOL02444	-0.496276	-1.41057	9.81321	-4.93447	0.00337481	0.0306459	-1.7483	ENSDARG00000021509	tab2	ENSMUSG00000015755	Tab2
LOLS11962	-0.496023	-1.41032	12.8627	-4.519	0.00502982	0.0384472	-2.19213	ENSDARG00000040674	ctdsp1	ENSMUSG00000026176	Ctdsp1
LOLS08692	-0.495838	-1.41014	12.1668	-4.85231	0.00364522	0.0320133	-1.83406	ENSDARG00000062237	nfs1	ENSMUSG00000027618	Nfs1
A_15_P121175	-0.49543	-1.40974	11.214	-5.14567	0.00277927	0.0277515	-1.53228	ENSDARG00000068702	lysmd4	ENSMUSG00000043831	Lysmd4
A_15_P100181	-0.495379	-1.40969	10.4142	-8.33037	0.000259043	0.00875152	1.08155	ENSDARG00000043003	pcyt2	ENSMUSG00000025137	Pcyt2
LOLS12585	-0.495212	-1.40953	12.0499	-4.26919	0.00646794	0.0445387	-2.47148	ENSDARG00000069850	C9H2orf15	ENSMUSG00000026087	Mrpl30
A_15_P111572	-0.49416	-1.4085	11.9191	-5.02958	0.00309008	0.0291929	-1.65023	ENSDARG00000079391	MRPL42	ENSMUSG00000062981	Mrpl42
A_15_P119488	-0.493851	-1.4082	14.2879	-5.08586	0.00293466	0.0284579	-1.59281	ENSDARG00000024141	cav3	ENSMUSG00000062694	Cav3
LOLS08390	-0.493726	-1.40808	8.54652	-7.34648	0.000491032	0.0116381	0.385443	ENSDARG00000039066	klhl31	ENSMUSG00000044938	Klhl31
LOLS07255	-0.49312	-1.40748	10.1038	-4.95909	0.00329832	0.030307	-1.72279	ENSDARG00000023766	gnsa	ENSMUSG00000034707	Gns
LOLS02754	-0.493113	-1.40748	9.81284	-4.94394	0.00334515	0.030524	-1.73848	ENSDARG00000051762	DNAJA4	ENSMUSG00000032285	Dnaja4
A_15_P119504	-0.492138	-1.40653	8.7364	-5.60251	0.00186064	0.0222326	-1.08608	ENSDARG00000075666	tsc22d3	ENSMUSG00000031431	Tsc22d3
A_15_P116886	-0.491856	-1.40625	9.97003	-8.49724	0.000233945	0.0083401	1.19159	ENSDARG00000020475	znrf1	ENSMUSG00000033545	Znrf1
A_15_P116721	-0.491348	-1.40576	11.0031	-8.42743	0.000244082	0.00851199	1.14582	ENSDARG00000045415	gnal	ENSMUSG00000024524	Gnal
A_15_P119646	-0.490527	-1.40496	11.6717	-5.73728	0.00166058	0.0208555	-0.959722	ENSDARG00000015167	abcd3a	ENSMUSG00000028127	Abcd3
LOLS15303	-0.489891	-1.40434	10.3111	-6.38232	0.000989527	0.0160122	-0.385951	ENSDARG00000044688	dusp4	ENSMUSG00000031530	Dusp4
LOL03973	-0.489652	-1.40411	8.36732	-5.89286	0.00145986	0.0195064	-0.816723	ENSDARG00000016454	esr2a	ENSMUSG00000021055	Esr2
LOLS09535	-0.48867	-1.40315	11.3956	-8.59877	0.000220068	0.00812638	1.25748	ENSDARG00000017910	pdss1	ENSMUSG00000026784	Pdss1
LOLS05206	-0.48828	-1.40277	11.1613	-5.1484	0.00277241	0.027717	-1.52953	ENSDARG00000068710	nid1a	ENSMUSG00000005397	Nid1 Sorl1
A_15_P114796	-0.488189	-1.40268	14.7375	-5.63578	0.00180878	0.021839	-1.05468	ENSDARG00000021346	pdhb	ENSMUSG00000021748	Pdhb
A_15_P118544	-0.487781	-1.40229	11.1936	-5.03153	0.00308454	0.0291807	-1.64823	ENSDARG00000033367	rrm2b	ENSMUSG00000022292	Rrm2b
LOLS01373	-0.487208	-1.40173	11.4294	-6.6236	0.000823994	0.0146209	-0.183734	ENSDARG00000051889	dhodh	ENSMUSG00000031730	Dhodh
LOLS07197	-0.487022	-1.40155	14.1327	-5.88921	0.00146423	0.0195226	-0.82004	ENSDARG00000087452	PELI3	ENSMUSG00000024901	Peli3
LOLS13175	-0.486938	-1.40147	11.5007	-5.85454	0.00150655	0.0197582	-0.85166	ENSDARG00000042840	eml1	ENSMUSG00000058070	Eml1
LOLS11335	-0.486733	-1.40127	13.2416	-4.70478	0.00419573	0.034815	-1.99052	ENSDARG00000042517	mrps24	ENSMUSG00000020477	Mrps24
LOLS12398	-0.486359	-1.4009	9.64508	-6.31479	0.00104258	0.0165068	-0.443714	ENSDARG00000078696	SYNPO2L (1 of 2)	ENSMUSG00000039376	Synpo2l
LOLS01168	-0.486006	-1.40056	8.54442	-5.01394	0.00313497	0.0294825	-1.66628	ENSDARG00000035048	or115-10
A_15_P120189	-0.485225	-1.3998	9.00578	-4.21879	0.00681195	0.0458713	-2.52898	ENSDARG00000053934	HDHD3	ENSMUSG00000038422	Hdhd3
A_15_P103614	-0.484245	-1.39885	10.5731	-5.75131	0.00164123	0.0207562	-0.946708	ENSDARG00000044573	cdc42	ENSMUSG00000006699	Cdc42
A_15_P109212	-0.484017	-1.39863	9.76466	-5.69488	0.00172071	0.0212955	-0.999225	ENSDARG00000090560	mfap5	ENSMUSG00000030116	Mfap5
LOLS12417	-0.483674	-1.3983	9.37642	-5.48858	0.00205174	0.0233492	-1.19474	ENSDARG00000003051	hccs	ENSMUSG00000031352	Hccs
A_15_P120896	-0.483572	-1.3982	9.53349	-5.34223	0.00233144	0.0251455	-1.33684	ENSDARG00000092360	C8H22orf39	ENSMUSG00000071632	2510002D24Rik
A_15_P102076	-0.483275	-1.39791	10.3192	-5.51921	0.00199821	0.0230369	-1.16536	ENSDARG00000004840	rassf1	ENSMUSG00000010067	Rassf1
A_15_P120494	-0.48198	-1.39666	11.8645	-4.21797	0.00681777	0.0458961	-2.52993	ENSDARG00000032614	msi2b	ENSMUSG00000069769	Msi2
A_15_P105238	-0.481701	-1.39639	12.5773	-5.56917	0.00191435	0.0224651	-1.11771	ENSDARG00000023113	PDPR	ENSMUSG00000033624	Pdpr
A_15_P102600	-0.481399	-1.3961	15.8773	-10.5283	7.66903e-05	0.00586304	2.37508	ENSDARG00000021984	ndufa2	ENSMUSG00000014294	Ndufa2
A_15_P100840	-0.481314	-1.39601	11.5703	-12.7652	2.76618e-05	0.00439238	3.41349	ENSDARG00000012563	pdss2	ENSMUSG00000038240	Pdss2
A_15_P110097	-0.481253	-1.39596	10.276	-5.11649	0.00285387	0.028103	-1.56175	ENSDARG00000092256	si:ch211-155e24.5
LOLS14774	-0.481151	-1.39586	10.3551	-7.29615	0.000508341	0.0117983	0.347492	ENSDARG00000092373	si:dkey-16n15.3
LOLS10008	-0.480846	-1.39556	9.98818	-7.23657	0.000529754	0.0119787	0.302263	ENSDARG00000070393	COQ10A (1 of 2)	ENSMUSG00000039914	Coq10a
A_15_P120880	-0.480562	-1.39529	10.4238	-4.5335	0.00495828	0.0381439	-2.17621	ENSDARG00000029695	pgp	ENSMUSG00000043445	Pgp
A_15_P112814	-0.480405	-1.39513	9.0341	-7.65719	0.000398222	0.0105331	0.614454	ENSDARG00000039256	speg	ENSMUSG00000026207	Speg
A_15_P120580	-0.479706	-1.39446	8.7121	-9.87032	0.000107559	0.00629243	2.02062	ENSDARG00000042683	si:dkey-15j16.3
LOL03274	-0.479688	-1.39444	9.12705	-4.37096	0.00583182	0.0419193	-2.35652	ENSDARG00000070434	rhov	ENSMUSG00000034226	Rhov
A_15_P103428	-0.479507	-1.39427	15.6251	-8.98617	0.000175269	0.00740047	1.50184	ENSDARG00000014794	uqcrc2a	ENSMUSG00000030884	Uqcrc2
LOLS05799	-0.478912	-1.39369	8.98354	-10.7115	7.00368e-05	0.00563637	2.46941	ENSDARG00000069954	kcnq5a	ENSMUSG00000028033	Kcnq5
A_15_P107695	-0.478648	-1.39344	8.11499	-17.2176	5.55888e-06	0.00325839	4.92558	ENSDARG00000038439	fabp10a	ENSMUSG00000020405	Fabp6 Fabp1
LOL03964	-0.478501	-1.3933	9.00477	-10.72	6.97459e-05	0.00563637	2.47373	ENSDARG00000004111	esr1	ENSMUSG00000019768	Esr1
A_15_P113753	-0.478285	-1.39309	11.0553	-4.15129	0.00730587	0.048016	-2.60663	ENSDARG00000003142	dachc	ENSMUSG00000055639	Dach1
LOLS03386	-0.477361	-1.3922	9.14798	-7.24114	0.000528074	0.0119595	0.305746	ENSDARG00000030913	zgc:152873	ENSMUSG00000020741	1300001I01Rik
LOLS08453	-0.476449	-1.39131	9.29588	-5.59807	0.00186769	0.0222636	-1.09029	ENSDARG00000033413	si:dkey-183c16.7	ENSMUSG00000021226	Acot2 Acot3 Baat Acot5 Acot6 Acot4 Acnat2 Acnat1 Acot1
A_15_P111288	-0.476232	-1.39111	9.24597	-5.33725	0.00234172	0.0251982	-1.34173	ENSDARG00000035215	zgc:92773	ENSMUSG00000025283	Sat1 Satl1
LOLS03934	-0.476113	-1.39099	9.52951	-6.21955	0.00112313	0.0171549	-0.526078	ENSDARG00000002167	cacnb1	ENSMUSG00000020882	Cacnb1
LOLS09244	-0.47611	-1.39099	9.72264	-6.84702	0.000698824	0.0135686	-0.0021149	ENSDARG00000039098	ca8	ENSMUSG00000041261	Car8
A_15_P117829	-0.476073	-1.39095	10.3652	-6.56413	0.000861588	0.0149496	-0.232977	ENSDARG00000068401	yap1	ENSMUSG00000053110	Yap1
A_15_P105866	-0.475921	-1.39081	11.6843	-4.63724	0.00447915	0.0361532	-2.06322	ENSDARG00000052696	bdh2	ENSMUSG00000028167	Bdh2
LOLS14996	-0.475832	-1.39072	13.1801	-6.04659	0.00128862	0.0182876	-0.678352	ENSDARG00000035420	ophn1	ENSMUSG00000031214	Ophn1
A_15_P105612	-0.475484	-1.39039	12.3824	-5.10428	0.00288577	0.0282213	-1.57412	ENSDARG00000009939	EFHA1	ENSMUSG00000021973	Efha1
LOLS01083	-0.475221	-1.39013	8.32167	-4.19891	0.00695338	0.0463906	-2.55178	ENSDARG00000033683	tpma	ENSMUSG00000032366	Tpm1
LOLS05883	-0.473824	-1.38879	10.2771	-4.47514	0.00525349	0.0395213	-2.24049	ENSDARG00000068461	C8H9orf3	ENSMUSG00000021458	2010111I01Rik
LOLS03310	-0.473647	-1.38861	12.3414	-4.87698	0.0035615	0.0316181	-1.80821	ENSDARG00000054300	dhrs1	ENSMUSG00000002332	Dhrs1
A_15_P119356	-0.473312	-1.38829	8.53534	-10.1895	9.10526e-05	0.00603471	2.19574	ENSDARG00000032802	ktn1	ENSMUSG00000021843	Ktn1
A_15_P114724	-0.472863	-1.38786	9.9133	-5.981	0.00135867	0.0188146	-0.737041	ENSDARG00000000651	osgepl1	ENSMUSG00000026096	Osgepl1
LOLS03426	-0.47236	-1.38738	10.6191	-5.98961	0.00134922	0.0187351	-0.729306	ENSDARG00000045482	stk38l	ENSMUSG00000001630	Stk38l
LOLS03411	-0.471826	-1.38686	10.8845	-7.115	0.000576803	0.0123952	0.208897	ENSDARG00000012244	ube2e3	ENSMUSG00000027011	Ube2e3
A_15_P102451	-0.471765	-1.3868	12.4623	-4.53501	0.00495092	0.038134	-2.17456	ENSDARG00000071196	sdprb	ENSMUSG00000037060	Prkcdbp Sdpr
LOL04173	-0.471674	-1.38672	9.19984	-8.40046	0.000248135	0.00857271	1.12803	ENSDARG00000074059	dlg5	ENSMUSG00000021782	Dlg5
LOLS04986	-0.471598	-1.38664	13.7527	-4.93795	0.00336387	0.0306043	-1.74469	ENSDARG00000016904	bckdk	ENSMUSG00000030802	Bckdk
LOLS12298	-0.471179	-1.38624	9.19477	-5.09696	0.00290508	0.0283109	-1.58154	ENSDARG00000060705	nsd1b	ENSMUSG00000021488	Nsd1
LOLS01217	-0.471146	-1.38621	13.8361	-6.71457	0.000770117	0.0142192	-0.109149	ENSDARG00000016260 ENSDARG00000078462	fxr2 FXR2 (2 of 2)
A_15_P101630	-0.470768	-1.38585	9.2177	-4.79115	0.0038627	0.0331431	-1.89853	ENSDARG00000005600	bmpr1ba	ENSMUSG00000052430	Bmpr1b
LOLS13952	-0.469145	-1.38429	9.04202	-5.18028	0.00269367	0.0272266	-1.49748	ENSDARG00000042630	HEBP2	ENSMUSG00000019853	Hebp2
A_15_P119966	-0.468998	-1.38415	10.1812	-5.29849	0.00242342	0.0257256	-1.37987	ENSDARG00000005104	limk2	ENSMUSG00000020451	Limk2
LOLS07797	-0.468415	-1.38359	9.63539	-4.18889	0.0070259	0.0467231	-2.56329	ENSDARG00000019318	CR354540.2
A_15_P108039	-0.46717	-1.3824	9.4629	-8.60093	0.000219783	0.00812638	1.25888	ENSDARG00000086877	mhc1ze
A_15_P118608	-0.46713	-1.38236	8.61902	-4.26147	0.00651931	0.0447474	-2.48026	ENSDARG00000035562	mpdu1a	ENSMUSG00000018761	Mpdu1
A_15_P104855	-0.466652	-1.3819	16.0163	-11.2285	5.46251e-05	0.00515059	2.72595	ENSDARG00000017049	adsl	ENSMUSG00000022407	Adsl
LOLS01780	-0.466614	-1.38186	11.5706	-4.22778	0.00674906	0.0456466	-2.51869	ENSDARG00000089507	ugt1b4	ENSMUSG00000054545	Ugt1a6a Ugt1a8 Ugt1a5 Ugt1a1 Ugt1a7c Ugt1a6b Ugt1a10 Ugt1a2 Ugt1a9
LOLS13762	-0.466453	-1.38171	8.92949	-5.64785	0.00179037	0.0217308	-1.04331	ENSDARG00000060102	KANK1 (1 of 2)	ENSMUSG00000032702	Kank1
A_15_P111648	-0.466436	-1.38169	15.3066	-4.61792	0.00456423	0.0364927	-2.08414	ENSDARG00000025635	atp5h	ENSMUSG00000034566	Atp5h Gm4953 Gm10250
A_15_P120843	-0.465426	-1.38073	13.6064	-5.03323	0.00307972	0.0291478	-1.64649	ENSDARG00000068478	gpx4a	ENSMUSG00000075706	Gpx4
LOLS09462	-0.465385	-1.38069	16.53	-7.25817	0.000521873	0.0118962	0.318697	ENSDARG00000028889	ndufb10	ENSMUSG00000040048	Ndufb10
A_15_P117523	-0.465021	-1.38034	12.5085	-4.69913	0.00421864	0.03495	-1.99658	ENSDARG00000016979	pmpcb	ENSMUSG00000029017	Pmpcb
A_15_P113332	-0.464935	-1.38025	8.8558	-4.31322	0.0061835	0.0434371	-2.42155	ENSDARG00000095346	si:ch211-152c8.4
LOLS15896	-0.464269	-1.37962	12.2937	-6.22799	0.0011157	0.0170865	-0.518736	ENSDARG00000003035	hspa9	ENSMUSG00000024359	Hspa9
LOLS13533	-0.464205	-1.37956	8.62469	-9.47978	0.000132775	0.00685093	1.79782	ENSDARG00000004877	rock2b	ENSMUSG00000020580	Rock2
A_15_P120407	-0.463807	-1.37918	8.26455	-5.34923	0.00231711	0.0250518	-1.32999	ENSDARG00000021352	gria1a	ENSMUSG00000020524	Gria1
A_15_P100260	-0.462174	-1.37762	9.44096	-11.8539	4.10019e-05	0.00462884	3.01862	ENSDARG00000011583	cry1b	ENSMUSG00000020038	Cry1
A_15_P115754	-0.462045	-1.37749	9.80077	-4.2991	0.00627314	0.0437402	-2.43753	ENSDARG00000031302	smap1	ENSMUSG00000026155	Smap1
LOLS10160	-0.461956	-1.37741	9.44617	-5.06754	0.00298425	0.0286561	-1.61146	ENSDARG00000057322	TMEM47	ENSMUSG00000025666	Tmem47
LOLS03716	-0.461651	-1.37712	11.068	-4.35676	0.00591616	0.0423076	-2.37247	ENSDARG00000079504	mfn2	ENSMUSG00000029020	Mfn2
LOLS11890	-0.461514	-1.37699	11.8714	-6.00227	0.00133548	0.0186385	-0.717951	ENSDARG00000016964	CCDC90A	ENSMUSG00000021371	Ccdc90a
A_15_P109169	-0.46109	-1.37658	9.39579	-6.11185	0.00122305	0.0178524	-0.620476	ENSDARG00000054597	cnot6l	ENSMUSG00000034724	Cnot6l
LOL05202	-0.46054	-1.37606	8.96235	-4.11	0.00762801	0.0494581	-2.65447	ENSDARG00000035103 ENSDARG00000059809	CASK (1 of 2) cask
LOLS01047	-0.460384	-1.37591	8.61914	-5.61372	0.00184298	0.0221071	-1.07549	ENSDARG00000008398	cacna1c	ENSMUSG00000051331	Cacna1c
LOLS00864	-0.460012	-1.37555	10.8033	-4.28533	0.00636198	0.0441392	-2.45314	ENSDARG00000045768	cry1a	ENSMUSG00000020038	Cry1
LOL04322	-0.459197	-1.37478	8.8606	-4.39739	0.00567852	0.0414684	-2.32693	ENSDARG00000052361	il15
LOLS13964	-0.458819	-1.37442	12.8301	-5.6666	0.00176221	0.0215638	-1.0257	ENSDARG00000035985	C19H18orf19 (1 of 2)	ENSMUSG00000038121	4933403F05Rik
A_15_P116095	-0.458692	-1.3743	13.0163	-5.86035	0.00149937	0.0197258	-0.846357	ENSDARG00000012203	dlg3	ENSMUSG00000000881	Dlg3
A_15_P108665	-0.458229	-1.37385	10.4305	-4.19454	0.0069849	0.0465148	-2.5568	ENSDARG00000075021	FAM120A	ENSMUSG00000038014	Fam120a
LOLS03011	-0.45793	-1.37357	11.9451	-4.57403	0.00476442	0.0373279	-2.13187	ENSDARG00000078974	CHCHD8	ENSMUSG00000044881	Chchd8
LOLS12477	-0.457534	-1.37319	9.24888	-4.26391	0.00650299	0.0446812	-2.47747	ENSDARG00000042029	mbd3b	ENSMUSG00000035478	Mbd3 Mbd3l1 Mbd3l2
A_15_P115824	-0.457407	-1.37307	9.25081	-6.21075	0.00113092	0.017204	-0.533739	ENSDARG00000016782	huwe1	ENSMUSG00000025261	Huwe1
LOLS12613	-0.457391	-1.37306	8.85493	-6.42269	0.000959312	0.0157749	-0.351667	ENSDARG00000040123	zfpm2a	ENSMUSG00000022306	Zfpm2
LOLS05040	-0.455045	-1.37083	16.1477	-7.08153	0.0005906	0.012535	0.182937	ENSDARG00000078113	atp5ia	ENSMUSG00000050856	Atp5k
A_15_P108994	-0.454701	-1.3705	10.116	-4.99123	0.00320145	0.0298127	-1.68962	ENSDARG00000068261	PROS1	ENSMUSG00000022912	Pros1
LOLS12949	-0.454691	-1.37049	13.4453	-4.17445	0.00713198	0.047276	-2.57991	ENSDARG00000039338	GADD45GIP1	ENSMUSG00000033751	Gadd45gip1
LOLS08750	-0.453963	-1.3698	12.7161	-9.01331	0.000172553	0.0073684	1.51855	ENSDARG00000042799	ATPAF1	ENSMUSG00000028710	Atpaf1
LOLS13738	-0.452952	-1.36884	15.1391	-4.4581	0.00534345	0.0399412	-2.25936	ENSDARG00000071691	uqcrc2b	ENSMUSG00000030884	Uqcrc2
A_15_P121431	-0.452851	-1.36874	8.80912	-10.5889	7.44089e-05	0.00577968	2.4065	ENSDARG00000005651	hrasb	ENSMUSG00000025499	Hras1
LOLS09494	-0.452721	-1.36862	9.44218	-6.54008	0.000877363	0.015086	-0.25301	ENSDARG00000069313	oxa1l	ENSMUSG00000000959	Oxa1l
A_15_P109914	-0.45223	-1.36815	12.316	-4.71063	0.00417215	0.0347428	-1.98425	ENSDARG00000091771	lysmd2	ENSMUSG00000032184	Lysmd2
A_15_P119453	-0.452184	-1.36811	9.68906	-6.77792	0.000735009	0.0138859	-0.057721	ENSDARG00000020450	cacng8a	ENSMUSG00000053395	Cacng8
A_15_P112715	-0.450134	-1.36617	11.111	-5.77174	0.0016135	0.0205808	-0.927788	ENSDARG00000019191	SEPT12	ENSMUSG00000022542	41153
A_15_P107767	-0.450032	-1.36607	10.1546	-5.04394	0.00304955	0.0289814	-1.63554	ENSDARG00000008765	tmed5	ENSMUSG00000063406	Tmed5
A_15_P103307	-0.449881	-1.36593	10.9273	-4.23149	0.00672338	0.0455274	-2.51446	ENSDARG00000042252	eif4h	ENSMUSG00000040731	Eif4h
LOLS10663	-0.449172	-1.36526	9.81695	-4.8733	0.00357383	0.0317081	-1.81205	ENSDARG00000035352	pafah1b2	ENSMUSG00000003131	Pafah1b2
A_15_P101851	-0.448519	-1.36464	8.66001	-12.8783	2.63923e-05	0.00430228	3.46007	ENSDARG00000054817	PPP1R14C (1 of 2)	ENSMUSG00000040653	Ppp1r14c
LOLS08213	-0.448414	-1.36454	8.70813	-4.0956	0.00774409	0.0499711	-2.67121	ENSDARG00000057110	slc25a1	ENSMUSG00000003528	Slc25a1
LOLS06623	-0.448067	-1.36421	8.91963	-4.65065	0.00442118	0.0359467	-2.04873	ENSDARG00000062518	ulk1a	ENSMUSG00000029512	Ulk1
A_15_P106172	-0.44801	-1.36416	9.4486	-4.52777	0.00498645	0.0383044	-2.18251	ENSDARG00000023672	timm8a	ENSMUSG00000045455	Gm9797 Timm8a1 Timm8a2
LOLS09447	-0.447964	-1.36411	8.46686	-6.6545	0.000805216	0.0144804	-0.158301	ENSDARG00000060297	ARHGAP35 (2 of 2)	ENSMUSG00000058230	Grlf1
LOLS08845	-0.447691	-1.36386	10.0447	-5.05014	0.00303224	0.0288931	-1.62921	ENSDARG00000032340	serhl	ENSMUSG00000058586	Serhl
LOLS14464	-0.4472	-1.36339	8.56707	-5.89645	0.00145556	0.0194851	-0.813455	ENSDARG00000087596	CT573389.2
A_15_P104113	-0.446618	-1.36284	9.10885	-6.04105	0.00129437	0.018332	-0.683288	ENSDARG00000087573	HDAC11 (2 of 2)	ENSMUSG00000034245	Hdac11
A_15_P117891	-0.446018	-1.36228	8.64751	-11.7959	4.20822e-05	0.00464923	2.99225	ENSDARG00000017549 ENSDARG00000086740	phyh PHYH (2 of 2)
LOLS06908	-0.445759	-1.36203	9.72144	-5.74381	0.00165154	0.0208146	-0.953666	ENSDARG00000078959	CR556713.2
LOLS12721	-0.445707	-1.36198	13.9331	-6.23312	0.00111122	0.0170601	-0.514276	ENSDARG00000007720	sub1	ENSMUSG00000022205	Sub1
LOLS07122	-0.445488	-1.36177	9.61526	-4.30861	0.00621261	0.0435401	-2.42676	ENSDARG00000021806	zfp36l2	ENSMUSG00000045817	Zfp36l2 Zfp36l3
LOLS08008	-0.444873	-1.36119	10.2387	-5.60168	0.00186196	0.0222337	-1.08687	ENSDARG00000063218	ppm1la	ENSMUSG00000027784	Ppm1l
A_15_P108793	-0.444731	-1.36106	11.4346	-7.03441	0.00061068	0.0127307	0.146203	ENSDARG00000062209	mrps5	ENSMUSG00000027374	Mrps5
LOL03327	-0.444597	-1.36093	10.7507	-5.3469	0.00232187	0.0250845	-1.33227	ENSDARG00000018130 ENSDARG00000096023	rhot1a RHOT1 (1 of 3)
LOLS03359	-0.444403	-1.36075	12.42	-5.00021	0.00317496	0.029699	-1.68038	ENSDARG00000031098	timm50	ENSMUSG00000003438	Timm50
A_15_P118344	-0.443723	-1.36011	15.1193	-5.04413	0.00304902	0.0289814	-1.63535	ENSDARG00000007745 ENSDARG00000077402	uqcrfs1 UQCRFS1 (2 of 2)
LOLS09131	-0.443278	-1.35969	16.3863	-5.55295	0.00194113	0.0226748	-1.13315	ENSDARG00000074552	ndufs7	ENSMUSG00000020153	Ndufs7
A_15_P108283	-0.442778	-1.35922	15.2562	-5.19333	0.0026622	0.027054	-1.48441	ENSDARG00000043467	NDUFB11	ENSMUSG00000031059	Ndufb11 1700029P11Rik
A_15_P106932	-0.442548	-1.359	10.1316	-7.26838	0.000518192	0.0118849	0.326457	ENSDARG00000040966	NAIF1 (3 of 3)	ENSMUSG00000039164	Naif1
A_15_P110348	-0.442183	-1.35866	10.6369	-8.11396	0.00029644	0.00928338	0.935535	ENSDARG00000015971	rapgef1	ENSMUSG00000039844	Rapgef1
LOLS05042	-0.442111	-1.35859	11.9658	-5.46737	0.00208977	0.0235897	-1.21516	ENSDARG00000011824	pbxip1b	ENSMUSG00000042613	Pbxip1
A_15_P103054	-0.441444	-1.35796	8.22357	-10.738	6.91321e-05	0.005624	2.4829	ENSDARG00000069402	lrrc4.1	ENSMUSG00000049939	Lrrc4
A_15_P103746	-0.441056	-1.3576	16.9726	-5.29507	0.00243079	0.0257659	-1.38325	ENSDARG00000001788	atp5o	ENSMUSG00000022956	Atp5o Gm5436
A_15_P105046	-0.440903	-1.35745	8.83159	-7.60056	0.000413497	0.0106805	0.573372	ENSDARG00000043257	ckbb	ENSMUSG00000001270	Ckb
LOLS14261	-0.440854	-1.35741	11.9759	-4.67946	0.0042995	0.035329	-2.01769	ENSDARG00000059507	BX323555.3	ENSMUSG00000048376	F2r
A_15_P113235	-0.440637	-1.3572	9.6178	-9.45163	0.000134846	0.00688293	1.78138	ENSDARG00000035399	ankra2	ENSMUSG00000021661	Ankra2
A_15_P117826	-0.440477	-1.35705	9.50859	-6.51008	0.0008975	0.0152744	-0.278073	ENSDARG00000074697	npdc1	ENSMUSG00000015094	Npdc1
A_15_P117154	-0.440356	-1.35694	12.5005	-10.6338	7.27733e-05	0.0057369	2.42961	ENSDARG00000080010	adh5	ENSMUSG00000028138	Adh5
LOLS01887	-0.440198	-1.35679	10.3077	-4.39643	0.00568401	0.0414859	-2.32801	ENSDARG00000058094	C19H1orf51 (1 of 2)	ENSMUSG00000038550	Gm129
LOLS06887	-0.43883	-1.3555	11.2698	-4.27485	0.00643054	0.0443871	-2.46504	ENSDARG00000091610	MRPS16	ENSMUSG00000049960	Mrps16
A_15_P119140	-0.438338	-1.35504	13.5661	-5.36952	0.00227611	0.0247756	-1.31013	ENSDARG00000069975	csrp3	ENSMUSG00000030470	Csrp3
LOLS11277	-0.43758	-1.35433	8.26993	-4.81336	0.00378204	0.0327497	-1.87505	ENSDARG00000026484	zgc:86635	ENSMUSG00000021062	Rab15
LOLS01637	-0.437347	-1.35411	10.9224	-5.91681	0.00143152	0.0193126	-0.794976	ENSDARG00000045351	ccdc58	ENSMUSG00000075229	Ccdc58
LOLS03551	-0.437329	-1.3541	11.2986	-5.15062	0.00276684	0.0276806	-1.5273	ENSDARG00000059556	RECQL5	ENSMUSG00000020752	Recql5
LOLS09557	-0.436899	-1.35369	9.96818	-9.51387	0.000130316	0.00681512	1.81765	ENSDARG00000068635	MRPS2	ENSMUSG00000035772	Mrps2
LOLS12177	-0.436655	-1.35346	10.6987	-6.17173	0.00116628	0.0174694	-0.567825	ENSDARG00000079591	CR847496.2	ENSMUSG00000034616	Ssh3 Ssh2 Ssh1
LOLS01508	-0.436219	-1.35305	10.7694	-4.60369	0.00462808	0.036769	-2.09959	ENSDARG00000071673	ctdspla	ENSMUSG00000047409	Ctdspl
LOLS08249	-0.435704	-1.35257	12.3079	-4.37193	0.00582609	0.0419045	-2.35543	ENSDARG00000052371	higd2a	ENSMUSG00000025868	Higd2a
LOL03657	-0.435295	-1.35219	8.8678	-8.73	0.000203535	0.00788908	1.34149	ENSDARG00000027087	tgfb2	ENSMUSG00000039239	Tgfb2
LOLS14746	-0.434121	-1.35109	12.5981	-5.35681	0.0023017	0.0249377	-1.32256	ENSDARG00000070333	anapc11	ENSMUSG00000025135	Anapc11
A_15_P104233	-0.434049	-1.35102	8.71699	-4.96326	0.00328554	0.0302414	-1.71847	ENSDARG00000029905	phyhd1	ENSMUSG00000079484	Phyhd1
LOLS07038	-0.43399	-1.35096	9.88779	-4.26435	0.00650012	0.044675	-2.47698	ENSDARG00000061794	jam3b	ENSMUSG00000031990	Jam3
A_15_P108031	-0.433726	-1.35072	9.95904	-8.68914	0.000208522	0.00794815	1.31547	ENSDARG00000040559	rad1	ENSMUSG00000022248	Rad1
LOLS04936	-0.433498	-1.3505	10.7472	-4.66764	0.00434897	0.0356206	-2.03042	ENSDARG00000010052	ndrg3b	ENSMUSG00000027634	Ndrg3
LOLS06775	-0.433287	-1.35031	11.7052	-6.84602	0.000699335	0.0135724	-0.00291966	ENSDARG00000043446	EFHD1	ENSMUSG00000026255	Efhd1
A_15_P105996	-0.432999	-1.35004	8.88816	-13.8386	1.79781e-05	0.00385453	3.83604	ENSDARG00000078459	si:ch211-251d10.5	ENSMUSG00000029705	Cux1
A_15_P106138	-0.432499	-1.34957	11.659	-5.71707	0.00168894	0.0210537	-0.978528	ENSDARG00000003270	dhps	ENSMUSG00000060038	Dhps
A_15_P106285	-0.432061	-1.34916	12.4805	-4.24131	0.00665575	0.0453113	-2.50324	ENSDARG00000054164	MRPS17	ENSMUSG00000034211	Mrps17
A_15_P118165	-0.431594	-1.34872	16.6731	-6.12649	0.00120888	0.017753	-0.607565	ENSDARG00000017906 ENSDARG00000088383	COX5A (1 of 3) cox5aa
A_15_P105938	-0.431294	-1.34844	12.008	-5.81548	0.00155595	0.0201375	-0.887468	ENSDARG00000017590	nit2	ENSMUSG00000022751	Nit2
A_15_P107013	-0.431294	-1.34844	8.82145	-6.02015	0.00131634	0.0184727	-0.701946	ENSDARG00000070395 ENSDARG00000092377	cs CS (2 of 2)
LOLS12753	-0.431275	-1.34842	13.5098	-8.1325	0.000293001	0.0092291	0.948188	ENSDARG00000059774	dub	ENSMUSG00000040723	Rcsd1
LOLS07041	-0.43072	-1.34791	10.7047	-5.08764	0.00292991	0.0284377	-1.59101	ENSDARG00000001127	slc17a6a	ENSMUSG00000030500	Slc17a6
LOLS07263	-0.430445	-1.34765	12.0237	-4.68074	0.00429419	0.0352921	-2.01632	ENSDARG00000056099	gtf2h5	ENSMUSG00000034345	Gtf2h5
LOLS07748	-0.430334	-1.34755	9.89445	-4.38333	0.00575947	0.0416784	-2.34266	ENSDARG00000005643	gcat	ENSMUSG00000006378	Gcat
LOLS09581	-0.429949	-1.34719	13.8787	-5.48863	0.00205165	0.0233492	-1.19469	ENSDARG00000074752	hlfa	ENSMUSG00000003949	Hlf
A_15_P116382	-0.429406	-1.34668	13.0536	-4.3495	0.00595981	0.0425354	-2.38063	ENSDARG00000009106	serinc1	ENSMUSG00000019877	Serinc1
A_15_P116834	-0.429059	-1.34636	8.88032	-9.2117	0.000154131	0.00719363	1.63914	ENSDARG00000027572	as3mt	ENSMUSG00000003559	As3mt
A_15_P109853	-0.428634	-1.34596	12.5549	-5.10904	0.00287329	0.028198	-1.5693	ENSDARG00000014068	pgam1b	ENSMUSG00000011752	Pgam1 Gm8910
A_15_P118467	-0.427201	-1.34462	10.9431	-4.09807	0.00772404	0.0498811	-2.66833	ENSDARG00000012927	tcea2	ENSMUSG00000001604	Tcea3
LOLS11557	-0.426977	-1.34441	10.3322	-9.00062	0.000173817	0.0073969	1.51074	ENSDARG00000069674	C8H20orf30 (1 of 2)	ENSMUSG00000027341	5730494N06Rik
A_15_P105429	-0.42695	-1.34439	10.8225	-4.56038	0.00482877	0.0376474	-2.14679	ENSDARG00000058232	FBRSL1	ENSMUSG00000043323	Fbrsl1
LOLS12415	-0.426678	-1.34414	10.9645	-7.15017	0.000562709	0.0122564	0.236055	ENSDARG00000015759	tspan7	ENSMUSG00000067377	Tspan6
LOLS06989	-0.426264	-1.34375	10.6536	-7.11572	0.000576509	0.0123952	0.209457	ENSDARG00000075490	ABCA3 (1 of 2)	ENSMUSG00000024130	Abca3 Abca17 Abca16 Abca15 Abca14
LOLS14242	-0.426208	-1.3437	14.029	-8.72784	0.000203794	0.00788908	1.34012	ENSDARG00000057454	immt	ENSMUSG00000052337	Immt
A_15_P112477	-0.424925	-1.3425	8.68171	-6.21531	0.00112687	0.0171891	-0.529765	ENSDARG00000010137	ldb1a	ENSMUSG00000025223	Ldb1
LOLS04893	-0.424208	-1.34184	15.835	-4.45496	0.00536023	0.0400406	-2.26284	ENSDARG00000006290	ndufs5	ENSMUSG00000028648	Ndufs5
LOLS09469	-0.423977	-1.34162	9.77844	-8.07075	0.000304646	0.00938414	0.905917	ENSDARG00000005482	rapgef2	ENSMUSG00000062232	Rapgef2
A_15_P118627	-0.423956	-1.3416	10.961	-4.9664	0.00327599	0.0302049	-1.71523	ENSDARG00000032324	epb41l5	ENSMUSG00000026383	Epb4.1l5
A_15_P116211	-0.423942	-1.34159	11.8856	-5.25931	0.00250938	0.0262389	-1.41865	ENSDARG00000055647	ftr82	ENSMUSG00000020773	Trim47 4933422H20Rik
LOLS02461	-0.423392	-1.34108	13.2745	-6.67562	0.000792665	0.0144324	-0.140971	ENSDARG00000068265	tomm5
LOLS07529	-0.4227	-1.34043	9.21404	-6.27158	0.00107826	0.0168531	-0.480956	ENSDARG00000012534	SLC6A6 (2 of 2)	ENSMUSG00000030096	Slc6a6
A_15_P117013	-0.422514	-1.34026	10.4725	-4.14404	0.00736125	0.0482343	-2.615	ENSDARG00000022968	fxr1	ENSMUSG00000027680	Fxr1
LOLS01304	-0.422442	-1.34019	10.3254	-4.66676	0.00435265	0.0356305	-2.03136	ENSDARG00000063922	mt-nd6	ENSMUSG00000064368	mt-Nd6
LOLS05683	-0.420964	-1.33882	11.8258	-5.33189	0.00235282	0.0252925	-1.34699	ENSDARG00000059722	UBAC1	ENSMUSG00000036352	Ubac1
LOLS10014	-0.42044	-1.33834	11.1454	-4.22309	0.00678184	0.045774	-2.52407	ENSDARG00000028322	pex14	ENSMUSG00000028975	Pex14
LOLS15075	-0.420344	-1.33825	10.4239	-7.32272	0.000499117	0.0117015	0.367556	ENSDARG00000024587	pacsin3	ENSMUSG00000027257	Pacsin3
A_15_P102704	-0.419882	-1.33782	8.427	-9.01408	0.000172477	0.0073684	1.51902	ENSDARG00000055530	sertad2b	ENSMUSG00000049800	Sertad2
LOLS06771	-0.419708	-1.33766	12.7323	-4.77496	0.00392277	0.0333547	-1.91569	ENSDARG00000055543	appb	ENSMUSG00000022892	App
A_15_P119441	-0.419546	-1.33751	10.8473	-8.42675	0.000244182	0.00851199	1.14537	ENSDARG00000006712	WIPF2 (2 of 2)	ENSMUSG00000038013	Wipf2
LOLS10938	-0.419404	-1.33737	12.2737	-5.22475	0.00258812	0.0266377	-1.45301	ENSDARG00000016513	setd3	ENSMUSG00000056770	Setd3
LOLS13890	-0.418925	-1.33693	9.92806	-8.579	0.000222693	0.00813098	1.24471	ENSDARG00000041340	MRPL51	ENSMUSG00000030335	Mrpl51
A_15_P101835	-0.418273	-1.33633	9.1304	-7.76419	0.000371124	0.0103027	0.691291	ENSDARG00000004724	tcea3	ENSMUSG00000001604	Tcea3
LOLS11862	-0.416475	-1.33466	11.4244	-4.74272	0.00404554	0.0340912	-1.94997	ENSDARG00000089204	C19H6orf228 (2 of 2)	ENSMUSG00000091264	BC024659
LOLS02564	-0.416459	-1.33465	8.82542	-4.40037	0.00566154	0.0414108	-2.32361	ENSDARG00000037898	ppl	ENSMUSG00000039457	Ppl
LOLS04953	-0.416194	-1.3344	11.5906	-4.21184	0.00686103	0.0460512	-2.53695	ENSDARG00000077353	rerea	ENSMUSG00000039852	Rere
A_15_P102633	-0.415883	-1.33412	12.3279	-7.90761	0.00033811	0.00986719	0.792703	ENSDARG00000075422	MRPL49	ENSMUSG00000007338	Mrpl49
A_15_P110583	-0.415633	-1.33388	9.36508	-5.05653	0.00301453	0.0288195	-1.62269	ENSDARG00000036375	cyfip2	ENSMUSG00000020340	Cyfip2
A_15_P107619	-0.41539	-1.33366	9.98921	-6.30471	0.00105078	0.0165792	-0.452383	ENSDARG00000052697	fam172a	ENSMUSG00000064138	Fam172a
LOLS09138	-0.415221	-1.3335	10.9792	-5.04752	0.00303953	0.0289244	-1.63188	ENSDARG00000044669	hp1bp3	ENSMUSG00000028759	Hp1bp3
A_15_P118316	-0.414622	-1.33295	10.2928	-4.90401	0.00347226	0.031173	-1.77997	ENSDARG00000045606	alkbh3	ENSMUSG00000040174	Alkbh3
LOLS15260	-0.41449	-1.33283	15.703	-5.41754	0.00218237	0.024199	-1.26336	ENSDARG00000058041	ndufa8	ENSMUSG00000026895	Ndufa8
LOLS00617	-0.413987	-1.33236	9.91694	-4.90767	0.00346038	0.0311098	-1.77616	ENSDARG00000012078	meis1	ENSMUSG00000020160	Meis1
A_15_P100089	-0.413883	-1.33227	8.43727	-7.02992	0.000612632	0.0127307	0.142695	ENSDARG00000079996	stac3	ENSMUSG00000040287	Stac3
A_15_P109811	-0.413422	-1.33184	13.0526	-5.8424	0.00152171	0.0198846	-0.862768	ENSDARG00000011496	ppm1bb	ENSMUSG00000061130	Ppm1b
LOLS08159	-0.412011	-1.33054	12.3696	-6.14345	0.0011927	0.0176716	-0.592637	ENSDARG00000016717	gcsha	ENSMUSG00000034424	Gcsh
LOLS01575	-0.411719	-1.33027	10.4255	-4.16721	0.0071858	0.0474802	-2.58825	ENSDARG00000003835	stom	ENSMUSG00000026880	Stom
LOL04452	-0.411268	-1.32985	10.0646	-7.43928	0.000460895	0.0112505	0.454772	ENSDARG00000011662	chuk	ENSMUSG00000025199	Chuk
A_15_P110601	-0.410854	-1.32947	11.9014	-5.79977	0.00157634	0.0202613	-0.901924	ENSDARG00000058148 ENSDARG00000091245	DNAJC7 (1 of 2) dnajc7
LOLS14337	-0.410805	-1.32943	11.9914	-4.62225	0.00454498	0.0363911	-2.07944	ENSDARG00000042518	hipk2	ENSMUSG00000061436	Hipk2
LOLS10455	-0.410551	-1.32919	8.46498	-4.71291	0.00416302	0.0347016	-1.98182	ENSDARG00000053484	syne2b	ENSMUSG00000063450	Syne2
A_15_P102943	-0.40982	-1.32852	10.5461	-5.85238	0.00150924	0.0197684	-0.853638	ENSDARG00000018745	psip1	ENSMUSG00000028484	Psip1
A_15_P105008	-0.409705	-1.32841	9.98779	-5.26331	0.00250045	0.0261963	-1.41468	ENSDARG00000054999	zgc:66475
A_15_P120826	-0.409094	-1.32785	9.46482	-4.2133	0.00685067	0.0460276	-2.53527	ENSDARG00000074531	SPAG9 (2 of 2)	ENSMUSG00000020859	Spag9
A_15_P115898	-0.408529	-1.32733	11.0262	-9.81977	0.000110484	0.00630768	1.99232	ENSDARG00000037589	C23H20orf11 (2 of 2)	ENSMUSG00000027573	2310003C23Rik
LOLS04188	-0.4083	-1.32712	8.67597	-6.72074	0.00076661	0.0141908	-0.104118	ENSDARG00000061108	ep300b	ENSMUSG00000055024	Ep300
A_15_P119833	-0.40751	-1.32639	9.84417	-7.01077	0.000621052	0.012836	0.127691	ENSDARG00000039136	cox16	ENSMUSG00000091803	Cox16
A_15_P112610	-0.407308	-1.32621	13.5407	-5.6764	0.00174771	0.0214701	-1.01652	ENSDARG00000018130	rhot1a	ENSMUSG00000017686	Rhot1
LOLS12792	-0.406628	-1.32558	11.0045	-4.39376	0.00569931	0.0414904	-2.33099	ENSDARG00000029331	atxn7l3	ENSMUSG00000059995	Atxn7l3 Atxn7l3b
A_15_P103317	-0.406584	-1.32554	9.7335	-4.93562	0.00337118	0.0306387	-1.7471	ENSDARG00000070047	rgs4	ENSMUSG00000002458	Rgs19 Rgs20 Rgs17
LOLS13219	-0.4055	-1.32455	8.97437	-4.78881	0.00387134	0.033158	-1.90101	ENSDARG00000012203 ENSDARG00000076796	dlg3 DLG3 (2 of 2)
LOLS02723	-0.404904	-1.324	8.96926	-4.58139	0.00473019	0.0371741	-2.12385	ENSDARG00000016085	mbnl3	ENSMUSG00000036109	Mbnl3
A_15_P117316	-0.40463	-1.32375	9.55064	-11.2598	5.38274e-05	0.00511963	2.74105	ENSDARG00000043635	C18H16orf61	ENSMUSG00000014633	2310061C15Rik
LOLS10587	-0.404282	-1.32343	12.507	-5.89047	0.00146272	0.0195179	-0.818895	ENSDARG00000055708	timm8b	ENSMUSG00000039016	Timm8b
LOLS04505	-0.403911	-1.32309	10.7881	-5.81079	0.001562	0.0201571	-0.891777	ENSDARG00000070390	flad1	ENSMUSG00000042642	Flad1
LOLS00089	-0.403659	-1.32286	8.72919	-6.16228	0.00117503	0.0175178	-0.576108	ENSDARG00000056783	raraa	ENSMUSG00000037992	Rara
A_15_P121298	-0.403425	-1.32264	9.25121	-5.90609	0.00144412	0.0194059	-0.8047	ENSDARG00000036140	zgc:136220	ENSMUSG00000038135	Crygn
LOLS13719	-0.402944	-1.3222	9.5854	-4.83261	0.0037137	0.0323867	-1.85476	ENSDARG00000067517	CCDC15	ENSMUSG00000034303	Ccdc15
LOLS11402	-0.402381	-1.32169	10.8024	-5.25821	0.00251183	0.0262464	-1.41973	ENSDARG00000053166	chic1	ENSMUSG00000031327	Chic1
LOLS12139	-0.401637	-1.32101	10.8731	-5.98632	0.00135282	0.0187656	-0.73226	ENSDARG00000005679	TRIP10 (1 of 2)	ENSMUSG00000019487	Trip10
A_15_P110817	-0.40161	-1.32098	9.69848	-6.03062	0.00130528	0.0184011	-0.692595	ENSDARG00000025595	agmo	ENSMUSG00000050103	Agmo
LOLS09284	-0.401238	-1.32064	10.7601	-7.03337	0.000611131	0.0127307	0.145391	ENSDARG00000089637	RNASEH2C (1 of 2)	ENSMUSG00000024925	Rnaseh2c
A_15_P105715	-0.401185	-1.32059	8.17697	-5.86149	0.00149796	0.0197258	-0.845313	ENSDARG00000053906	angpt2	ENSMUSG00000022309	Angpt1 Angpt4 Angpt2
A_15_P108300	-0.401111	-1.32052	14.4438	-4.86399	0.00360531	0.0318795	-1.82181	ENSDARG00000008109	eef1da	ENSMUSG00000055762	Eef1d
LOLS08019	-0.401076	-1.32049	8.21282	-7.0277	0.000613605	0.0127307	0.140951	ENSDARG00000058332	KRT18 (3 of 3)	ENSMUSG00000023043	Krt18
LOLS03681	-0.400234	-1.31972	8.41858	-4.37825	0.0057891	0.0418022	-2.34836	ENSDARG00000057121	C7 (1 of 2)	ENSMUSG00000079105	C7
LOLS06332	-0.400096	-1.3196	9.12413	-4.11256	0.00760757	0.0493921	-2.65149	ENSDARG00000078145	si:ch211-218g4.2	ENSMUSG00000033697	Arhgap39
A_15_P119271	-0.399848	-1.31937	9.19071	-4.8602	0.00361821	0.0319186	-1.82578	ENSDARG00000095288	si:ch211-250o15.2	ENSMUSG00000035969	Rusc2 Rusc1
LOLS09753	-0.399484	-1.31904	15.1507	-4.8506	0.00365108	0.0320453	-1.83585	ENSDARG00000075709	NDUFB3	ENSMUSG00000026032	Ndufb3
A_15_P112958	-0.399135	-1.31872	13.4771	-4.95188	0.00332051	0.0303823	-1.73025	ENSDARG00000044537	calm3b	ENSMUSG00000001175	Calm1
LOLS05185	-0.399113	-1.3187	10.7483	-8.17597	0.000285114	0.00914711	0.977761	ENSDARG00000087216	NDUFAF3	ENSMUSG00000070283	Ndufaf3
A_15_P112905	-0.399109	-1.31869	8.86512	-6.83111	0.00070697	0.0136593	-0.0148757	ENSDARG00000037758	tlr2	ENSMUSG00000027995	Tlr2
A_15_P109650	-0.398587	-1.31822	17.2463	-5.66007	0.00177196	0.0216329	-1.03183	ENSDARG00000032970	cox4i1	ENSMUSG00000031818	Cox4i1
LOLS12061	-0.398313	-1.31797	11.5736	-5.88841	0.00146519	0.0195294	-0.820769	ENSDARG00000070607	mrpl36	ENSMUSG00000021607	Mrpl36
LOLS11045	-0.397759	-1.31746	15.9108	-4.38484	0.00575073	0.0416527	-2.34097	ENSDARG00000056108	ndufa4	ENSMUSG00000029632	Ndufa4
A_15_P101574	-0.397621	-1.31733	8.11052	-9.25886	0.000150098	0.00713033	1.6674	ENSDARG00000061066	c2cd2l	ENSMUSG00000032120	C2cd2l
LOLS10451	-0.397599	-1.31731	8.06655	-5.40915	0.00219842	0.0242595	-1.27151	ENSDARG00000077111	fzd4	ENSMUSG00000049791	Fzd4
LOLS07847	-0.397025	-1.31679	10.7387	-4.23312	0.00671205	0.0455029	-2.51259	ENSDARG00000090675	APBA3	ENSMUSG00000004931	Apba3
LOLS10733	-0.396889	-1.31667	12.4264	-5.74118	0.00165518	0.0208336	-0.956107	ENSDARG00000003811	plxnb2a	ENSMUSG00000036606	Plxnb2
LOLS02054	-0.396813	-1.3166	8.75978	-7.61821	0.000408664	0.0106226	0.586209	ENSDARG00000061272	SLC41A3	ENSMUSG00000030089	Slc41a3
A_15_P121258	-0.396626	-1.31643	13.1106	-15.215	1.08153e-05	0.00371488	4.31963	ENSDARG00000010400	lrrfip2	ENSMUSG00000032497	Lrrfip2
A_15_P105911	-0.394864	-1.31482	8.90319	-4.5116	0.00506677	0.0386337	-2.20027	ENSDARG00000018742	psme4b	ENSMUSG00000040850	Psme4
A_15_P118459	-0.394251	-1.31426	8.43742	-7.1226	0.00057372	0.0123633	0.214782	ENSDARG00000086495	CU459095.1	ENSMUSG00000026333	Gin1
A_15_P102006	-0.394238	-1.31425	8.41244	-4.56224	0.00481991	0.0376129	-2.14475	ENSDARG00000022560	clcnk	ENSMUSG00000006216	Clcnkb Clcnka
LOLS04827	-0.394077	-1.3141	10.4501	-4.9797	0.00323582	0.0300135	-1.70151	ENSDARG00000010721	sept6	ENSMUSG00000050379	38961
A_15_P109588	-0.393298	-1.31339	9.49998	-4.75922	0.00398216	0.0337136	-1.93241	ENSDARG00000077291	rps2	ENSMUSG00000044533	Rps2 Gm6139 Gm4968 Gm8225 Gm5921 Rps2-ps6 Gm6576 Gm8841 Rps2-ps5
LOLS07579	-0.393226	-1.31333	10.2285	-7.71435	0.000383469	0.0104118	0.655628	ENSDARG00000056005	dnajc18	ENSMUSG00000024350	Dnajc18
LOLS10444	-0.393203	-1.31331	10.5751	-5.00253	0.00316816	0.0296738	-1.67799	ENSDARG00000044915	sfmbt1	ENSMUSG00000006527	Sfmbt1
A_15_P105294	-0.392702	-1.31285	8.69596	-6.31346	0.00104366	0.0165089	-0.444857	ENSDARG00000079752	col6a6	ENSMUSG00000032572	Col6a4 Col6a6 Col6a5
LOLS02959	-0.3916	-1.31185	9.86357	-5.2757	0.00247299	0.0260284	-1.4024	ENSDARG00000019355	SELRC1	ENSMUSG00000048351	2010305A19Rik
LOLS00471	-0.391586	-1.31183	9.64462	-4.25122	0.00658823	0.0450375	-2.49193	ENSDARG00000018303	pea3	ENSMUSG00000017724	Etv4
LOLS00778	-0.389741	-1.31016	8.19889	-9.0926	0.000164897	0.00736489	1.56707	ENSDARG00000011235	otx2	ENSMUSG00000021848	Otx2
A_15_P106179	-0.389269	-1.30973	8.46641	-4.34597	0.00598113	0.0426313	-2.3846	ENSDARG00000077437	CABZ01062452.1	ENSMUSG00000030084	Plxna1
A_15_P114550	-0.389231	-1.3097	12.3257	-7.06005	0.000599654	0.0126237	0.166224	ENSDARG00000014333	ormdl1	ENSMUSG00000026097	Ormdl1
A_15_P109556	-0.389049	-1.30953	9.68905	-4.88664	0.0035293	0.0314095	-1.7981	ENSDARG00000000666	creg2	ENSMUSG00000050967	Creg2
A_15_P120437	-0.387725	-1.30833	8.66372	-5.14381	0.00278396	0.0277556	-1.53416	ENSDARG00000037030	casz1	ENSMUSG00000028977	Casz1
A_15_P108054	-0.387075	-1.30774	11.0175	-4.16542	0.00719918	0.0475177	-2.59032	ENSDARG00000039117	tef	ENSMUSG00000022389	Tef
A_15_P113978	-0.387007	-1.30768	11.3965	-6.15364	0.0011831	0.0176033	-0.58369	ENSDARG00000035126	brd3b
LOLS03837	-0.386112	-1.30687	9.39202	-4.34711	0.00597421	0.0426085	-2.38331	ENSDARG00000069331	TRIP6	ENSMUSG00000023348	Trip6
LOLS13300	-0.385709	-1.3065	9.79463	-6.41272	0.000966672	0.0158414	-0.360116	ENSDARG00000022254	prkcbb	ENSMUSG00000052889	Prkcb
LOL04519	-0.385454	-1.30627	9.55428	-4.45249	0.00537346	0.0400893	-2.26558	ENSDARG00000006609	map2k2a	ENSMUSG00000035027	Map2k2
A_15_P102502	-0.385213	-1.30605	11.3422	-9.5046	0.000130979	0.00681512	1.81227	ENSDARG00000038000	CRLS1	ENSMUSG00000027357	Crls1
LOLS07909	-0.385083	-1.30593	13.3371	-5.53521	0.0019709	0.0228438	-1.15006	ENSDARG00000071468	MRPL54	ENSMUSG00000034932	Mrpl54
LOLS11356	-0.385019	-1.30588	8.32243	-4.73432	0.00407825	0.0342856	-1.95893	ENSDARG00000078882	CR407583.2
LOLS13613	-0.384903	-1.30577	11.161	-8.07411	0.000303998	0.00937756	0.908228	ENSDARG00000003270 ENSDARG00000092002	dhps DHPS (2 of 2)
LOLS01767	-0.384455	-1.30537	8.75258	-6.90823	0.000668497	0.0132993	0.0467231	ENSDARG00000033160	nr1d1	ENSMUSG00000020889	Nr1d1
LOLS02345	-0.383928	-1.30489	14.7838	-4.62253	0.00454377	0.0363911	-2.07915	ENSDARG00000038076	ROMO1	ENSMUSG00000067847	Romo1
LOLS10465	-0.383863	-1.30483	10.4744	-4.34149	0.00600838	0.0427485	-2.38965	ENSDARG00000027687	C10H20orf30 (2 of 2)	ENSMUSG00000027341	5730494N06Rik
LOLG255	-0.383123	-1.30416	8.98007	-8.75275	0.000200819	0.00786944	1.35593	ENSDARG00000007369	tcf7l1b	ENSMUSG00000055799	Tcf7l1
A_15_P100826	-0.382921	-1.30398	11.836	-4.78976	0.00386783	0.0331474	-1.9	ENSDARG00000029459	thrap6	ENSMUSG00000038622	Med30
LOLS09354	-0.382377	-1.30349	11.1874	-5.37747	0.00226028	0.0246558	-1.30237	ENSDARG00000058543	lama5	ENSMUSG00000015647	Lama5
A_15_P115438	-0.38221	-1.30334	11.1678	-7.67349	0.000393949	0.010482	0.626224	ENSDARG00000033973	mrps23	ENSMUSG00000023723	Mrps23
A_15_P100306	-0.382174	-1.3033	9.22209	-5.14011	0.00279332	0.0278104	-1.53789	ENSDARG00000024090	DNAJC4	ENSMUSG00000024963	Dnajc4
LOLS02906	-0.381945	-1.3031	11.587	-5.66587	0.00176331	0.0215638	-1.02639	ENSDARG00000019420	etnk1	ENSMUSG00000030275	Etnk1
A_15_P108794	-0.381627	-1.30281	10.1755	-7.31186	0.000502861	0.0117386	0.359368	ENSDARG00000091127	klf15	ENSMUSG00000030087	Klf15
LOLS10481	-0.378057	-1.29959	14.5872	-4.65567	0.00439968	0.035873	-2.04331	ENSDARG00000091079	C16H7orf30	ENSMUSG00000029815	2410003K15Rik
A_15_P106635	-0.377125	-1.29875	8.20661	-5.3769	0.00226141	0.0246558	-1.30292	ENSDARG00000078090	PTPRU (2 of 3)	ENSMUSG00000028909	Ptpru
A_15_P105547	-0.375607	-1.29739	11.1442	-7.31648	0.000501266	0.0117266	0.362849	ENSDARG00000038064	vps24	ENSMUSG00000053119	Chmp3
LOLS03302	-0.375528	-1.29731	9.67387	-6.66462	0.000799173	0.0144748	-0.149991	ENSDARG00000044182	stau1	ENSMUSG00000039536	Stau1
A_15_P108500	-0.374396	-1.2963	9.72933	-4.38667	0.00574013	0.0415917	-2.33892	ENSDARG00000033548	nkiras1	ENSMUSG00000021772	Nkiras1
A_15_P120058	-0.374255	-1.29617	8.49306	-6.06125	0.00127355	0.0181746	-0.665312	ENSDARG00000054616	cldni	ENSMUSG00000041378	Cldn5
A_15_P118589	-0.374196	-1.29612	12.9095	-7.50539	0.000440738	0.0109989	0.503674	ENSDARG00000015050	calm3b	ENSMUSG00000019370	Calm3 Calm2
LOLS01746	-0.373804	-1.29577	12.8413	-4.31789	0.00615413	0.0433049	-2.41626	ENSDARG00000011885	mrpl19	ENSMUSG00000030045	Mrpl19
LOLS07359	-0.373692	-1.29566	12.1734	-4.39107	0.00571475	0.0415174	-2.334	ENSDARG00000063249	mrpl9	ENSMUSG00000028140	Mrpl9
A_15_P103662	-0.37276	-1.29483	11.7536	-4.96432	0.00328233	0.0302247	-1.71739	ENSDARG00000029587	MSRA	ENSMUSG00000054733	Msra
LOLS06513	-0.372235	-1.29436	11.025	-5.68393	0.00173664	0.0214228	-1.00946	ENSDARG00000003032	eif4a1b	ENSMUSG00000059796	Eif4a1
LOLS07917	-0.370254	-1.29258	9.64137	-4.23094	0.00672719	0.0455414	-2.51509	ENSDARG00000052851	golph3	ENSMUSG00000022200	Golph3
LOLS15829	-0.370198	-1.29253	10.6966	-4.63856	0.00447341	0.0361454	-2.06179	ENSDARG00000079388	agrn	ENSMUSG00000041936	Agrn
LOLS08200	-0.369461	-1.29187	10.3307	-4.37481	0.00580919	0.0418608	-2.35221	ENSDARG00000006840	gnmt	ENSMUSG00000002769	Gnmt
LOLS01380	-0.36942	-1.29183	9.2184	-9.44688	0.0001352	0.00688389	1.7786	ENSDARG00000070474	arid3b	ENSMUSG00000004661	Arid3b
A_15_P106263	-0.369399	-1.29181	11.8398	-4.38428	0.00575398	0.0416641	-2.3416	ENSDARG00000012035	zgc:100832	ENSMUSG00000029001	Fbxo44 Fbxo6
LOLS06968	-0.369397	-1.29181	13.9049	-5.10062	0.00289541	0.0282563	-1.57783	ENSDARG00000013075	mrpl11	ENSMUSG00000024902	Mrpl11
LOLS03217	-0.369374	-1.29179	9.74795	-6.12295	0.00121229	0.0177537	-0.610691	ENSDARG00000042308	arhgef18b	ENSMUSG00000004568	Arhgef18
LOLS07867	-0.368868	-1.29134	11.2341	-5.89149	0.0014615	0.0195143	-0.81797	ENSDARG00000068516	hapln1b	ENSMUSG00000021613	Hapln1
A_15_P119740	-0.368368	-1.29089	13.4201	-4.38046	0.00577619	0.0417521	-2.34588	ENSDARG00000016200	trib3	ENSMUSG00000032715	Trib3
LOLS11498	-0.368194	-1.29074	8.26957	-7.13906	0.000567115	0.0123028	0.227493	ENSDARG00000040747	tm4sf4	ENSMUSG00000027801	Tm4sf4
LOLS14701	-0.3677	-1.29029	9.85445	-5.81662	0.00155448	0.0201344	-0.886418	ENSDARG00000021366	fbp1a	ENSMUSG00000021456	Fbp2
A_15_P117627	-0.367522	-1.29014	10.6093	-4.67377	0.00432321	0.0354768	-2.02381	ENSDARG00000008884	hprt1	ENSMUSG00000025630	Hprt
A_15_P109441	-0.367354	-1.28998	9.14703	-5.11006	0.00287061	0.0281971	-1.56826	ENSDARG00000037046	rad51l1	ENSMUSG00000059060	Rad51l1
LOLS10741	-0.365222	-1.28808	10.6774	-7.96067	0.000326775	0.00969256	0.829773	ENSDARG00000043388	C20H2orf28	ENSMUSG00000013622	0610007C21Rik
LOLS16018	-0.365016	-1.2879	10.3222	-6.57368	0.000855421	0.0148861	-0.225047	ENSDARG00000034013	zgc:66326	ENSMUSG00000048027	Rgmb
A_15_P110257	-0.364851	-1.28775	8.63316	-5.10126	0.00289373	0.0282563	-1.57718	ENSDARG00000094351	notch1a
A_15_P121067	-0.364686	-1.2876	10.2131	-4.60267	0.00463267	0.0367818	-2.10069	ENSDARG00000059057	ATP6V0E2	ENSMUSG00000039347	Atp6v0e2
LOLS09307	-0.364317	-1.28727	13.7489	-6.09902	0.00123563	0.0179229	-0.631821	ENSDARG00000056165	C19H6orf136	ENSMUSG00000050705	2310061I04Rik
LOLS12733	-0.364195	-1.28716	9.72186	-5.99062	0.00134812	0.0187351	-0.728398	ENSDARG00000060790	FOXRED1	ENSMUSG00000039048	Foxred1
A_15_P113567	-0.3633	-1.28636	8.08695	-6.56001	0.000864271	0.0149559	-0.236409	ENSDARG00000053510 ENSDARG00000088878	c1qtnf1 C1QTNF1 (2 of 2)
LOLS05456	-0.362338	-1.28551	10.846	-6.76882	0.000739936	0.0139238	-0.0650838	ENSDARG00000086463	KLHL9	ENSMUSG00000036782	Klhl13 Klhl9
LOLS08100	-0.36229	-1.28547	11.4769	-7.06225	0.000598718	0.0126207	0.167939	ENSDARG00000091001	MYCBP	ENSMUSG00000028647	Mycbp
A_15_P118206	-0.362131	-1.28532	9.93779	-5.64987	0.00178732	0.0217223	-1.04141	ENSDARG00000005448	MTFMT	ENSMUSG00000059183	Mtfmt
A_15_P112588	-0.361745	-1.28498	11.3857	-4.42485	0.00552409	0.0407564	-2.2963	ENSDARG00000021195	st8sia6	ENSMUSG00000003418	St8sia6 St8sia5
A_15_P102857	-0.361732	-1.28497	8.63457	-4.20197	0.0069314	0.0463081	-2.54827	ENSDARG00000006747	zgc:92710	ENSMUSG00000057716	Gm5567
A_15_P121410	-0.361559	-1.28481	12.3784	-4.11514	0.00758702	0.0492957	-2.6485	ENSDARG00000019223	arglu1a	ENSMUSG00000040459	Arglu1
A_15_P100949	-0.361381	-1.28466	9.63806	-6.05481	0.00128014	0.0182127	-0.671035	ENSDARG00000010248	WDR54	ENSMUSG00000030032	Wdr54
LOLS07518	-0.360786	-1.28413	8.22034	-4.50133	0.00511863	0.0388716	-2.21159	ENSDARG00000004988	ppp3ca	ENSMUSG00000021816	Ppp3cb Ppp3cc Ppp3ca
A_15_P116648	-0.360751	-1.28409	8.96943	-6.08347	0.00125108	0.0180445	-0.64559	ENSDARG00000075528	C17orf108	ENSMUSG00000072640	1810012P15Rik
LOLS05363	-0.360536	-1.2839	10.0917	-6.93241	0.000656938	0.013175	0.0659158	ENSDARG00000053474	TDRKH	ENSMUSG00000041912	Tdrkh
LOLS05043	-0.360497	-1.28387	10.2625	-4.89323	0.00350755	0.0313055	-1.79122	ENSDARG00000069102	zgc:112962	ENSMUSG00000026466	Tor1aip1 Tor1aip2
LOLS09877	-0.360477	-1.28385	11.2016	-5.09601	0.00290761	0.0283164	-1.58251	ENSDARG00000060841	PIK3C2A	ENSMUSG00000030660	Pik3c2a
LOLS15129	-0.360288	-1.28368	11.5776	-4.90857	0.00345748	0.0311094	-1.77523	ENSDARG00000005315	celf1	ENSMUSG00000005506	Celf1
LOLS13603	-0.36001	-1.28344	13.4156	-5.27707	0.00247	0.0260221	-1.40105	ENSDARG00000059097	nktr	ENSMUSG00000032525	Nktr
A_15_P112176	-0.359563	-1.28304	13.8928	-6.18934	0.00115016	0.0173684	-0.552417	ENSDARG00000046004	capzb	ENSMUSG00000028745	Capzb
A_15_P120722	-0.359541	-1.28302	9.02621	-4.53496	0.00495114	0.038134	-2.17461	ENSDARG00000010207	smad3b	ENSMUSG00000032402	Smad3
LOLS07966	-0.359381	-1.28287	9.5253	-4.39875	0.00567076	0.0414429	-2.32541	ENSDARG00000094839	ROCK2 (11 of 11)	ENSMUSG00000020580	Rock2
LOLS15627	-0.359198	-1.28271	10.005	-7.7193	0.000382223	0.0104118	0.659175	ENSDARG00000073788	C14H4orf14	ENSMUSG00000036285	2610024G14Rik
LOL05250	-0.359156	-1.28268	8.23077	-14.051	1.65711e-05	0.00385453	3.9147	ENSDARG00000032831	htra1a	ENSMUSG00000006205	Htra1
LOLS07156	-0.358998	-1.28253	16.0069	-6.41967	0.000961537	0.0157989	-0.354228	ENSDARG00000095897	ATP5EP2	ENSMUSG00000016252	Atp5e
LOLS09829	-0.358024	-1.28167	10.5757	-4.17332	0.00714034	0.0473169	-2.58121	ENSDARG00000013653	ELTD1	ENSMUSG00000039167	Eltd1
LOLS07473	-0.357258	-1.28099	10.1743	-4.99904	0.00317838	0.0297187	-1.68158	ENSDARG00000007302	sh3gl3	ENSMUSG00000030638	Sh3gl3
LOLS06759	-0.3572	-1.28094	10.0789	-4.7783	0.00391027	0.033335	-1.91214	ENSDARG00000014825	si:dkeyp-69b9.6
A_15_P110291	-0.356941	-1.28071	9.33484	-4.60121	0.00463929	0.0368195	-2.10228	ENSDARG00000037906	alkbh7	ENSMUSG00000002661	Alkbh7
LOLS07124	-0.35646	-1.28028	9.07677	-4.50758	0.00508698	0.0387272	-2.2047	ENSDARG00000011466	lace1a	ENSMUSG00000038302	Lace1
LOLS05845	-0.355844	-1.27973	11.4623	-5.72234	0.00168149	0.0210146	-0.973623	ENSDARG00000070435	vapb	ENSMUSG00000054455	Vapb
A_15_P118274	-0.355769	-1.27967	12.8642	-6.38959	0.000984004	0.0159837	-0.379763	ENSDARG00000004680	dnajb6a	ENSMUSG00000029131	Dnajb6 Dnajb7 Dnajb8 Dnajb3 Dnajb3 Dnajb3 4930503B20Rik 4930503B20Rik 4930503B20Rik
LOLS04807	-0.355761	-1.27966	9.2799	-6.79504	0.000725845	0.0138204	-0.0438984	ENSDARG00000007425	apol1	ENSMUSG00000090698	Apold1
LOL02865	-0.354959	-1.27895	8.21736	-12.6654	2.88426e-05	0.00439534	3.37194	ENSDARG00000060017	CLEC3A	ENSMUSG00000008874	Clec3a
A_15_P120928	-0.353997	-1.2781	13.6949	-4.62196	0.00454626	0.0363911	-2.07976	ENSDARG00000092895	si:dkey-188i13.11	ENSMUSG00000021208	Ifi27l2b Ifi27l1 Ifi27l2a
A_15_P118069	-0.353387	-1.27756	8.459	-4.58165	0.00472898	0.0371719	-2.12357	ENSDARG00000044968	vcl	ENSMUSG00000021823	Vcl Gm14025
A_15_P114073	-0.353151	-1.27735	9.22296	-6.11103	0.00122385	0.0178581	-0.621207	ENSDARG00000052341	sgcb	ENSMUSG00000029156	Sgcb
A_15_P101834	-0.352331	-1.27662	12.0331	-5.23523	0.00256396	0.0265024	-1.44258	ENSDARG00000052875	tusc2a	ENSMUSG00000010054	Tusc2
LOLS08373	-0.351954	-1.27629	11.1002	-6.11904	0.00121607	0.0177805	-0.614137	ENSDARG00000042337	chrac1	ENSMUSG00000068391	Chrac1
A_15_P119895	-0.351722	-1.27608	10.9914	-8.12283	0.000294789	0.00924718	0.941591	ENSDARG00000007916	xpnpep3	ENSMUSG00000022401	Xpnpep3
A_15_P115087	-0.35164	-1.27601	8.42333	-5.70376	0.00170792	0.0211884	-0.99094	ENSDARG00000016490	RAB11FIP3	ENSMUSG00000037098	Rab11fip3
LOLS05249	-0.351147	-1.27557	8.57564	-6.26147	0.00108681	0.016931	-0.489695	ENSDARG00000027109	zfr	ENSMUSG00000022201	Zfr
A_15_P107313	-0.351024	-1.27547	14.0285	-4.52194	0.00501525	0.0384168	-2.18891	ENSDARG00000014106	cfl2	ENSMUSG00000062929	Cfl2
LOLS16290	-0.350409	-1.27492	10.9423	-9.43636	0.000135986	0.00689162	1.77244	ENSDARG00000021864	rplp1	ENSMUSG00000007892	Rplp1 Gm10073 Gm5299 Gm17511 Gm5244 Gm3109
A_15_P116629	-0.349946	-1.27451	12.3516	-5.57223	0.00190934	0.0224428	-1.11479	ENSDARG00000003206	CHCHD6 (1 of 2)	ENSMUSG00000030086	Chchd6
LOLS13202	-0.349593	-1.2742	11.2535	-4.54829	0.00488654	0.0378918	-2.16001	ENSDARG00000003132	apip	ENSMUSG00000010911	Apip
A_15_P105118	-0.349387	-1.27402	9.70251	-4.67879	0.00430227	0.0353384	-2.01841	ENSDARG00000009273	ppm1d	ENSMUSG00000020525	Ppm1d
A_15_P119897	-0.34871	-1.27342	8.92378	-8.15665	0.000288587	0.00918366	0.96464	ENSDARG00000077226	smarca4	ENSMUSG00000032187	Smarca4
A_15_P105688	-0.348685	-1.2734	10.7062	-4.18834	0.00702988	0.0467424	-2.56392	ENSDARG00000012588	ptdss1	ENSMUSG00000021518	Ptdss1
LOLS06052	-0.348497	-1.27323	8.28377	-6.0642	0.00127054	0.0181509	-0.662691	ENSDARG00000017246	PRX (1 of 2)	ENSMUSG00000053198	Prx
LOLS12409	-0.348019	-1.27281	10.3402	-5.42478	0.00216862	0.0240963	-1.25634	ENSDARG00000040450	pemt	ENSMUSG00000000301	Pemt
LOLS01595	-0.347651	-1.27249	12.5649	-11.154	5.65793e-05	0.00522172	2.68984	ENSDARG00000032013	pafah1b1a	ENSMUSG00000020745	Pafah1b1
LOLS09730	-0.347407	-1.27227	8.68639	-4.40657	0.00562636	0.0412669	-2.31668	ENSDARG00000011564	sfpq	ENSMUSG00000028820	Sfpq
A_15_P104457	-0.347262	-1.27214	11.2851	-5.32036	0.00237692	0.0254442	-1.35833	ENSDARG00000009169	mobkl1aa	ENSMUSG00000006262	Mob1b
A_15_P107718	-0.346471	-1.27145	8.83206	-7.65464	0.000398896	0.0105331	0.612608	ENSDARG00000063538	KALRN (2 of 2)	ENSMUSG00000061751	Kalrn
A_15_P116007	-0.346297	-1.27129	9.99142	-6.03196	0.00130387	0.0183946	-0.691396	ENSDARG00000011723	C2H5orf22	ENSMUSG00000022195	6030458C11Rik
A_15_P112812	-0.346223	-1.27123	8.92094	-5.41632	0.0021847	0.0242024	-1.26455	ENSDARG00000042133	si:dkey-51e6.1
LOLS01112	-0.345452	-1.27055	12.9246	-4.20769	0.00689048	0.0461845	-2.5417	ENSDARG00000056438	her9	ENSMUSG00000022528	Hes1
LOLS06354	-0.345021	-1.27017	11.3854	-4.2469	0.00661759	0.0451547	-2.49686	ENSDARG00000028379	TRUB2	ENSMUSG00000039826	Trub2
LOLS06400	-0.343036	-1.26842	10.743	-4.32708	0.00609693	0.0431088	-2.40589	ENSDARG00000015905	lztr1	ENSMUSG00000022761	Lztr1
LOLS07769	-0.342973	-1.26837	10.3594	-4.62504	0.00453264	0.036368	-2.07642	ENSDARG00000004261	tmed9	ENSMUSG00000058569	Tmed9
A_15_P102195	-0.342703	-1.26813	13.1058	-6.59143	0.000844088	0.014826	-0.210325	ENSDARG00000041338	mrpl15	ENSMUSG00000033845	Mrpl15
A_15_P107277	-0.342528	-1.26798	9.38989	-8.80989	0.000194182	0.00778149	1.39201	ENSDARG00000038141	atf4b2	ENSMUSG00000042406	Atf4
A_15_P103378	-0.342143	-1.26764	17.0973	-5.5668	0.00191824	0.0224863	-1.11996	ENSDARG00000054588	COX6A2	ENSMUSG00000030785	Cox6a2 Cox6a1
LOLS04812	-0.341739	-1.26728	11.691	-5.5388	0.00196484	0.022812	-1.14664	ENSDARG00000052462	pisd	ENSMUSG00000023452	Pisd
LOLS12977	-0.341537	-1.26711	8.86211	-6.66713	0.000797686	0.0144629	-0.147937	ENSDARG00000037020	kif1b	ENSMUSG00000063077	Kif1b
LOLS11676	-0.339994	-1.26575	10.145	-5.96396	0.00137757	0.018957	-0.752365	ENSDARG00000063213	mtif2	ENSMUSG00000020459	Mtif2
LOLS06683	-0.339917	-1.26568	10.0005	-4.8653	0.00360084	0.0318563	-1.82043	ENSDARG00000029615	zgc:77056	ENSMUSG00000032551	1110059G10Rik
A_15_P101655	-0.339911	-1.26568	8.54293	-4.24876	0.00660496	0.0451091	-2.49474	ENSDARG00000012674	RPUSD4	ENSMUSG00000032044	Rpusd4
A_15_P101629	-0.339237	-1.26509	8.94119	-4.31643	0.00616332	0.0433234	-2.41792	ENSDARG00000087333	scoc	ENSMUSG00000063253	Scoc
LOLS05610	-0.339087	-1.26496	8.53109	-4.90167	0.00347988	0.0312136	-1.78241	ENSDARG00000038694	zgc:101744
LOL03698	-0.338514	-1.26445	8.62635	-6.60771	0.000833849	0.0146999	-0.196854	ENSDARG00000090856	CABZ01112729.1	ENSMUSG00000027978	Prss12 A430110N23Rik
LOLS04888	-0.338379	-1.26434	10.2301	-6.66778	0.000797295	0.0144629	-0.147396	ENSDARG00000015206	HNRNPU (2 of 2)	ENSMUSG00000039630	Hnrnpu
LOLS06888	-0.338323	-1.26429	10.9335	-5.09466	0.00291119	0.0283322	-1.58388	ENSDARG00000070566	pmpca	ENSMUSG00000026926	Pmpca
A_15_P107043	-0.337413	-1.26349	11.1371	-5.99041	0.00134835	0.0187351	-0.728588	ENSDARG00000012874	SNAP23 (1 of 2)	ENSMUSG00000027287	Snap23
A_15_P104887	-0.337019	-1.26314	10.1899	-7.49488	0.000443872	0.0110341	0.495927	ENSDARG00000013973	pex3	ENSMUSG00000019809	Pex3
LOLS05671	-0.337014	-1.26314	10.0714	-4.20735	0.00689296	0.046194	-2.5421	ENSDARG00000045870	PLEKHA5	ENSMUSG00000030231	Plekha5
LOLS09679	-0.336518	-1.26271	9.01045	-4.50235	0.00511341	0.0388456	-2.21045	ENSDARG00000079062	SAMD1 (2 of 2)	ENSMUSG00000079003	Samd1
LOL02914	-0.336268	-1.26249	8.43693	-4.95229	0.00331925	0.0303823	-1.72983	ENSDARG00000007609	hoxa13a	ENSMUSG00000038203	Hoxa13
LOLS15530	-0.336228	-1.26245	9.34565	-6.2673	0.00108187	0.0168856	-0.484652	ENSDARG00000002952	smo	ENSMUSG00000001761	Smo
LOLS09459	-0.335523	-1.26183	13.7082	-4.22227	0.00678754	0.0457923	-2.525	ENSDARG00000067975	atpif1	ENSMUSG00000054428	Atpif1
A_15_P118678	-0.334244	-1.26072	13.3645	-4.64324	0.0044531	0.0360528	-2.05673	ENSDARG00000031164	tuba8l2	ENSMUSG00000026202	Tuba4a
A_15_P120170	-0.333952	-1.26046	11.2947	-6.90793	0.000668641	0.0132993	0.0464859	ENSDARG00000004318	cbwd	ENSMUSG00000024878	Cbwd1
A_15_P109852	-0.333881	-1.2604	8.28361	-8.94471	0.000179516	0.0074741	1.47621	ENSDARG00000063509	lrrc58b	ENSMUSG00000034158	Lrrc58
LOL02981	-0.332656	-1.25933	8.38567	-4.74708	0.00402868	0.0340136	-1.94533	ENSDARG00000013057	hoxb5a	ENSMUSG00000038700	Hoxb5
LOLS10680	-0.332604	-1.25928	9.30732	-7.07103	0.000595006	0.0125861	0.174772	ENSDARG00000027154	tpd52l2a	ENSMUSG00000000827	Tpd52l2 Trpd52l3
LOLS00737	-0.332407	-1.25911	10.9578	-4.32446	0.00611319	0.0431814	-2.40885	ENSDARG00000070867	smx5	ENSMUSG00000007050	Lsm2
A_15_P110999	-0.33196	-1.25872	10.7417	-4.33716	0.00603483	0.0428377	-2.39453	ENSDARG00000012947	SKA2L	ENSMUSG00000020492	Fam33a
LOLS12636	-0.331603	-1.25841	10.2294	-4.31129	0.00619562	0.0434798	-2.42372	ENSDARG00000057940	dido1	ENSMUSG00000038914	Dido1
LOLS11887	-0.331101	-1.25797	8.68398	-4.28329	0.00637522	0.0441886	-2.45545	ENSDARG00000070801	OPA1 (2 of 2)	ENSMUSG00000038084	Opa1
LOLS13967	-0.330961	-1.25785	8.16159	-5.75876	0.00163106	0.0206768	-0.939806	ENSDARG00000017470	scg2a	ENSMUSG00000050711	Scg2
LOLS12632	-0.330452	-1.25741	13.6492	-5.29863	0.00242312	0.0257256	-1.37974	ENSDARG00000042077	mrps7	ENSMUSG00000046756	Mrps7
LOLS01698	-0.330243	-1.25723	11.7586	-7.79922	0.000362726	0.0101807	0.716223	ENSDARG00000074533	SLC25A38 (2 of 2)	ENSMUSG00000032519	Slc25a38
LOLS10627	-0.329799	-1.25684	8.30534	-4.70666	0.00418813	0.0347837	-1.9885	ENSDARG00000000183	ptpn4b	ENSMUSG00000026384	Ptpn4 Ptpn3
LOLS14667	-0.328492	-1.2557	8.38263	-8.37902	0.000251414	0.00863567	1.11385	ENSDARG00000094850	si:dkey-88l16.5
A_15_P120945	-0.327751	-1.25506	13.5528	-4.38916	0.00572573	0.041543	-2.33613	ENSDARG00000017500	rock2a	ENSMUSG00000020580	Rock2
LOLS07408	-0.327576	-1.2549	8.52995	-4.45274	0.00537212	0.0400893	-2.26531	ENSDARG00000042510	si:dkey-11e23.4	ENSMUSG00000021226	Acot2 Acot3 Acot5 Acot6 Acot4 Acot1
LOLS07557	-0.327204	-1.25458	12.4399	-5.86248	0.00149674	0.019721	-0.844407	ENSDARG00000014806	ptplb	ENSMUSG00000035376	Ptplb
A_15_P103963	-0.326685	-1.25413	12.9409	-4.59685	0.00465912	0.0368672	-2.10702	ENSDARG00000041720	arpc5la	ENSMUSG00000026755	Arpc5l
A_15_P100021	-0.326326	-1.25382	9.00123	-5.27353	0.00247778	0.0260471	-1.40455	ENSDARG00000078835	ICT1	ENSMUSG00000018858	Ict1
LOLS10279	-0.32554	-1.25313	9.30954	-5.20321	0.00263865	0.0269271	-1.47452	ENSDARG00000092933	cbx8a	ENSMUSG00000025578	Cbx8
A_15_P112074	-0.325047	-1.25271	11.6643	-8.40846	0.000246924	0.00857165	1.13331	ENSDARG00000068123	gkap1	ENSMUSG00000021552	Gkap1
LOLS06984	-0.324527	-1.25225	9.6003	-4.72685	0.00410761	0.0344522	-1.96691	ENSDARG00000037555	atoh8	ENSMUSG00000037621	Atoh8
LOLS04511	-0.323871	-1.25168	12.2254	-4.48113	0.00522228	0.0393823	-2.23387	ENSDARG00000034293	hif1ab	ENSMUSG00000021109	Hif1a
LOLS00660	-0.323662	-1.2515	9.61482	-4.11031	0.00762549	0.0494565	-2.6541	ENSDARG00000001888	ppm1ba	ENSMUSG00000061130	Ppm1b
A_15_P113422	-0.323642	-1.25149	17.0413	-7.24136	0.000527994	0.0119595	0.305912	ENSDARG00000037860	cox6b2	ENSMUSG00000036751	Cox6b1
LOLS15114	-0.323419	-1.25129	9.37637	-5.21337	0.00261468	0.0267995	-1.46437	ENSDARG00000052907	bcl7a	ENSMUSG00000029438	Bcl7a
A_15_P107804	-0.322951	-1.25089	11.5483	-6.77724	0.000735379	0.0138859	-0.0582766	ENSDARG00000071425	NAT9	ENSMUSG00000015542	Nat9
LOLS13942	-0.322541	-1.25053	11.5191	-4.69677	0.00422824	0.0349897	-1.99911	ENSDARG00000012138	sgce	ENSMUSG00000004631	Sgce
A_15_P110056	-0.321573	-1.24969	11.7741	-4.69854	0.00422103	0.034963	-1.99721	ENSDARG00000059583	wbscr16	ENSMUSG00000061979	Wbscr16
LOLS02093	-0.321347	-1.2495	9.06622	-7.74332	0.000376237	0.0103379	0.67638	ENSDARG00000076801	arap3	ENSMUSG00000024451	Arap3
LOLS03175	-0.321124	-1.2493	8.69579	-6.34622	0.00101749	0.0162805	-0.416772	ENSDARG00000036864	slc34a2b	ENSMUSG00000029188	Slc34a2
LOLS09193	-0.321063	-1.24925	10.0249	-5.34784	0.00231996	0.0250763	-1.33135	ENSDARG00000041997	lztfl1	ENSMUSG00000025245	Lztfl1
A_15_P102662	-0.320987	-1.24918	9.18832	-9.07998	0.000166088	0.0073684	1.55938	ENSDARG00000029259	zgc:136493
A_15_P116569	-0.320503	-1.24877	8.19776	-9.81852	0.000110558	0.00630768	1.99162	ENSDARG00000005629	smyd2b	ENSMUSG00000026603	Smyd2
LOLS08706	-0.320365	-1.24865	10.7314	-5.90397	0.00144662	0.0194195	-0.806621	ENSDARG00000039363	dnajb12	ENSMUSG00000020109	Dnajb12
LOLS13965	-0.320294	-1.24858	8.21898	-5.59716	0.00186915	0.022272	-1.09115	ENSDARG00000092673	si:dkey-181m9.5
LOLS06436	-0.320263	-1.24856	8.81567	-4.39458	0.00569458	0.0414897	-2.33007	ENSDARG00000058891 ENSDARG00000089878	NEDD9 (1 of 2) NEDD9 (2 of 2)
LOLS00165	-0.319988	-1.24832	8.32726	-4.31808	0.00615295	0.0433049	-2.41605	ENSDARG00000013409	bmp2a	ENSMUSG00000027358	Bmp2
A_15_P116615	-0.319521	-1.24792	9.1072	-4.55655	0.00484699	0.0377136	-2.15097	ENSDARG00000058875	pcdh2ac	ENSMUSG00000007440	Pcdha11
LOLS09919	-0.319304	-1.24773	9.07227	-5.49551	0.00203949	0.0232772	-1.18809	ENSDARG00000059475	CAMSAP3 (1 of 2)	ENSMUSG00000044433	Camsap3
A_15_P117361	-0.318918	-1.24739	10.1278	-4.73622	0.00407081	0.0342431	-1.9569	ENSDARG00000002026 ENSDARG00000044462	QKI qk
A_15_P104323	-0.317082	-1.24581	8.9816	-4.66558	0.00435764	0.0356511	-2.03263	ENSDARG00000089225	TROVE2	ENSMUSG00000018199	Trove2
A_15_P116838	-0.317022	-1.24576	9.4928	-6.74421	0.000753454	0.0140726	-0.0850362	ENSDARG00000044134	iars2	ENSMUSG00000026618	Iars2
LOLS14674	-0.316588	-1.24538	9.96917	-5.35484	0.00230569	0.0249631	-1.32449	ENSDARG00000059244	arfip2a	ENSMUSG00000030881	Arfip2
LOL05037	-0.316398	-1.24522	10.7101	-5.64098	0.00180082	0.0217946	-1.04977	ENSDARG00000026845	rhoaa	ENSMUSG00000002233	Rhoc
LOLS01227	-0.316153	-1.24501	8.59186	-5.4574	0.00210793	0.0236724	-1.22478	ENSDARG00000061205	stag1	ENSMUSG00000037286	Stag1
LOLS12253	-0.315909	-1.2448	8.57622	-5.3451	0.00232555	0.0251054	-1.33403	ENSDARG00000013343	KIF26B	ENSMUSG00000026494	Kif26b
LOLS09649	-0.315426	-1.24438	8.32095	-9.02957	0.00017095	0.0073684	1.52854	ENSDARG00000055736	dnah1	ENSMUSG00000019027	Dnahc1
LOLS05929	-0.315304	-1.24427	10.4835	-4.58163	0.00472905	0.0371719	-2.12359	ENSDARG00000073917	B3GALTL (1 of 2)	ENSMUSG00000051950	B3galtl
LOLS09973	-0.315087	-1.24409	11.8453	-5.00517	0.00316043	0.0296362	-1.67528	ENSDARG00000090667	rab6a	ENSMUSG00000030704	Rab6
LOLS01676	-0.314794	-1.24383	9.48467	-4.20489	0.00691048	0.0462507	-2.54492	ENSDARG00000077559	NCOA7 (2 of 2)	ENSMUSG00000039697	Ncoa7
A_15_P100054	-0.314719	-1.24377	15.9509	-9.28031	0.000148304	0.00709222	1.68021	ENSDARG00000005840	got2b	ENSMUSG00000031672	Got2
LOLS15108	-0.313816	-1.24299	8.77334	-6.24823	0.00109813	0.0169675	-0.501165	ENSDARG00000075116	SALL2	ENSMUSG00000049532	Sall2
LOLS07110	-0.313237	-1.24249	10.4377	-4.5341	0.00495537	0.038134	-2.17556	ENSDARG00000018110	PAK4	ENSMUSG00000030602	Pak4
A_15_P107780	-0.312095	-1.24151	9.23413	-6.57787	0.000852734	0.014875	-0.221573	ENSDARG00000018425	wu:fk48d07	ENSMUSG00000032097	Ddx6
LOL02474	-0.312051	-1.24147	8.64633	-5.81034	0.00156258	0.0201571	-0.89219	ENSDARG00000006677	ripk1l	ENSMUSG00000021408	Ripk1
A_15_P113181	-0.310821	-1.24041	8.75683	-4.64948	0.00442619	0.0359536	-2.04999	ENSDARG00000056228	pld1a	ENSMUSG00000027695	Pld1
LOL02403	-0.310801	-1.2404	8.73895	-5.99566	0.00134263	0.0186841	-0.723873	ENSDARG00000010756	nod2	ENSMUSG00000055994	Nod2
LOLS06722	-0.310655	-1.24027	8.70977	-5.93507	0.00141034	0.0191883	-0.778441	ENSDARG00000059455	DQX1	ENSMUSG00000009145	Dqx1
A_15_P113097	-0.310134	-1.23982	10.6054	-10.9574	6.21433e-05	0.00544433	2.59318	ENSDARG00000015862	rpl5b	ENSMUSG00000058558	Rpl5
A_15_P120291	-0.309437	-1.23922	13.3633	-6.4431	0.000944445	0.0156308	-0.334404	ENSDARG00000035084	rab18b	ENSMUSG00000073639	Rab18
LOLS01437	-0.309236	-1.23905	8.89706	-7.25567	0.000522778	0.0119018	0.316798	ENSDARG00000009473	ppardb	ENSMUSG00000002250	Ppard
LOLS14860	-0.308836	-1.23871	8.83752	-5.10197	0.00289184	0.0282481	-1.57646	ENSDARG00000063141	R3HDM1	ENSMUSG00000056211	R3hdm1
LOLS11063	-0.306906	-1.23705	13.043	-4.99573	0.00318815	0.0297499	-1.68499	ENSDARG00000046048	vapal	ENSMUSG00000024091	Vapa Mospd4
A_15_P114446	-0.306214	-1.23646	8.56108	-5.27617	0.00247197	0.026024	-1.40194	ENSDARG00000041481	smg5	ENSMUSG00000001415	Smg5 A930017M01Rik
A_15_P110657	-0.305261	-1.23564	8.3051	-4.65319	0.00441029	0.0359155	-2.04599	ENSDARG00000078317	si:dkey-175m17.7	ENSMUSG00000039384	Dusp10
LOLS04815	-0.305017	-1.23543	11.2517	-4.37739	0.0057941	0.0418034	-2.34932	ENSDARG00000020469	map3k7	ENSMUSG00000028284	Map3k7
A_15_P117388	-0.304743	-1.2352	9.44818	-7.04303	0.000606946	0.0127181	0.152942	ENSDARG00000004925	immp2l	ENSMUSG00000056899	Immp2l
LOLS13711	-0.304488	-1.23498	10.1808	-4.21744	0.00682144	0.0458994	-2.53053	ENSDARG00000095912	si:dkey-229b18.3
A_15_P108105	-0.304213	-1.23474	10.9104	-6.38373	0.000988456	0.0160122	-0.384755	ENSDARG00000055989	tmem161b	ENSMUSG00000035762	Tmem161b
LOLS14465	-0.303752	-1.23435	8.77875	-9.43209	0.000136307	0.00689162	1.76994	ENSDARG00000003016	eef2b	ENSMUSG00000034994	Eef2
LOLS06863	-0.303409	-1.23406	9.2596	-5.49689	0.00203706	0.023274	-1.18676	ENSDARG00000002220	C5H9orf78	ENSMUSG00000026851	BC005624
LOLS03226	-0.303287	-1.23395	11.9698	-6.25022	0.00109642	0.0169655	-0.499441	ENSDARG00000037713	PCNP	ENSMUSG00000071533	Pcnp
LOLS08923	-0.302782	-1.23352	8.66424	-5.97367	0.00136676	0.0188546	-0.743626	ENSDARG00000094324	efemp2	ENSMUSG00000024909	Efemp2
LOLS15603	-0.302548	-1.23332	13.3972	-4.70948	0.00417678	0.0347428	-1.98549	ENSDARG00000045814	samm50	ENSMUSG00000022437	Samm50
A_15_P110549	-0.301905	-1.23277	8.24197	-7.68923	0.000389874	0.010435	0.637565	ENSDARG00000029446	BCMO1 (2 of 2)	ENSMUSG00000031845	Bcmo1
A_15_P118815	-0.301614	-1.23252	12.3707	-5.52142	0.00199443	0.0230056	-1.16325	ENSDARG00000005799	C1H4orf34	ENSMUSG00000037822	1110003E01Rik
LOLS08880	-0.301251	-1.23221	8.85657	-6.19006	0.00114951	0.0173647	-0.551791	ENSDARG00000009871	snrpc	ENSMUSG00000024217	Snrpc
A_15_P100531	-0.301164	-1.23214	14.5698	-8.00147	0.00031836	0.00956163	0.858114	ENSDARG00000015006	dnm1l	ENSMUSG00000022789	Dnm1l
LOLS09947	-0.300923	-1.23193	12.3088	-4.57029	0.00478197	0.0373977	-2.13596	ENSDARG00000079018	fkbp3	ENSMUSG00000020949	Fkbp3
A_15_P104470	-0.300497	-1.23157	8.46582	-5.91801	0.00143011	0.0193116	-0.793882	ENSDARG00000078865	cxxc5	ENSMUSG00000046668	Cxxc5
A_15_P119570	-0.299582	-1.23079	10.8286	-7.38022	0.000479816	0.0114885	0.410744	ENSDARG00000038473	zgc:56340	ENSMUSG00000037096	Gm9762 4930524E20Rik Ube2dnl 1700013N18Rik Ube2d3 Ube2d2
A_15_P101947	-0.298342	-1.22973	11.6531	-5.70731	0.00170283	0.0211651	-0.987625	ENSDARG00000004372	FMNL3	ENSMUSG00000023008	Fmnl3
LOLS04490	-0.297833	-1.2293	12.7597	-4.82304	0.00374751	0.0325288	-1.86485	ENSDARG00000039493	naa20	ENSMUSG00000002728	Naa20
A_15_P102722	-0.297656	-1.22915	14.57	-10.5518	7.57955e-05	0.00582656	2.38729	ENSDARG00000057805	mrpl28	ENSMUSG00000024181	Mrpl28
LOLS02204	-0.297103	-1.22867	10.5279	-4.52268	0.00501159	0.0383987	-2.1881	ENSDARG00000020521	exoc6	ENSMUSG00000053799	Exoc6
LOLS13226	-0.296738	-1.22836	10.4722	-5.1142	0.00285983	0.0281296	-1.56407	ENSDARG00000021233	pgls	ENSMUSG00000031807	Pgls
LOLS14552	-0.296566	-1.22822	8.1004	-6.65278	0.000806249	0.0144811	-0.159714	ENSDARG00000060854	kctd3	ENSMUSG00000026608	Kctd3
LOLS09210	-0.296029	-1.22776	8.31149	-4.53563	0.00494792	0.038134	-2.17388	ENSDARG00000076267	MYOCD	ENSMUSG00000020542	Myocd
A_15_P118153	-0.295846	-1.2276	9.00535	-5.95074	0.00139246	0.019065	-0.76429	ENSDARG00000044462	qk	ENSMUSG00000062078	Qk
LOLS12132	-0.295739	-1.22751	10.5683	-4.77545	0.00392092	0.0333547	-1.91517	ENSDARG00000004714	tcf12	ENSMUSG00000032228	Tcf12
LOLG604	-0.295473	-1.22729	9.5383	-4.1075	0.00764802	0.0495459	-2.65737	ENSDARG00000071586	tgfbi	ENSMUSG00000035493	Tgfbi
A_15_P103404	-0.295	-1.22689	8.0797	-4.46356	0.00531442	0.0398067	-2.25331	ENSDARG00000070129	barhl2	ENSMUSG00000034384	Barhl2
LOLS10310	-0.294865	-1.22677	9.57411	-4.55309	0.00486348	0.0378097	-2.15475	ENSDARG00000004211	CCDC106 (1 of 3)	ENSMUSG00000035228	Ccdc106
A_15_P100292	-0.294357	-1.22634	11.5592	-4.13628	0.00742115	0.0485239	-2.62399	ENSDARG00000041570	mrpl39	ENSMUSG00000022889	Mrpl39
A_15_P114805	-0.294081	-1.2261	7.99132	-5.29237	0.00243663	0.0258062	-1.38592	ENSDARG00000089847	zgc:66178	ENSMUSG00000037974	Muc5ac Muc5b
LOLS10013	-0.293897	-1.22595	9.86578	-8.3669	0.00025329	0.00866572	1.10582	ENSDARG00000052307	LMBRD1	ENSMUSG00000073725	Lmbrd1
A_15_P116664	-0.293105	-1.22527	10.192	-6.74275	0.000754263	0.0140766	-0.086218	ENSDARG00000016048	agpat9	ENSMUSG00000029314	Agpat9
A_15_P102657	-0.292541	-1.2248	12.5988	-4.20324	0.0069223	0.0462754	-2.54681	ENSDARG00000053215	me1	ENSMUSG00000032418	Me1
LOLS01513	-0.29105	-1.22353	8.50269	-5.64695	0.00179174	0.0217331	-1.04416	ENSDARG00000069594	KIF13A	ENSMUSG00000021375	Kif13a
A_15_P102597	-0.289641	-1.22234	8.6618	-4.50953	0.00507719	0.0386892	-2.20255	ENSDARG00000088398	TMEM107	ENSMUSG00000020895	Tmem107
LOLS11011	-0.28946	-1.22218	8.14549	-5.14148	0.00278983	0.0277972	-1.5365	ENSDARG00000090369	zgc:86896	ENSMUSG00000029621	Arpc1a Arpc1b
LOLS15399	-0.288961	-1.22176	10.2139	-5.53846	0.0019654	0.022812	-1.14696	ENSDARG00000025567	nf2b
A_15_P114459	-0.287707	-1.2207	9.01971	-7.27369	0.000516292	0.0118665	0.330482	ENSDARG00000011498	si:ch211-212o1.2	ENSMUSG00000090213	Tmem189
LOL03937	-0.287582	-1.22059	8.53943	-4.46844	0.00528864	0.0396891	-2.2479	ENSDARG00000067976	ar	ENSMUSG00000046532	Ar
LOLS07188	-0.287471	-1.2205	16.5023	-4.78139	0.00389877	0.0332744	-1.90887	ENSDARG00000022995	clic4	ENSMUSG00000037242	Clic4
A_15_P114026	-0.287297	-1.22035	9.83008	-7.60514	0.000412238	0.0106721	0.576703	ENSDARG00000074892	pde6d	ENSMUSG00000026239	Pde6d
LOLS04698	-0.286833	-1.21996	9.37748	-5.63834	0.00180486	0.021813	-1.05227	ENSDARG00000025902	plekhg5a	ENSMUSG00000039713	Plekhg5
A_15_P109508	-0.286434	-1.21962	8.45712	-8.74486	0.000201755	0.00787354	1.35093	ENSDARG00000062236	ndrg4	ENSMUSG00000036564	Ndrg4
LOLS01708	-0.286377	-1.21957	9.00741	-5.92142	0.00142614	0.019296	-0.790799	ENSDARG00000074356	fxn	ENSMUSG00000059363	Fxn
A_15_P115050	-0.286201	-1.21942	10.2332	-4.38804	0.00573222	0.0415621	-2.33739	ENSDARG00000015707	dvl3	ENSMUSG00000003233	Dvl3
LOLS11446	-0.285926	-1.21919	9.67167	-6.35016	0.00101439	0.0162721	-0.4134	ENSDARG00000007993	csnk1a1	ENSMUSG00000024576	Csnk1a1
A_15_P100962	-0.285864	-1.21914	11.7818	-4.60628	0.00461637	0.0367332	-2.09677	ENSDARG00000073872	tpst1	ENSMUSG00000034118	Tpst1
A_15_P116778	-0.285761	-1.21905	8.70922	-5.46672	0.00209094	0.0235912	-1.21578	ENSDARG00000021082	sec31a	ENSMUSG00000035325	Sec31a
LOL02917	-0.284584	-1.21806	8.4891	-8.63882	0.00021486	0.00804405	1.28326	ENSDARG00000023031	hoxa2b	ENSMUSG00000014704	Hoxa2
A_15_P120698	-0.283282	-1.21696	11.4426	-4.8096	0.00379556	0.0328142	-1.87902	ENSDARG00000075326	mrps30	ENSMUSG00000021731	Mrps30
A_15_P113548	-0.283201	-1.21689	11.3283	-5.23796	0.00255769	0.0264566	-1.43986	ENSDARG00000040856	ldha	ENSMUSG00000030851	Ldhc Ldha
A_15_P111290	-0.283198	-1.21689	8.15894	-4.49322	0.00515996	0.0390771	-2.22053	ENSDARG00000029995	tnni2b.2	ENSMUSG00000031097	Tnni2
LOLS06092	-0.283	-1.21672	10.1369	-4.55086	0.0048742	0.0378539	-2.1572	ENSDARG00000011196	dnajc11	ENSMUSG00000039768	Dnajc11

## Sheet: 4dpa up
filtered adj.P.Val < 0.05, FC > [1.2]
Probe ID	logFC	FC	AveExpr	t	P.Value	adj.P.Val	B	Zebrafish Ensembl Gene ID	Zebrafish Ensembl Gene Name	Mouse Ensembl Ortholog Gene ID	Mouse Ensembl Ortholog Name
A_15_P109448	5.29688	39.3116	10.4129	18.1257	1.68322e-07	0.000689509	7.71931	ENSDARG00000076221	zgc:198419	ENSMUSG00000024510	Ftmt Fth1 1600014K23Rik Ftl1 Gm14511 Gm10116 Fthl17 Gm5635 Gm14458 Gm5634
A_15_P100433	4.45873	21.9894	9.00657	13.6084	1.3845e-06	0.00124833	5.98785	ENSDARG00000045580	lum	ENSMUSG00000036446	Lum
LOLS11214	4.0763	16.869	8.21878	17.4781	2.20305e-07	0.000689509	7.51299	ENSDARG00000026165	col11a1a	ENSMUSG00000027966	Col11a1
A_15_P116563	3.60543	12.1715	10.1334	17.2282	2.45037e-07	0.000689509	7.43014	ENSDARG00000001452	adam8a	ENSMUSG00000025473	Adam8
A_15_P107195	3.50851	11.3807	9.21039	25.4007	1.36531e-08	0.000590893	9.40347	ENSDARG00000040295	apoeb	ENSMUSG00000002985	Apoe
A_15_P105143	3.43509	10.8159	10.8616	12.98	1.95313e-06	0.00145741	5.68214	ENSDARG00000019815	fn1	ENSMUSG00000026193	Fn1
LOLS01014	3.42142	10.714	11.8286	19.2863	1.06258e-07	0.000689509	8.06092	ENSDARG00000036036	mdka	ENSMUSG00000027239	Mdk
LOLS11404	3.35289	10.2169	12.2346	10.3941	9.65649e-06	0.00263159	4.19421	ENSDARG00000010434	clu	ENSMUSG00000022037	Clu
A_15_P110957	3.33108	10.0636	10.059	19.0636	1.15821e-07	0.000689509	7.99801	ENSDARG00000037997	tubb5	ENSMUSG00000001525	Tubb5
A_15_P105865	3.20038	9.192	13.69	17.458	2.22185e-07	0.000689509	7.5064	ENSDARG00000061219	postn	ENSMUSG00000027750	Postn
LOLS04377	3.11339	8.65412	13.418	12.0454	3.35566e-06	0.00170614	5.19013	ENSDARG00000020007	col1a2	ENSMUSG00000029661	Col1a2
A_15_P106749	3.0767	8.43683	13.6273	14.613	8.22765e-07	0.00100361	6.43888	ENSDARG00000035809	col1a1b	ENSMUSG00000001506	Col1a1
A_15_P118833	3.07567	8.4308	9.58893	14.3089	9.59695e-07	0.00101304	6.30694	ENSDARG00000074425	si:busm1-57f23.1
A_15_P112704	2.98954	7.94219	7.82831	11.4933	4.70523e-06	0.00200554	4.87639	ENSDARG00000031891	tbx1	ENSMUSG00000009097	Tbx1
A_15_P114129	2.94135	7.68128	9.22316	10.1667	1.12997e-05	0.0027474	4.04263	ENSDARG00000022372	kng1	ENSMUSG00000022875	Kng1 Kng2
A_15_P100676	2.88808	7.40286	9.44583	10.2675	1.05352e-05	0.00270461	4.11031	ENSDARG00000015955	cldnc	ENSMUSG00000070473	Cldn3
LOLS03523	2.88051	7.36409	8.66362	20.6688	6.3533e-08	0.000689509	8.4258	ENSDARG00000058734	PRDX1	ENSMUSG00000028691	Prdx1 Gm7204
LOLS04356	2.87405	7.33121	12.6269	12.0283	3.39028e-06	0.00170614	5.18067	ENSDARG00000027529	hmox1	ENSMUSG00000005413	Hmox1
A_15_P110548	2.86719	7.29642	8.61453	6.53287	0.000233413	0.0123647	0.993583	ENSDARG00000031044	lipg	ENSMUSG00000053846	Lipg
LOLS00850	2.79371	6.93412	10.0921	17.3779	2.29869e-07	0.000689509	7.47999	ENSDARG00000070081	rspo3	ENSMUSG00000019880	Rspo3
LOLS08693	2.72013	6.58932	9.43729	4.54676	0.00217876	0.0409621	-1.34188	ENSDARG00000068275	PTX3 (1 of 2)	ENSMUSG00000027832	Ptx3
A_15_P103198	2.6752	6.38728	10.8449	11.7614	3.98589e-06	0.0018549	5.03097	ENSDARG00000001889	tuba1l2	ENSMUSG00000023004	Tuba1b Tuba1c
A_15_P111962	2.6567	6.30589	11.2513	14.9035	7.12234e-07	0.000994168	6.56137	ENSDARG00000038066	kpna2	ENSMUSG00000018362	Kpna2
A_15_P116606	2.63735	6.22187	8.12916	11.5809	4.45524e-06	0.00198782	4.92738	ENSDARG00000002192	aspn	ENSMUSG00000021388	Aspn
A_15_P115685	2.61346	6.11968	8.33355	9.82106	1.44338e-05	0.00306217	3.80486	ENSDARG00000034650	fabp7b	ENSMUSG00000019874	Fabp7
A_15_P106798	2.5961	6.04652	12.1164	12.3646	2.77756e-06	0.00161065	5.36351	ENSDARG00000012405	col1a1a	ENSMUSG00000001506	Col1a1
A_15_P103105	2.59294	6.03326	7.46913	9.91824	1.34636e-05	0.00291624	3.87264	ENSDARG00000058206	sb:cb252	ENSMUSG00000053329	D10Jhu81e
A_15_P104808	2.58896	6.01665	8.12328	8.41332	4.25366e-05	0.00503675	2.73394	ENSDARG00000091996	si:ch211-117m20.5
LOLS03834	2.58393	5.99569	10.7626	11.7894	3.91809e-06	0.00184316	5.04689	ENSDARG00000092970	TMSB10 (1 of 2)	ENSMUSG00000079523	Tmsb10
LOLS04670	2.55847	5.89082	8.42734	12.4809	2.59565e-06	0.00160494	5.42524	ENSDARG00000061140	COLEC12	ENSMUSG00000036103	Colec12
LOLS12908	2.5415	5.82194	11.1415	12.7539	2.21883e-06	0.00152426	5.56739	ENSDARG00000040528	lgals3bpb	ENSMUSG00000033880	Lgals3bp
LOLS08463	2.53305	5.78796	11.1384	12.814	2.14448e-06	0.00149695	5.59812	ENSDARG00000006901	AEBP1 (2 of 2)	ENSMUSG00000020473	Aebp1
LOLS07517	2.52786	5.76714	10.9516	10.4618	9.22033e-06	0.00262329	4.23863	ENSDARG00000012593	col5a1	ENSMUSG00000026837	Col5a1
LOLS03880	2.52331	5.749	7.99257	11.1641	5.79675e-06	0.00218155	4.68045	ENSDARG00000003259	lox	ENSMUSG00000024529	Lox
LOLS11558	2.52089	5.73937	7.82456	7.59024	8.59925e-05	0.0072406	2.02091	ENSDARG00000087198	cthrc1a	ENSMUSG00000054196	Cthrc1
A_15_P105359	2.51289	5.70764	10.1814	8.77539	3.17707e-05	0.00433755	3.02621	ENSDARG00000093440	tnfaip6	ENSMUSG00000023272	Creld2 Tnfaip6
LOLS13316	2.47478	5.55884	7.70907	14.426	9.0412e-07	0.00100361	6.35822	ENSDARG00000055175	c1qtnf6a	ENSMUSG00000022440	C1qtnf6
LOLS06872	2.46317	5.51429	8.20918	10.4678	9.18274e-06	0.00262329	4.24256	ENSDARG00000006112	MYOF (2 of 2)	ENSMUSG00000048612	Myof
LOLS05364	2.44898	5.46029	12.5787	16.2678	3.74122e-07	0.000703984	7.09368	ENSDARG00000044125	zgc:92903	ENSMUSG00000028367	Txn1 Txndc8 Txndc2
A_15_P112659	2.43392	5.40358	12.2695	6.48315	0.000245348	0.0127241	0.941888	ENSDARG00000016771	tfa	ENSMUSG00000032496	Ltf Trf 1300017J02Rik Trf
A_15_P107078	2.38272	5.21519	8.48108	9.18324	2.31435e-05	0.00376176	3.34103	ENSDARG00000056795	serpine1	ENSMUSG00000037411	Serpine1
LOLG598	2.33121	5.03228	9.06245	11.0785	6.12521e-06	0.00222556	4.6284	ENSDARG00000087554	cdk1	ENSMUSG00000019942	Cdk1
LOLS06892	2.32927	5.0255	12.2165	12.3514	2.79923e-06	0.00161065	5.35641	ENSDARG00000069752	ckba	ENSMUSG00000001270	Ckb
A_15_P121252	2.27829	4.85102	8.96245	8.83398	3.0334e-05	0.00422536	3.07236	ENSDARG00000059367	mfap2	ENSMUSG00000060572	Mfap2
A_15_P101038	2.26644	4.81135	12.3106	10.079	1.20152e-05	0.00281472	3.98318	ENSDARG00000031776	zgc:92066	ENSMUSG00000024510	Ftmt Fth1 1600014K23Rik Ftl1 Gm14511 Gm10116 Fthl17 Gm5635 Gm14458 Gm5634
LOLS14488	2.23693	4.71394	8.29055	11.8741	3.72106e-06	0.00178938	5.0947	ENSDARG00000037000	fkbp11	ENSMUSG00000003355	Fkbp11
LOLS14380	2.22814	4.68528	8.54399	10.2006	1.10358e-05	0.00272611	4.06547	ENSDARG00000086112	CKAP2	ENSMUSG00000037725	Ckap2
LOLS15044	2.2154	4.6441	8.77801	14.1329	1.05054e-06	0.00105955	6.22883	ENSDARG00000070656	si:ch211-69g19.2
A_15_P120918	2.18906	4.56008	7.96945	5.83377	0.000483314	0.0178781	0.236273	ENSDARG00000095698	si:dkey-228a15.1
LOLG639	2.18739	4.55482	8.81561	10.3991	9.62354e-06	0.00263159	4.1975	ENSDARG00000045129	fkbp10	ENSMUSG00000001555	Fkbp10
A_15_P106239	2.17918	4.52897	8.50591	12.9043	2.03788e-06	0.00146996	5.64401	ENSDARG00000051923	ccnb1	ENSMUSG00000041431	Ccnb1
A_15_P105211	2.17701	4.52216	7.99309	10.5957	8.42161e-06	0.00247945	4.32551	ENSDARG00000027464	gnsb	ENSMUSG00000034707	Gns
A_15_P103247	2.17194	4.50628	8.31602	14.0345	1.10557e-06	0.00108746	6.18455	ENSDARG00000010511	prc1a	ENSMUSG00000038943	Prc1
A_15_P112243	2.16254	4.47703	8.08139	7.85758	6.7974e-05	0.00650851	2.26027	ENSDARG00000073684	quo
LOLS14573	2.15863	4.4649	10.4089	9.13449	2.40214e-05	0.00382214	3.30418	ENSDARG00000075261	timp2b	ENSMUSG00000017466	Timp2
A_15_P111540	2.15807	4.46318	11.4387	13.8046	1.24729e-06	0.00117351	6.07942	ENSDARG00000094557	nupr1	ENSMUSG00000030717	Nupr1
A_15_P108189	2.15747	4.46131	8.3345	7.6026	8.50512e-05	0.00720338	2.03214	ENSDARG00000002986	GDA	ENSMUSG00000058624	Gda
LOL03825	2.15468	4.45271	7.90679	9.37903	1.99625e-05	0.00351203	3.48699	ENSDARG00000040528 ENSDARG00000076848	lgals3bpb LGALS3BP (1 of 3)
LOLS08554	2.14472	4.42207	10.7014	9.4764	1.85655e-05	0.00343422	3.55839	ENSDARG00000088373	FP067396.1
LOLS12640	2.14017	4.40814	10.2181	15.0283	6.69982e-07	0.000994168	6.61295	ENSDARG00000060917	ANLN	ENSMUSG00000036777	Anln
LOLS09933	2.13531	4.39332	11.0006	8.467	4.07087e-05	0.00494897	2.77807	ENSDARG00000005185	cpn1	ENSMUSG00000025196	Cpn1
LOLS04920	2.13497	4.39228	10.3339	10.7863	7.41601e-06	0.00239517	4.44692	ENSDARG00000019353	sparc	ENSMUSG00000018593	Sparc
LOLS09978	2.11985	4.34648	8.51002	16.4459	3.45287e-07	0.000697336	7.1583	ENSDARG00000017360 ENSDARG00000077739	col5a3a col5a3a
LOLS15607	2.09019	4.25803	7.45755	8.15905	5.25408e-05	0.00566323	2.52111	ENSDARG00000094422	si:dkey-12l12.1
A_15_P112684	2.08823	4.25227	10.49	12.0524	3.34153e-06	0.00170614	5.19401	ENSDARG00000044074	loxl2b	ENSMUSG00000034205	Loxl2
LOLS00267	2.07856	4.22386	13.5418	9.18451	2.31212e-05	0.00376176	3.34198	ENSDARG00000088641 ENSDARG00000089362	grn2 grn1
A_15_P112904	2.07699	4.21927	8.37079	14.6591	8.04005e-07	0.00100361	6.45854	ENSDARG00000090585	gpc1	ENSMUSG00000034220	Gpc1
A_15_P102357	2.03902	4.10966	8.22905	6.63097	0.000211709	0.0116572	1.09466	ENSDARG00000058005	hgd	ENSMUSG00000022821	Hgd
A_15_P120314	2.03826	4.10751	10.2871	11.8292	3.82395e-06	0.00181865	5.06944	ENSDARG00000074656	ctssb.1	ENSMUSG00000038642	Ctss
A_15_P114464	2.03641	4.10223	10.989	10.4993	8.9885e-06	0.00262329	4.26308	ENSDARG00000008388	mmp14b	ENSMUSG00000000957	Mmp14
LOLS06742	2.01831	4.05108	10.9463	12.2631	2.94827e-06	0.00161367	5.30898	ENSDARG00000062222	mxra8a	ENSMUSG00000029070	Mxra8
A_15_P107611	2.0037	4.01028	9.46566	12.1006	3.24664e-06	0.00169654	5.22053	ENSDARG00000040178	zgc:92647	ENSMUSG00000020399	Havcr2 Havcr1 Timd2 BC053393 Gm12169
LOLS12216	1.98946	3.97089	10.0547	11.3542	5.13531e-06	0.00202046	4.79445	ENSDARG00000028618	KRT18 (2 of 3)	ENSMUSG00000023043	Krt18
LOLS00685	1.98573	3.96064	8.70104	11.3858	5.03407e-06	0.00201771	4.81313	ENSDARG00000042894	tyms	ENSMUSG00000025747	Tyms
LOLG696	1.97912	3.94253	8.24892	9.64965	1.6343e-05	0.00321503	3.68347	ENSDARG00000010948	kif11	ENSMUSG00000012443	Kif11
LOLS14720	1.97527	3.93202	8.20296	13.3187	1.61945e-06	0.00135702	5.8493	ENSDARG00000007971	CKS1B	ENSMUSG00000028044	Cks1b Gm6531
A_15_P101950	1.97458	3.93015	8.40116	10.3186	1.01698e-05	0.00267551	4.14435	ENSDARG00000070683	dkk3	ENSMUSG00000030772	Dkk3
A_15_P102999	1.97022	3.91827	11.5885	12.2999	2.88509e-06	0.00161367	5.3288	ENSDARG00000062171	olfml3b	ENSMUSG00000027848	Olfml3
LOLS04943	1.9624	3.8971	7.98576	9.43162	1.91939e-05	0.0034757	3.52565	ENSDARG00000061120	slc43a2b	ENSMUSG00000038178	Slc43a2
LOLS15653	1.94568	3.85218	10.8935	10.1524	1.14127e-05	0.00275939	4.033	ENSDARG00000087508	FP236869.1
LOLS09627	1.932	3.81584	7.66829	4.5739	0.00210557	0.040411	-1.30602	ENSDARG00000076551	setd8b	ENSMUSG00000049327	Setd8
LOLS07448	1.9218	3.78896	8.11084	9.97874	1.28966e-05	0.00289198	3.91447	ENSDARG00000014091	osr1	ENSMUSG00000048387	Osr1
A_15_P102785	1.91301	3.76594	8.9586	5.8693	0.000465098	0.0175127	0.276377	ENSDARG00000018264	zgc:101050	ENSMUSG00000060913	Trim55
A_15_P115012	1.91176	3.76268	8.99156	5.75162	0.000528541	0.0188891	0.142842	ENSDARG00000012972	cfl1l	ENSMUSG00000015932	Dstn
LOLS13673	1.90879	3.75495	8.22336	8.99756	2.66942e-05	0.00402543	3.19954	ENSDARG00000033971	prrx1a	ENSMUSG00000026586	Prrx1
A_15_P104163	1.90178	3.73675	10.878	9.39895	1.96674e-05	0.00350995	3.50166	ENSDARG00000002235	mmp14a	ENSMUSG00000000957	Mmp14
A_15_P106789	1.89523	3.71981	7.79878	8.70179	3.36845e-05	0.00447952	2.9678	ENSDARG00000075621	birc5a	ENSMUSG00000017716	Birc5
LOLS07551	1.89403	3.71672	8.02364	8.06279	5.69954e-05	0.0059161	2.43884	ENSDARG00000037961	rcn3	ENSMUSG00000019539	Rcn3
A_15_P119690	1.89333	3.71492	9.0968	6.22963	0.000317788	0.0143122	0.673219	ENSDARG00000016235	rbp1a
A_15_P109818	1.89272	3.71335	8.67817	10.2639	1.05612e-05	0.00270461	4.10792	ENSDARG00000007221	pbk	ENSMUSG00000022033	Pbk
A_15_P111298	1.88371	3.69023	11.343	8.26757	4.79804e-05	0.00531086	2.61272	ENSDARG00000057706	si:ch211-137i24.10	ENSMUSG00000018919	Tm4sf5 Tm4sf19
A_15_P101928	1.88241	3.68689	9.44527	9.12265	2.42404e-05	0.00383338	3.29519	ENSDARG00000021318	capg	ENSMUSG00000056737	Capg
LOLS03638	1.87679	3.67258	6.85419	11.4705	4.77299e-06	0.00200554	4.86301	ENSDARG00000044685	nr0b2a	ENSMUSG00000037583	Nr0b2
LOLS14708	1.87306	3.66309	8.0916	10.0284	1.24516e-05	0.00285129	3.94857	ENSDARG00000020711	rrm2	ENSMUSG00000020649	Rrm2
A_15_P111803	1.85595	3.6199	8.9864	10.8913	6.92005e-06	0.00237486	4.51277	ENSDARG00000074289	tuba4l	ENSMUSG00000030137	Tuba8
LOLS07014	1.84785	3.59963	11.4617	5.33592	0.000842346	0.0247662	-0.344862	ENSDARG00000038668	gbp1	ENSMUSG00000028268	Gbp3 Gbp1 Gbp2 Gbp9 Gbp8 Gbp7 Gbp5 Gbp10 Gbp6 Gbp4 Gbp11
LOLO1785	1.8436	3.58905	8.68653	8.10065	5.51949e-05	0.00580792	2.47131	ENSDARG00000037116	cxcl12a	ENSMUSG00000061353	Cxcl12
A_15_P107409	1.83667	3.57184	7.25517	10.4118	9.54003e-06	0.00263159	4.20588	ENSDARG00000090912	npc2	ENSMUSG00000021242	Npc2
LOLS11609	1.82785	3.55008	8.43257	7.85387	6.81937e-05	0.00651362	2.25699	ENSDARG00000055498	FAM132B	ENSMUSG00000047443	Fam132b
A_15_P108838	1.82012	3.53111	10.2256	5.84473	0.000477614	0.0177889	0.248659	ENSDARG00000077298	gas1a	ENSMUSG00000052957	Gas1
A_15_P118478	1.81116	3.50925	9.08663	7.63849	8.23802e-05	0.00711644	2.06468	ENSDARG00000077620	CDCA7	ENSMUSG00000055612	Cdca7
A_15_P119692	1.805	3.49429	8.10112	6.5596	0.000227265	0.0121692	1.02124	ENSDARG00000045277	rdh12l	ENSMUSG00000021123	Rdh12 Rdh11
LOLG594	1.80139	3.48555	8.14667	10.0748	1.20504e-05	0.00281472	3.98034	ENSDARG00000043137	cdca8	ENSMUSG00000028873	Cdca8
LOLS10142	1.7912	3.46104	7.98599	8.96212	2.7439e-05	0.00406062	3.17219	ENSDARG00000004049	marcksa	ENSMUSG00000069662	Marcks
A_15_P112248	1.78492	3.44598	9.76803	6.01839	0.000396525	0.0162511	0.442752	ENSDARG00000040076	pycard	ENSMUSG00000030793	Pycard
LOLS03392	1.78023	3.43481	9.29513	10.2164	1.09146e-05	0.00272611	4.07614	ENSDARG00000042876	C20H6orf115	ENSMUSG00000078453	3110003A17Rik
LOLS14031	1.77697	3.42706	8.30875	12.3424	2.81398e-06	0.00161065	5.35161	ENSDARG00000017744	smc2	ENSMUSG00000028312	Smc2
LOLS03791	1.77414	3.42035	8.34211	10.4757	9.13363e-06	0.00262329	4.24771	ENSDARG00000078433	spc25	ENSMUSG00000005233	Spc25
LOLS13373	1.76936	3.40902	8.90914	12.6264	2.38651e-06	0.00156641	5.5015	ENSDARG00000037640	aurkb	ENSMUSG00000020897	Aurkb Aurkc
LOLS09017	1.76878	3.40765	8.1548	12.635	2.37475e-06	0.00156641	5.50598	ENSDARG00000077270	INCENP	ENSMUSG00000024660	Incenp
A_15_P120653	1.76876	3.40761	7.58449	8.00308	5.99703e-05	0.006092	2.38733	ENSDARG00000055186	ccr9a	ENSMUSG00000029530	Ccr9 Cxcr6
A_15_P105188	1.76873	3.40754	10.1346	9.94266	1.32314e-05	0.00291624	3.88956	ENSDARG00000017624	krt4	ENSMUSG00000049382	Krt8
LOLS00052	1.76623	3.40163	12.6847	7.78529	7.23904e-05	0.00655864	2.1963	ENSDARG00000023188	lcp1
A_15_P104686	1.76437	3.39726	8.15527	10.9398	6.70358e-06	0.00235873	4.54294	ENSDARG00000041361	ttk	ENSMUSG00000038379	Ttk
LOLS07511	1.7623	3.39239	9.16498	6.51853	0.000236788	0.0124671	0.978704	ENSDARG00000031678	COL5A2 (1 of 2)	ENSMUSG00000026042	Col5a2
LOL02542	1.76163	3.39081	7.81788	8.42729	4.20522e-05	0.00501371	2.74545	ENSDARG00000093193	chia.6	ENSMUSG00000074340	Ovgp1
A_15_P108869	1.75867	3.38387	8.75343	6.06988	0.000375511	0.0157478	0.499492	ENSDARG00000045628	rab34	ENSMUSG00000002059	Rab34
A_15_P116055	1.75843	3.3833	14.4358	8.91481	2.84702e-05	0.00412095	3.13551	ENSDARG00000045408	tagln	ENSMUSG00000032085	Tagln
LOLS09520	1.751	3.36592	9.16674	12.5946	2.43053e-06	0.00156641	5.48494	ENSDARG00000026829	cotl1	ENSMUSG00000031827	Cotl1
LOLS03694	1.73662	3.33254	9.78614	10.8105	7.29833e-06	0.00237492	4.46215	ENSDARG00000063612	antxr1
A_15_P104209	1.73261	3.32329	8.26015	7.83352	6.94095e-05	0.00651621	2.23904	ENSDARG00000007099	cx43.4	ENSMUSG00000034520	Gjc1 Gjc2
A_15_P106877	1.73067	3.31883	9.75255	4.66215	0.00188556	0.0377815	-1.19019	ENSDARG00000019949	hsp47	ENSMUSG00000070436	Serpinh1
LOLS02167	1.72805	3.3128	11.358	11.2482	5.49297e-06	0.00210381	4.73117	ENSDARG00000043081	ctsz	ENSMUSG00000016256	Ctsz
LOL03793	1.72099	3.29662	13.2188	6.03693	0.000388811	0.016039	0.463226	ENSDARG00000059294	MARCO	ENSMUSG00000026390	Marco
LOLS06264	1.71586	3.28492	8.93549	8.50278	3.95395e-05	0.00488923	2.80732	ENSDARG00000035770	UBE2U	ENSMUSG00000001403	Ube2c Ube2u
A_15_P100041	1.7158	3.28478	9.95757	8.70689	3.35477e-05	0.00447952	2.97186	ENSDARG00000004196	tnfsf10l	ENSMUSG00000039304	Tnfsf10
A_15_P121217	1.7128	3.27796	12.8914	8.36046	4.44268e-05	0.00512733	2.69022	ENSDARG00000017676	mmp2	ENSMUSG00000031740	Mmp2
A_15_P120191	1.71171	3.2755	9.13991	8.9302	2.81301e-05	0.0041031	3.14746	ENSDARG00000037307	gnpda1	ENSMUSG00000052102	Gnpda1
LOLS06369	1.71036	3.27242	7.82358	5.28408	0.00089421	0.025426	-0.407476	ENSDARG00000092170	apoc1l
LOLS01093	1.69606	3.24016	9.35304	9.76567	1.50219e-05	0.00312565	3.76588	ENSDARG00000016470	anxa5b	ENSMUSG00000027712	Anxa5
A_15_P119355	1.69447	3.23658	8.33613	7.85943	6.78654e-05	0.00650851	2.26189	ENSDARG00000058471	plk1	ENSMUSG00000030867	Plk1
LOLS09507	1.69205	3.23117	12.854	7.39253	0.000102764	0.00805708	1.83883	ENSDARG00000006526	fn1b	ENSMUSG00000026193	Fn1
A_15_P119486	1.68603	3.21769	11.2938	8.57759	3.72144e-05	0.00469563	2.86808	ENSDARG00000032405	CKAP4	ENSMUSG00000046841	Ckap4
LOLS10826	1.68485	3.21507	8.00861	10.2095	1.09675e-05	0.00272611	4.07148	ENSDARG00000062152	chaf1a	ENSMUSG00000002835	Chaf1a
A_15_P103161	1.67739	3.19849	13.6092	7.26944	0.000115036	0.00859872	1.72323	ENSDARG00000044613 ENSDARG00000095627	c1qa c1qc
LOLS12600	1.67394	3.19086	12.8608	7.36127	0.000105736	0.00814262	1.80963	ENSDARG00000027063	arpc1b	ENSMUSG00000029622	Arpc1b
A_15_P106443	1.67099	3.18434	7.70714	9.01784	2.6278e-05	0.00397652	3.21514	ENSDARG00000020192	cdc20	ENSMUSG00000006398	Cdc20
A_15_P108460	1.66977	3.18163	7.80813	9.9169	1.34765e-05	0.00291624	3.87171	ENSDARG00000031246	hbegfb	ENSMUSG00000024486	Hbegf
A_15_P107585	1.66753	3.17671	10.3355	6.79603	0.000180081	0.0107648	1.26195	ENSDARG00000038882	smc4	ENSMUSG00000034349	Smc4
A_15_P100937	1.66257	3.16579	10.0903	9.29287	2.12976e-05	0.00362889	3.42316	ENSDARG00000000767	spi1	ENSMUSG00000002111	Sfpi1
A_15_P114118	1.66169	3.16388	12.6918	6.38746	0.000270278	0.013234	0.841481	ENSDARG00000044612	c1qb	ENSMUSG00000036905	C1qb
LOLS00032	1.65997	3.1601	10.5413	7.54891	8.92287e-05	0.00737897	1.98321	ENSDARG00000020890	tmod4	ENSMUSG00000005628	Tmod4
LOL03841	1.64619	3.13006	7.15778	13.19	1.73804e-06	0.00136764	5.78644	ENSDARG00000037805 ENSDARG00000040528	lgals3bpa lgals3bpb
LOLS00681	1.64619	3.13005	8.01289	9.12109	2.42692e-05	0.00383338	3.29401	ENSDARG00000020711 ENSDARG00000078069	rrm2 RRM2 (1 of 2)
LOLS04074	1.63761	3.1115	7.97783	9.39257	1.97614e-05	0.00350995	3.49697	ENSDARG00000034624	nuf2	ENSMUSG00000026683	Nuf2
LOL02170	1.63454	3.10488	10.4798	8.1245	5.40932e-05	0.00578049	2.49169	ENSDARG00000086374	isg15	ENSMUSG00000035692	Isg15
LOLS11751	1.6291	3.0932	8.41839	9.40849	1.95277e-05	0.00350681	3.50868	ENSDARG00000004713	mad2l1	ENSMUSG00000029910	Mad2l1
LOLS04101	1.62808	3.09101	7.53033	7.11124	0.000133281	0.00933977	1.57207	ENSDARG00000034855	CCNB3	ENSMUSG00000051592	Ccnb3
A_15_P102574	1.62529	3.08504	7.64816	13.4594	1.50017e-06	0.00129851	5.91708	ENSDARG00000005993	prc1b	ENSMUSG00000038943	Prc1
LOLS06610	1.62515	3.08474	8.62129	10.7497	7.59808e-06	0.00240027	4.42381	ENSDARG00000040041	mcm4	ENSMUSG00000022673	Mcm4
LOLS06651	1.62181	3.07761	9.78229	8.43567	4.17645e-05	0.005007	2.75235	ENSDARG00000069113	dbn1	ENSMUSG00000034675	Dbn1
LOL03229	1.62037	3.07454	11.2526	8.64039	3.53803e-05	0.00455075	2.91868	ENSDARG00000007396	rnd3b	ENSMUSG00000017144	Rnd3
A_15_P113196	1.6149	3.06291	7.72804	9.90137	1.36266e-05	0.00291953	3.86093	ENSDARG00000071694	ndc80	ENSMUSG00000024056	Ndc80
A_15_P106882	1.61101	3.05467	7.23027	11.6377	4.30096e-06	0.00195938	4.96023	ENSDARG00000013476	C4H9orf100	ENSMUSG00000051517	E130306D19Rik
A_15_P109514	1.60428	3.04045	8.09126	8.15764	5.26033e-05	0.00566323	2.51991	ENSDARG00000077009	wdfy4	ENSMUSG00000051506	Wdfy4
A_15_P103800	1.60213	3.03592	12.0597	9.53618	1.77624e-05	0.00338652	3.60182	ENSDARG00000021097	th1l	ENSMUSG00000016253	Th1l
LOLS03103	1.59818	3.02762	8.5529	9.76861	1.499e-05	0.00312565	3.76796	ENSDARG00000004635	epha7	ENSMUSG00000028289	Epha7
A_15_P117850	1.59701	3.02516	9.59781	7.42378	9.98849e-05	0.00790296	1.8679	ENSDARG00000036462	rab11fip1b	ENSMUSG00000031488	Rab11fip1
LOLS15672	1.59694	3.02502	11.2261	7.86089	6.77793e-05	0.00650851	2.26318	ENSDARG00000019062	arpc5b	ENSMUSG00000008475	Arpc5 Gm16372
LOLS10751	1.59347	3.01775	8.06271	8.35613	4.45855e-05	0.00513196	2.68663	ENSDARG00000074379	C1H15orf23	ENSMUSG00000027331	D2Ertd750e
A_15_P100772	1.59298	3.01672	9.19891	10.3416	1.001e-05	0.00265781	4.1596	ENSDARG00000055226	slc7a7	ENSMUSG00000000958	Slc7a7 Slc7a6
LOLS02494	1.592	3.01467	8.76583	9.39011	1.97978e-05	0.00350995	3.49516	ENSDARG00000005789	enpp1	ENSMUSG00000037370	Enpp1
LOLS10633	1.58807	3.00647	7.7147	9.47621	1.85681e-05	0.00343422	3.55825	ENSDARG00000054929	zgc:110540	ENSMUSG00000029366	Dck
A_15_P117557	1.58368	2.99733	11.6921	7.48122	9.48267e-05	0.00761691	1.92105	ENSDARG00000018283	cyba	ENSMUSG00000006519	Cyba
LOLS14449	1.58098	2.99172	8.93075	5.83753	0.000481349	0.0178439	0.240526	ENSDARG00000061259	SOST	ENSMUSG00000001494	Sost
A_15_P109841	1.57492	2.97918	8.27344	5.70737	0.000554824	0.0194747	0.092127	ENSDARG00000055252	SNAP23 (2 of 2)	ENSMUSG00000027287	Snap23
A_15_P101115	1.57166	2.97246	8.61477	5.48659	0.000709548	0.0224478	-0.165178	ENSDARG00000093748	si:ch211-217k17.11
LOLS07145	1.57038	2.96983	7.22284	9.73753	1.5331e-05	0.00314459	3.74599	ENSDARG00000052644	CA10
LOLS08145	1.57003	2.96911	7.21005	9.48646	1.84275e-05	0.00343422	3.56572	ENSDARG00000036121	pcdh10b	ENSMUSG00000049100	Pcdh10
A_15_P115494	1.5662	2.96125	11.5541	7.89984	6.5533e-05	0.0063592	2.2974	ENSDARG00000003931	cndp2	ENSMUSG00000024644	Cndp2
LOLS04704	1.56315	2.95499	10.6993	8.10582	5.49539e-05	0.00580792	2.47573	ENSDARG00000035018	thy1
A_15_P110778	1.55958	2.94768	10.7762	6.39193	0.000269052	0.0132172	0.846201	ENSDARG00000042690	s1pr1	ENSMUSG00000045092	S1pr1
LOL05142	1.55895	2.9464	6.94675	7.85159	6.83284e-05	0.00651362	2.25499	ENSDARG00000039563 ENSDARG00000044074	loxl3b loxl2b
A_15_P103932	1.55609	2.94056	7.41423	12.9052	2.03681e-06	0.00146996	5.64448	ENSDARG00000021794	hmmr	ENSMUSG00000020330	Hmmr
LOLS13930	1.55573	2.93983	9.53407	8.69965	3.37421e-05	0.00447952	2.96609	ENSDARG00000057683	mcm6	ENSMUSG00000026355	Mcm6
A_15_P121285	1.55429	2.93689	10.7	9.67994	1.59858e-05	0.00319568	3.7051	ENSDARG00000059362	ptrfb	ENSMUSG00000004044	Ptrf
A_15_P103334	1.55166	2.93154	12.6083	11.0936	6.06604e-06	0.00222485	4.63757	ENSDARG00000039150	lgmn	ENSMUSG00000021190	Lgmn
A_15_P118722	1.55143	2.93108	6.88003	11.1451	5.86792e-06	0.00218929	4.66893	ENSDARG00000032831	htra1a	ENSMUSG00000006205	Htra1
LOLS03408	1.55067	2.92954	11.1924	8.0228	5.89688e-05	0.00601246	2.40439	ENSDARG00000075954	SERPINH1 (2 of 2)	ENSMUSG00000070436	Serpinh1
A_15_P120299	1.54637	2.92081	11.5321	5.06726	0.00115264	0.0292054	-0.673679	ENSDARG00000056874	lygl1	ENSMUSG00000026085	Lyg1 Lyg2
LOLS14528	1.54622	2.92052	7.24068	7.73371	7.57373e-05	0.00671798	2.15032	ENSDARG00000044437	CDCA5	ENSMUSG00000024791	Cdca5
A_15_P102084	1.54359	2.91518	13.2831	6.12219	0.00035542	0.0152365	0.55676	ENSDARG00000054610	coro1a	ENSMUSG00000030707	Coro1a
LOLS15253	1.5419	2.91178	6.58586	8.09863	5.52892e-05	0.00580792	2.46958	ENSDARG00000053558	rtkn2	ENSMUSG00000037846	Rtkn2
A_15_P104699	1.53895	2.90584	7.7059	10.6376	8.18847e-06	0.00247777	4.35236	ENSDARG00000034773	ncapd3	ENSMUSG00000035024	Ncapd3
A_15_P113084	1.53715	2.90221	14.5475	6.68727	0.000200274	0.01136	1.15211	ENSDARG00000055120	ctsba	ENSMUSG00000021939	Ctsb
A_15_P108688	1.53441	2.8967	12.2006	4.7805	0.00162905	0.0350589	-1.0367	ENSDARG00000004954	grna	ENSMUSG00000034708	Grn
A_15_P102514	1.53371	2.8953	8.06598	9.36195	2.02195e-05	0.00354284	3.47439	ENSDARG00000021442	cdh11	ENSMUSG00000031673	Cdh11
LOLS00051	1.53076	2.88938	8.33065	10.194	1.10861e-05	0.00272611	4.06108	ENSDARG00000014891	ROBO2 (1 of 2)	ENSMUSG00000052516	Robo2
A_15_P115760	1.5273	2.88246	10.7565	8.1134	5.46028e-05	0.00580792	2.48221	ENSDARG00000013838	sulf2l	ENSMUSG00000006800	Sulf2
A_15_P104463	1.52693	2.88173	7.20339	6.69527	0.000198706	0.0113304	1.16024	ENSDARG00000020031	cldn11a	ENSMUSG00000037625	Cldn11
LOLS15844	1.5239	2.87568	8.60969	9.10475	2.45755e-05	0.00383972	3.28158	ENSDARG00000063385	CENPE	ENSMUSG00000045328	Cenpe
A_15_P118510	1.51396	2.85592	8.62319	10.875	6.99443e-06	0.00237486	4.50261	ENSDARG00000014685	esco2	ENSMUSG00000022034	Esco2
LOLS15326	1.51385	2.85572	9.59918	9.16498	2.34681e-05	0.00376176	3.32725	ENSDARG00000015911	mcm2	ENSMUSG00000002870	Mcm2
LOLS00782	1.51051	2.84911	8.9844	9.66416	1.61707e-05	0.00319568	3.69384	ENSDARG00000025641	gli2a	ENSMUSG00000048402	Gli2
A_15_P101913	1.49891	2.82629	7.54356	10.3143	1.02005e-05	0.00267551	4.14144	ENSDARG00000091150	MKI67	ENSMUSG00000031004	Mki67
A_15_P119878	1.49569	2.82	12.489	10.9082	6.8437e-06	0.00237486	4.52331	ENSDARG00000012881	slc4a1a	ENSMUSG00000006574	Slc4a1
LOL04446	1.49156	2.81194	7.02203	9.34284	2.05115e-05	0.00356513	3.46026	ENSDARG00000012485	aurka	ENSMUSG00000027496	Aurka
LOLS12500	1.49031	2.80949	7.01485	9.22727	2.23814e-05	0.00370033	3.37414	ENSDARG00000001873	phgdh	ENSMUSG00000053398	Phgdh Gm6756
LOLS09240	1.48914	2.80721	9.6324	11.956	3.54107e-06	0.00175905	5.14053	ENSDARG00000016706	atic	ENSMUSG00000026192	Atic
A_15_P108810	1.48746	2.80395	8.12828	6.45311	0.000252888	0.0129281	0.910494	ENSDARG00000004402	elovl6	ENSMUSG00000041220	Elovl6
LOLS14216	1.48546	2.80007	8.58902	5.32959	0.000848501	0.0247923	-0.35249	ENSDARG00000059693	ADAM33	ENSMUSG00000027318	Adam33
LOLG667	1.48485	2.79889	8.57553	7.81829	7.0336e-05	0.00651755	2.22557	ENSDARG00000036388	slc39a7	ENSMUSG00000024327	Slc39a7
A_15_P116650	1.48073	2.79091	8.80869	11.3922	5.01355e-06	0.00201771	4.81696	ENSDARG00000038151	zgc:92360	ENSMUSG00000020709	Adap2 Adap1
A_15_P117544	1.47386	2.77763	10.1835	6.82885	0.00017444	0.0106332	1.29481	ENSDARG00000041799	cx43	ENSMUSG00000050953	Gja1 Gja6
A_15_P108270	1.47331	2.77658	10.6682	7.09856	0.000134877	0.00933977	1.55983	ENSDARG00000055945	asph	ENSMUSG00000029348	Asphd2 Asphd1
LOLS00224	1.46821	2.76679	11.8317	9.74878	1.52066e-05	0.00314385	3.75395	ENSDARG00000021149	cbr1l	ENSMUSG00000022947	Cbr3 Cbr1
A_15_P115347	1.46432	2.75933	8.43442	5.51137	0.000690006	0.0220715	-0.135943	ENSDARG00000057241	tnfsf10l2	ENSMUSG00000039304	Tnfsf10
LOLS04273	1.46421	2.75913	9.57098	11.4723	4.76752e-06	0.00200554	4.86409	ENSDARG00000019507	mcm5	ENSMUSG00000005410	Mcm5
A_15_P108176	1.46232	2.7555	14.0956	5.58939	0.000632259	0.0210846	-0.0444867	ENSDARG00000012066	dcn	ENSMUSG00000019929	Dcn
LOLS02964	1.4615	2.75395	9.06095	9.70532	1.56934e-05	0.00318871	3.72315	ENSDARG00000061985	RBM47	ENSMUSG00000070780	Rbm47
A_15_P112469	1.46091	2.75283	8.45983	8.34458	4.50128e-05	0.00516244	2.67703	ENSDARG00000002304	gins2	ENSMUSG00000031821	Gins2
A_15_P107554	1.46016	2.75139	7.38625	8.374	4.39338e-05	0.00510852	2.70144	ENSDARG00000014385	chek1	ENSMUSG00000032113	Chek1
A_15_P108274	1.45933	2.7498	7.35634	7.28783	0.000113103	0.00847288	1.74061	ENSDARG00000036990	dctd	ENSMUSG00000031562	Dctd
LOLG343	1.45932	2.7498	7.78565	6.33527	0.000285053	0.0135985	0.786212	ENSDARG00000010946	cbsb	ENSMUSG00000024039	Cbs
LOLS11600	1.45932	2.74979	9.34676	5.88727	0.000456174	0.0173741	0.296598	ENSDARG00000029795	C11H1orf93	ENSMUSG00000029059	2810405K02Rik
LOLS10179	1.45848	2.74819	9.89854	7.29456	0.000112405	0.00847288	1.74696	ENSDARG00000038010	rac2	ENSMUSG00000033220	Rac2
[truncated: 727 more rows]

## Sheet: 4dpa down
filtered adj.P.Val < 0.05, FC > [1.2]
[truncated: 478 more rows]

## Sheet: 7 dpa up
filtered adj.P.Val < 0.05, FC > [1.2]
[truncated: 1,467 more rows]

## Sheet: 7 dpa down
filtered adj.P.Val < 0.05, FC > [1.2]
[truncated: 1,254 more rows]
