# Supplementary material for: BMP signaling promotes zebrafish heart regeneration via alleviation of replication stress
Source: Nat Commun. 2025 Feb 17;16:1708. doi: 10.1038/s41467-025-56993-6 (PMC11832743; doi:10.1038/s41467-025-56993-6)
Supplement: Supplementary file 7 — Source Data [file 41467_2025_56993_MOESM7_ESM.zip › Source Data.xlsx]

## Sheet: Figure 1B
	The final figure in the manuscript is a merge of both section1 and section 2 mentioned below
Section 1: raw values for rad51, rad54l, xrcc5, gtf2h4, fen1, rpa2 and chaf1a
		replicate 1	replicate 2	replicate 3	average	std dev	sem	pvalue				CI error		CI error	CI error
rad51	Sham + DMSO	0.955057	1.06456	0.98038	1	0.0573289	0.0330989	0.00572373		Sham + DMSO	1	0.0454184	0.0330989	0.0454184	0.0454184
	7dpi + DMSO	4.34457	2.73928	3.448	3.51062	0.804479	0.464466			7dpi + DMSO	3.51062	0.637342	0.464466	0.637342	0.637342
rad54l	Sham + DMSO	1.06915	0.970615	0.960237	1	0.060108	0.0347034	0.0219978		Sham + DMSO	1	0.0476201	0.0347034	0.0476201	0.0476201
	7dpi + DMSO	5.59435	3.16125	3.14131	3.96564	1.41054	0.814378			7dpi + DMSO	3.96564	1.11749	0.814378	1.11749	1.11749
xrcc5	Sham + DMSO	0.703488	1.01034	1.28618	1	0.291482	0.168287	0.0203713		Sham + DMSO	1	0.230924	0.168287	0.230924	0.230924
	7dpi + DMSO	1.70395	1.80985	2.31737	1.94372	0.327891	0.189308			7dpi + DMSO	1.94372	0.259769	0.189308	0.259769	0.259769
gtf2h4	Sham + DMSO	1.04203	1.08158	0.876397	1	0.108855	0.0628476	0.0162142		Sham + DMSO	1	0.0862397	0.0628476	0.0862397	0.0862397
	7dpi + DMSO	1.95184	1.39117	1.79408	1.71236	0.289133	0.166931			7dpi + DMSO	1.71236	0.229063	0.166931	0.229063	0.229063
fen1	Sham + DMSO	0.942862	1.15841	0.898728	1	0.13895	0.0802227	0.0450935		Sham + DMSO	1	0.110082	0.0802227	0.110082	0.110082
	7dpi + DMSO	2.88921	1.55233	2.01378	2.08511	0.770919	0.44509			7dpi + DMSO	2.08511	0.610755	0.44509	0.610755	0.610755
rpa2	Sham + DMSO	0.983952	0.97311	1.04294	1	0.037579	0.0216962	0.00540774		Sham + DMSO	1	0.0297716	0.0216962	0.0297716	0.0297716
	7dpi + DMSO	3.28447	2.17492	2.93874	2.79938	0.567749	0.32779			7dpi + DMSO	2.79938	0.449795	0.32779	0.449795	0.449795
chaf1a	Sham + DMSO	1.01334	1.01501	0.971647	1	0.024569	0.0141849	0.0195145		Sham + DMSO	1	0.0194646	0.0141849	0.0194646	0.0194646
	7dpi + DMSO	3.20744	1.79039	2.97704	2.65829	0.760399	0.439016			7dpi + DMSO	2.65829	0.60242	0.439016	0.60242	0.60242
				Uninjured	7 dpi	uninjured error	7 dpi error
			atm	1	2.55	0.38	0.53
			atr	1	0.89	0.18	0.23													gene	p value
			prkdc	1	1.28	0.07	0.29													rad51	0.00572373
			rad51	1	3.51062	0.0454184	0.637342													rad54l	0.0219978
			rad54l	1	3.96564	0.0476201	1.11749													xrcc5	0.0203713
			xrcc5	1	1.94372	0.230924	0.259769													gtf2h4	0.0162142
			gtf2h4	1	1.71236	0.0862397	0.229063													fen1	0.0450935
			fen1	1	2.08511	0.110082	0.610755													rpa2	0.00540774
			rpa2	1	2.79938	0.0297716	0.449795													chaf1a	0.0195145
			chaf1a	1	2.65829	0.0194646	0.60242
Section 2: raw valuies for stm, atr and dnapkc
								p value
	ATM	7dpi 1_injured	0.902235			2.0549	2.0549	0.0317436
	ATM	7dpi 2_injured	1			2.27756	2.27756
	ATM	7dpi 3_injured	1.45848			3.32177	3.32177				gene	p value
	ATM	uninj 1_uninjured	0.196514			0.447572	0.447572				atm	0.0317436
	ATM	uninj 2_uninjured	0.538597			1.22669	1.22669				atr	0.650394
	ATM	uninj 3_uninjured	0.582087	0.439066	0.439066	1.32574	1.32574				prkdc	0.265628
	atr	7dpi 1_injured	1.36693		1.19904	1.19904		0.650394
	atr	7dpi 2_injured	0.696713		0.611144	0.611144
	atr	7dpi 3_injured	0.990229		0.868611	0.868611
	atr	uninj 1_uninjured	1.37138		1.20295	1.20295
	atr	uninj 2_uninjured	0.840397		0.737181	0.737181
	atr	uninj 3_uninjured	1.20827	1.14001	1.05987	1.05987
	dnapkc	7dpi 1_injured	1.49261		1.33381	1.33381		0.265628
	dnapkc	7dpi 2_injured	1		0.893608	0.893608
	dnapkc	7dpi 3_injured	1.8197		1.6261	1.6261
	dnapkc	uninj 1_uninjured	0.998899		0.892625	0.892625
	dnapkc	uninj 2_uninjured	1.15093		1.02848	1.02848
	dnapkc	uninj 3_uninjured	1.20734	1.11906	1.07889	1.07889
	uninj 1_uninjured	uninj 2_uninjured	uninj 3_uninjured	7dpi 1_injured	7dpi 2_injured	7dpi 3_injured
ATM	0.447572	1.22669	1.32574	2.0549	2.27756	3.32177								ATM			ATR			DNA-PKc
	1			2.55141										uninjured	7dpi		uninjured	7dpi		uninjured	7dpi
	0.0317436													1	2.55		1	0.89		1	1.28
std dev	0.480973			0.676377										0.38	0.53		0.18	0.23		0.07	0.29
CI	0.381047			0.535855
ATR	1.20295	0.737181	1.05987	1.19904	0.611144	0.868611								Uninjured	7 dpi	uninjured error	7 dpi error
	1			0.892933									atm	1	2.55	0.38	0.53
	0.650394												atr	1	0.89	0.18	0.23
std dev	0.238585			0.294704									prkdc	1	1.28	0.07	0.29
ci	0.189017			0.233477
DNA_PKc	0.892625	1.02848	1.07889	1.33381	0.893608	1.6261
	1			1.28451
	0.265628
std dev	0.0963453			0.368726
ci	0.0763288			0.292121

## Sheet: Figure 1D
															replicate 1		replicate 2		replicate 3
															uninjured	7 dpi	uninjured	7 dpi	uninjured	7 dpi
														Gapdh	18200	21500	13800	16800	18100	27600
														gamma h2ax	222	1460	220	954	383	1340
														gamma h2ax /gapdh	0.0121978	0.067907	0.015942	0.0567857	0.0211602	0.0485507
														divide by uninjured ratio average	0.742275	4.13235	0.970123	3.45559	1.28767	2.95447
																	uninjured	injured	uninjured transformed	7 dpi transformed	t test
													just ratios	uninjured 1	0.0121978		0.0121978	0.067907	0.110444	0.26059	0.0020331
														uninjured 2	0.015942		0.015942	0.0567857	0.126262	0.238298
														uninjured 3	0.0211602		0.0211602	0.0485507	0.145466	0.220342
													average ratio		0.0164334

## Sheet: Figure 1E
							gh2ax CMs% time-course
	3 dpi				7 dpi					14 dpi						30 dpi					60 dpi					Uninjured
	h2ax gamma	CMs	%		h2ax gamma	CMs	%			h2ax gamma	CMs	%				h2ax gamma	CMs	%			h2ax gamma	CMs	%			h2ax gamma	CMs	%
h1s1	26	367	7.08447	7.4618	68	455	14.9451	14.9971		56	627	8.93142	9.38261			29	585	4.95726	3.44017							h1s1	305	0	0	0
h1s2	31	432	7.17593		60	400	15			71	722	9.8338				10	520	1.92308								h2s1	580	5	0.862069	0.862069
h1s3	26	320	8.125		65	432	15.0463																			h3s1	645	2	0.310078	0.310078
																										h4s1	395	18	4.55696	4.55696
h2s1	8	208	3.84615	9.37396	86	574	14.9826	13.2932		37	452	8.18584	10.3858			5	352	1.42045	1.0806		19	340	5.58824	5.58824		h5s1	481	14	2.9106	2.9106
h2s2	18	206	8.73786		91	669	13.6024			63	611	10.311				2	270	0.740741
h2s3	39	251	15.5378		41	363	11.2948			69	545	12.6606
h3s1	10	262	3.81679	7.51636	89	698	12.7507	13.7161		39	431	9.04872	8.12968			6	400	1.5	1.29945		12	469	2.55864	2.07297
h3s2	21	299	7.02341		105	768	13.6719			38	527	7.21063				5	455	1.0989			6	378	1.5873
h3s3	37	316	11.7089		110	747	14.7256
h4s1	43	431	9.9768	7.92804	41	284	14.4366	14.7089		40	447	8.94855	5.41291			17	309	5.50162	4.50081		15	715	2.0979	2.16811
h4s2	39	401	9.72569		40	267	14.9813			17	497	3.42052				7	200	3.5			22	768	2.86458
h4s3	12	294	4.08163							19	491	3.86965									14	908	1.54185
h5s1	50	646	7.73994	7.92402	60	500	12	11		43	643	6.6874	7.79877			15	290	5.17241	5.28309		3	589	0.509338	0.92868
h5s2	33	407	8.10811		30	300	10			38	500	7.6				19	371	5.12129			5	574	0.87108
h5s3										46	505	9.10891				20	360	5.55556			7	498	1.40562
h6s1										28	555	5.04505	6.25468			4	397	1.00756	1.47277
h6s2										51	623	8.1862				5	258	1.93798
h6s3										27	488	5.53279
h7s1										14	301	4.65116	7.76133								30	998	3.00601	3.03148
h7s2										28	430	6.51163									29	919	3.1556
h7s3										40	330	12.1212									31	1057	2.93283
h8s1																					53	734	7.22071	6.78749
h8s2																					30	540	5.55556
h8s3																					44	580	7.58621
	Uninjured	3 dpi	7 dpi	14 dpi	30 dpi	60 dpi
	0	7.4618	14.9971	9.38261	3.44017	5.58824
	0.862069	9.37396	13.2932	10.3858	1.0806	2.07297
	0.310078	7.51636	13.7161	8.12968	1.29945	2.16811
	4.55696	7.92804	14.7089	5.41291	4.50081	0.92868
	2.9106	7.92402	11	7.79877	5.28309	3.03148
				6.25468	1.47277	6.78749
				7.76133
	Uninjured	3 dpi	7 dpi	14 dpi	30 dpi	60 dpi
AVG	1.72794	8.04083	13.5431	7.87511	2.84615	3.42949
STD dev	1.94602	0.776843	1.58375	1.70039	1.81246	2.27068
CI	1.19421	0.476724	0.971897	0.881895	1.01534	1.27204
p value	0.000147021		0.00011553	0.000161637

## Sheet: Figure 1F
							PCNA CMs% time-course
		Uninj	3 dpi	7 dpi	14 dpi	30 dpi	60 dpi
		0.144759	14.1616	29.4695	11.3893	1.28272	1.30591		1.14962	0.444301	0.0500398	0.0509442		1	0.317989	0.0456526	0.0277882
		0.356997	10.1348	24.8749	5.94233	1.22977	0.832339		0.970384	0.231814	0.0479739	0.03247
		0	6.71316	28.1907	9.01358	1.39236	0		1.09974	0.351625	0.0543169	0
		0.909417	9.94509	20.9797	7.31261	1.41821	1.35689		0.81843	0.285269	0.0553253	0.052933
		0.385802	12.4424	24.6556	7.09906	0.528244	0.0664894		0.961827	0.276938	0.0206071	0.00259379
	std dev	0.345854	2.81962	3.33332	2.11649	0.367146	0.653207
	CI	0.21224	1.73031	2.04555	1.29882	0.225306	0.400852
	AVG	0.359395	10.6794	25.6341	8.15137	1.17026	0.712325
				5.96545e-05	9.14468e-06	8.66112e-05
		0.00703591
		0.316801
								gh2ax CMs% time-course
		3 dpi				7 dpi					14 dpi						30 dpi					60 dpi					Uninjured
		h2ax gamma	CMs	%		h2ax gamma	CMs	%			h2ax gamma	CMs	%				h2ax gamma	CMs	%			h2ax gamma	CMs	%			h2ax gamma	CMs	%
	h1s1	26	367	7.08447	7.4618	68	455	14.9451	14.9971		56	627	8.93142	9.38261			29	585	4.95726	3.44017							h1s1	305	0	0	0
	h1s2	31	432	7.17593		60	400	15			71	722	9.8338				10	520	1.92308								h2s1	580	5	0.862069	0.862069
	h1s3	26	320	8.125		65	432	15.0463																			h3s1	645	2	0.310078	0.310078
																											h4s1	395	18	4.55696	4.55696
	h2s1	8	208	3.84615	9.37396	86	574	14.9826	13.2932		37	452	8.18584	10.3858			5	352	1.42045	1.0806		19	340	5.58824	5.58824		h5s1	481	14	2.9106	2.9106
	h2s2	18	206	8.73786		91	669	13.6024			63	611	10.311				2	270	0.740741
	h2s3	39	251	15.5378		41	363	11.2948			69	545	12.6606
	h3s1	10	262	3.81679	7.51636	89	698	12.7507	13.7161		39	431	9.04872	8.12968			6	400	1.5	1.29945		12	469	2.55864	2.07297
	h3s2	21	299	7.02341		105	768	13.6719			38	527	7.21063				5	455	1.0989			6	378	1.5873
	h3s3	37	316	11.7089		110	747	14.7256
	h4s1	43	431	9.9768	7.92804	41	284	14.4366	14.7089		40	447	8.94855	5.41291			17	309	5.50162	4.50081		15	715	2.0979	2.16811
	h4s2	39	401	9.72569		40	267	14.9813			17	497	3.42052				7	200	3.5			22	768	2.86458
	h4s3	12	294	4.08163							19	491	3.86965									14	908	1.54185
	h5s1	50	646	7.73994	7.92402	60	500	12	11		43	643	6.6874	7.79877			15	290	5.17241	5.28309		3	589	0.509338	0.92868
	h5s2	33	407	8.10811		30	300	10			38	500	7.6				19	371	5.12129			5	574	0.87108
	h5s3										46	505	9.10891				20	360	5.55556			7	498	1.40562
	h6s1										28	555	5.04505	6.25468			4	397	1.00756	1.47277
	h6s2										51	623	8.1862				5	258	1.93798
	h6s3										27	488	5.53279
	h7s1										14	301	4.65116	7.76133								30	998	3.00601	3.03148
	h7s2										28	430	6.51163									29	919	3.1556
	h7s3										40	330	12.1212									31	1057	2.93283
	h8s1																					53	734	7.22071	6.78749
	h8s2																					30	540	5.55556
	h8s3																					44	580	7.58621
		Uninjured	3 dpi	7 dpi	14 dpi	30 dpi	60 dpi
		0	7.4618	14.9971	9.38261	3.44017	5.58824
		0.862069	9.37396	13.2932	10.3858	1.0806	2.07297
		0.310078	7.51636	13.7161	8.12968	1.29945	2.16811
		4.55696	7.92804	14.7089	5.41291	4.50081	0.92868
		2.9106	7.92402	11	7.79877	5.28309	3.03148
					6.25468	1.47277	6.78749
					7.76133
		Uninjured	3 dpi	7 dpi	14 dpi	30 dpi	60 dpi
	AVG	1.72794	8.04083	13.5431	7.87511	2.84615	3.42949
	STD dev	1.94602	0.776843	1.58375	1.70039	1.81246	2.27068
	CI	1.19421	0.476724	0.971897	0.881895	1.01534	1.27204
	p value	0.000147021		0.00011553	0.000161637

## Sheet: Figure 1G
gammah2a.x percentage calculated for each border area (150 micrometre border zone divided further into zones of 50 micrometers)												s means section
h1s1	<50uM	50-100uM	100-150uM	>150uM		h1s2	<50uM	50-100uM	100-150uM	>150uM		h1s3	<50uM	50-100uM	100-150uM	>150uM
h2ax gamma	56	21	9	34		h2ax gamma	30	14	19	36		h2ax gamma	10	8	0	33
CMs	180	178	160	511		CMs	152	200	235	511		CMs	199	166	160	488
% h2ax g	31.1111	11.7978	5.625	6.65362		% h2ax g	19.7368	7	8.08511	7.04501		% h2ax g	5.02513	4.81928	0	6.7623
h2s1	<50uM	50-100uM	100-150uM	>150uM		h2s2	<50uM	50-100uM	100-150uM	>150uM		h2s3	<50uM	50-100uM	100-150uM	>150uM
h2ax gamma	30	9	23	47		h2ax gamma	47	7	3	12		h2ax gamma	47	3	0	7
CMs	147	170	180	488		CMs	207	205	259	532		CMs	227	176		433
% h2ax g	20.4082	5.29412	12.7778	9.63115		% h2ax g	22.7053	3.41463	1.1583	2.25564		% h2ax g	20.7048	1.70455	0	1.61663
h3s1	<50uM	50-100uM	100-150uM	>150uM		h3s2	<50uM	50-100uM	100-150uM	>150uM		h3s3	<50uM	50-100uM	100-150uM	>150uM
h2ax gamma	37	3	2	5		h2ax gamma	26	11	0	13		h2ax gamma	26	7	0	2
CMs	181	163	132	613		CMs	169	152	140	644		CMs	171	184		587
% h2ax g	20.442	1.84049	1.51515	0.815661		% h2ax g	15.3846	7.23684	0	2.01863		% h2ax g	15.2047	3.80435	0	0.340716
h4s1	<50uM	50-100uM	100-150uM	>150uM		h4s2	<50uM	50-100uM	100-150uM	>150uM		h4s3	<50uM	50-100uM	100-150uM	>150uM
h2ax gamma	42	14	1	0		h2ax gamma	46	8	0	0		h2ax gamma	24	2	0	30
CMs	215	208	197	589		CMs	253	221	206	680		CMs	138	162	170	711
% h2ax g	19.5349	6.73077	0.507614	0		% h2ax g	18.1818	3.61991	0	0		% h2ax g	17.3913	1.23457	0	4.21941
h5s1	<50uM	50-100uM	100-150uM	>150uM		h5s2	<50uM	50-100uM	100-150uM	>150uM		h5s3	<50uM	50-100uM	100-150uM	>150uM
h2ax gamma	19	7	0	0		h2ax gamma	34	2	0	0		h2ax gamma	26	2	0	0
CMs	210	189	0	0		CMs	255	187				CMs	185	163
% h2ax g	9.04762	3.7037	0	0		% h2ax g	13.3333	1.06952	0	0		% h2ax g	14.0541	1.22699	0	0
h6s1	<50uM	50-100uM	100-150uM	>150uM		h6s1	<50uM	50-100uM	100-150uM	>150uM
h2ax gamma	26	20	0	18		h2ax gamma	20	13	7	17
CMs	205	200	198	634		CMs	140	162	144	488
% h2ax g	12.6829	10	0	2.83912		% h2ax g	14.2857	8.02469	4.86111	3.48361
	<50uM	50-100uM	100-150uM	>150uM
h1s1	31.1111	11.7978	5.625	6.65362		Final numbers for plotting
h1s2	19.7368	7	8.08511	7.04501			<50uM	50-100uM	100-150uM	>150uM
h1s3	5.02513	4.81928	0	6.7623		h1	18.6244	7.87234	4.57004	6.82031
AVG	18.6244	7.87234	4.57004	6.82031		h2	21.2728	3.4711	4.64536	4.50114
						h3	17.0104	4.29389	0.505051	1.05834
h2s1	20.4082	5.29412	12.7778	9.63115		h4	18.3693	3.86175	0.169205	1.40647
h2s2	22.7053	3.41463	1.1583	2.25564		h5	13.6742	6.41723	1.62037	2.10757
h2s3	20.7048	1.70455	0	1.61663		h6	13.4843	9.01235	2.43056	3.16136
AVG	21.2728	3.4711	4.64536	4.50114
						AVG	17.0726	5.82144	2.32343	3.17586
h3s1	20.442	1.84049	1.51515	0.815661		std dev	3.0384	2.29961	1.94379	2.18149
h3s2	15.3846	7.23684	0	2.01863		CI	1.70211	1.28824	1.08891	1.22207
h3s3	15.2047	3.80435	0	0.340716		t test	2.81604e-05	0.01738
AVG	17.0104	4.29389	0.505051	1.05834
h4s1	19.5349	6.73077	0.507614	0
h4s2	18.1818	3.61991	0	0			<50	50-100	100-150	>150
h4s3	17.3913	1.23457	0	4.21941
AVG	18.3693	3.86175	0.169205	1.40647
h5s1	12.6829	10	0	2.83912
h5s2	14.2857	8.02469	4.86111	3.48361
h5s3	14.0541	1.22699	0	0
AVG	13.6742	6.41723	1.62037	2.10757
h6s1	12.6829	10	0	2.83912
h6s2	14.2857	8.02469	4.86111	3.48361
h6s3
AVG	13.4843	9.01235	2.43056	3.16136

## Sheet: Figure 1H
std cv
8000	0.08
4000	0.754							ELISA for uninjured, uninjured + h2o2, 7 dpi and 7dpi +h2o2
2000	0.838
1000	1.091
500	1.02
250	1.12
125	1.133
62.5	1.285
					Std curve	sample OD	sample OD	sample OD	sample OD	sample OD
					0.15	0.144	0.074	0.225	0.366	0.12
	0.690667				1.073	1.146	1.027	1.089	1.183	1.149
	0.828333				0.849	0.68	0.453	0.481	0.285	0.167
	0.491667				0.937	0.805	0.962	1.038	1.212	1.133
	0.877				0.58	0.246	0.118	0.136	0.192	0.13
	0.4667				0.968	0.881	0.839	1.026	1.131	1.178
	0.63967				0.555	0.273	0.264	0.521	0.301	0.26
	0.511				0.776	0.818	0.718	0.793	0.883	0.955
	0.607											Concentration					First rep normalised to uninjured
	0.598333			R=0.73
	0.733333						1	2	3	4		u+p	unin	i+p	i		uninj+prdx	uninj	inj+prdx	injured
	0.56						0.690667	0.828333	0.491667	0.877		2262.78	1096.92	6444.89	849.194		0.835976	0.405252	2.38104	0.313731
	0.893333						0.466667	0.639667	0.511	0.607		7350.61	2958.98	5821.74	3513.67		2.71565	1.09318	2.15082	1.29811
	0.541333						0.598333	0.733333	0.56	0.893333		3677.55	1807.93	4499.07	779.287		1.35865	0.667931	1.66216	0.287904
	0.717333						0.541333	0.541333	0.476667	0.797667		4963.21	4963.21	6973.97	1288.92		1.83364	1.83364	2.5765	0.476186
	0.476667											4563.54	2706.76	5934.92	1607.77
	0.797667
					std curve	sample OD	sample OD	sample OD					average OD
					0.0814	0.1954	0.2171	0.2575					0.1951	0.22525	0.259
					0.1134	0.1948	0.2334	0.2605
					0.167	0.1798	0.2462	0.1565					0.1751	0.24385	0.14655
					0.2044	0.1704	0.2415	0.1366
					0.3249	0.1272	0.1525	0.2112					0.12615	0.15725	0.2207
					0.4299	0.1251	0.162	0.2302
					0.523	0.2108	0.1574	0.4653					0.2244	0.1678	0.369
					0.5654	0.238	0.1782	0.2727									Second rep normalised to uninjured
												Concentration
												u	u+p	i	i+p		u	u+p	i	i+p
				R=0.97						1176.5		882.219	2420.3	992.966	1467.12		0.876505	2.40462	0.986535	1.45761
												960.844	1366.87	931.774	1241.99		0.95462	1.35802	0.925738	1.23395
										1360.95		1176.5	1238.39	1052.22	1360.95		1.16888	1.23037	1.0454	1.35213
												1006.52
										2420.3
										992.966
										931.774
										882.219
										1241.99
										1467.12
										1366.87
										1238.39
										960.844
										1052.22

## Sheet: Figure 2A
		untreated																HU treated
			h2ax	Total EdU %	Cms	total gamma h2ax%	total gammah2ax average		h2ax and edu double positive	double positive/total EdU	% of double positive/total gammah2ax	average	% of double positive/totalEdU average						h2ax	Cms	%			h2ax and edu double positive	% of double positive cells	average		Apply SQRT transformations for significance
		h1s1	86	40.9722	432	19.9074	16.0306		69	45.3291	80.2326	82.6033	52.197					h1s1	70	388	18.0412	19.8233		11	15.7143	30.2381
		h1s2	61	32.5792	442	13.8009			48	54.6448	78.6885							h1s2	60	280	21.4286			20	33.3333			Proportion of gamma h2a.x cells replicating
		h1s3	63	35.8447	438	14.3836			56	56.6171	88.8889							h1s3	60	300	20			25	41.6667			untreated	HU	untreated norm	HU norm	Unt tranformed	HU transformed
																												82.6033	30.2381	1.01841	0.372804	9.08864	5.49892
		h2s1	104	31.8493	584	17.8082	17.43		77	39.8056	74.0385	80.3203	45.777					h2s1										80.3203	36.3994	0.990264	0.448766	8.96216	6.03319
		h2s2	51	37.9562	411	12.4088			43	54.0473	84.3137							h2s2										69.655	25.5369	0.858772	0.314843	8.34596	5.05341
		h2s3	115	36.4683	521	22.0729			95	43.4783	82.6087							h2s3										92.0684	44.8718	1.13511	0.553221	9.59523	6.69864
																												93.3266	32.1604	1.15062	0.396503	9.66057	5.67101
		h3s1	52	27.3585	530	9.81132	10.9351		35	46.4191	67.3077	69.655	46.3833					h3s1	103	507	20.3156	24.7131		25	24.2718	36.3994		68.7062	40.1007	0.847074	0.4944	8.28892	6.33251
		h3s2	45	41.2935	402	11.194			34	45.5154	75.5556							h3s2	119	440	27.0455			49	41.1765				43.5328		0.536713		6.59794
		h3s3	59	28	500	11.8			39	47.2155	66.1017							h3s3	64	239	26.7782			28	43.75							ttest on transformed values	2.28e-06
		h4s1	62	28.2258	496	12.5	11.6025		61	70.2765	98.3871	92.0684	70.6703					h4s1	66	369	17.8862	22.0159		18	27.2727	25.5369
		h4s2	50	31.6279	430	11.6279			48	70.5882	96							h4s2	115	508	22.6378			37	32.1739
		h4s3	44	27.9126	412	10.6796			36	71.1462	81.8182							h4s3	134	525	25.5238			23	17.1642
		h5s1	36	36.2264	530	6.79245	8.3919		36	52.0833	100	93.3266	55.0326					h5s1	65	554	11.7329	13.3809		25	38.4615	44.8718
		h5s2	46	30.426	493	9.33063			40	57.971	86.9565							h5s2	78	519	15.0289			40	51.2821
		h5s3	43	35.5789	475	9.05263			40	55.0433	93.0233							h5s3
		h6s1	40	28.5714	420	9.52381	9.3526		25	52.0833	62.5	68.7062	65.2289					h6s1	71	311	22.8296	23.6859		25	35.2113	32.1604
		h6s2	46	23.5897	390	11.7949			26	61.4367	56.5217							h6s2	63	258	24.4186			26	41.2698
		h6s3	31	23.0435	460	6.73913			27	82.1668	87.0968							h6s3	70	294	23.8095			14	20
		SUM of gamma h2a.x	1034					sum oif double positives	835									h7s1	101	430	23.4884	25.4698		28	27.7228	40.1007
																		h7s2	91	446	20.4036			50	54.9451
																		h7s3	93	286	32.5175			35	37.6344
					TOTAL gamma h2a.x cells
					16.0306	19.8233												h8s1	74	245	30.2041	20.5882		38	51.3514	43.5328
					17.43	24.7131												h8s2	56	272	20.5882			20	35.7143
					10.9351	22.0159												h8s3
					10.2947	13.3809
					7.44851	23.6859																			Proportion of gamma h2a.x cells replicating	proportion of gamma h2a.x cells not replicating	no HU stressed cell % (100 minus stressed cells)
					9.3526	25.4698																			82.6033	30.2381	17.3967
						20.5882																			80.3203	36.3994	19.6797
				AVG	11.9153	21.3824																			69.655	25.5369	30.345
				STD DEV	3.93584	4.09459																			92.0684	44.8718	7.93157
				CI	2.20486	2.12363																			93.3266	32.1604	6.67341
				t test	0.00141331																				68.7062	40.1007	31.2938
																										43.5328
																								AVG	81.1133	36.12	18.8867
																								STD DEV	10.5571	7.18499	10.5571
																								CI	5.91407	3.72646
																								CI 95%	8.4416
				TOTAL gamma h2a.x cells (apply SQRT transformation)
				unt	HU	unt norm.	HU norm.	unt trans.	HU trans.
				16.0306	19.8233	1.34598	1.66442	4.00383	4.45233
				17.43	24.7131	1.46347	2.07499	4.17492	4.97123
				10.9351	22.0159	0.918146	1.84852	3.30683	4.69211
				10.2947	13.3809	0.864373	1.1235	3.20853	3.65799
				7.44851	23.6859	0.6254	1.98874	2.7292	4.86682
				9.3526	25.4698	0.785273	2.13852	3.0582	5.04676
					20.5882		1.72865		4.53743
							t test	0.00220696
			untreated WT
			gamma h2ax	edu	double positive	CMs	gamma h2ax %	avg gamma h2ax	Edu %		double positive%		gamma h2ax to edu ratio		stress free proliferation
		h1s1	35	117	27	249	14.0562	14.0562	46.988	46.988	10.8434	10.8434	77.1429	77.1429	36.1446	36.1446
		h2s1	45	97	26	357	12.605	12.5663	27.1709	25.8333	7.28291	7.38785	57.7778	56.5485	19.888	18.4454
		h2s2	47	85	26	347	13.5447		24.4957		7.4928		55.3191		17.0029
		h2s3	41			355	11.5493
		h3s1	22	63	18	248	8.87097	7.40352	25.4032	27.5418	7.25806	5.91214	81.8182	79.3706	18.1452	21.6297
		h3s2	13	65	10	219	5.93607		29.6804		4.56621		76.9231		25.1142
		h4s1	8	56	6	299	2.67559	2.97178	18.7291	18.8417	2.00669	2.14714	75	72.5	16.7224	16.6945
		h4s2	10	58	7	306	3.26797		18.9542		2.28758		70		16.6667
		h5s1	26	80	16	291	8.93471	6.95183	27.4914	26.3233	5.49828	4.61249	61.5385	68.2692	21.9931	21.7108
		h5s2	16	81	12	322	4.96894		25.1553		3.72671		75		21.4286
		h6s1	13	99	7	309	4.20712	4.45343	32.0388	26.8549	2.26537	2.43817	53.8462	54.7009	29.7735	24.4168
		h6s2	18	83	10	383	4.69974		21.671		2.61097		55.5556		19.0601
							ratio of double positive to overall h2ax gamma
							77.1429
							56.5485
							79.3706
							72.5
							68.2692
							54.7009
						Mean	68.0887
			Untreated					HU treated
			edu	cms	%				edu	cms	%
		h1s1	177	432	40.9722	36.4654		h1s1	50	388	12.8866	14.6289
		h1s2	144	442	32.5792			h1s2	42	280	15
		h1s3	157	438	35.8447			h1s3	48	300	16
		h2s1	186	584	31.8493	35.4246		h3s1	94	507	18.5404	22.7422
		h2s2	156	411	37.9562			h3s2	110	440	25
		h2s3	190	521	36.4683			h3s3	59	239	24.6862
		h3s1	145	530	27.3585	32.2173		h4s1	53	369	14.3631	18.7272
		h3s2	166	402	41.2935			h4s2	106	508	20.8661
		h3s3	140	500	28			h4s3	110	525	20.9524
		h4s1	140	496	28.2258	29.2554		h5s1	107	554	19.3141	21.0251
		h4s2	136	430	31.6279			h5s2	118	519	22.736
		h4s3	115	412	27.9126			h5s3
		h5s1	192	530	36.2264	34.0771		h6s1	63	311	20.2572	20.2761
		h5s2	150	493	30.426			h6s2	45	258	17.4419
		h5s3	169	475	35.5789			h6s3	68	294	23.1293
		h6s1	120	420	28.5714	25.0682		h7s1	71	430	16.5116	15.096
		h6s2	92	390	23.5897			h7s2	80	446	17.9372
		h6s3	106	460	23.0435			h7s3	31	286	10.8392
								h8s1	41	245	16.7347	14.4335
								h8s2	33	272	12.1324
								h8s3
					TOTAL EdU (proliferation inhibited by EdU)
						36.4654	14.6289
						35.4246	22.7422
						32.2173	18.7272
						29.2554	21.0251
						34.0771	20.2761
						25.0682	15.096
							14.4335
					AVG	32.0847	18.1327
					std dev	4.27945	3.40938
					CI	2.39735	1.76826
						TOTAL EdU (proliferation inhibited by EdU)
							Untreated	HU	untreated norm	HU norm	Untreated trans.	HU trans.
							36.4654	14.6289	1.1367	0.456012	6.03866	3.82477
							35.4246	22.7422	1.10426	0.708922	5.95186	4.76888
							32.2173	18.7272	1.00428	0.583766	5.67603	4.3275
							29.2554	21.0251	0.911953	0.655394	5.40883	4.58531
							34.0771	20.2761	1.06225	0.632048	5.83756	4.5029
							25.0682	15.096	0.781428	0.470574	5.00682	3.88536
								14.4335		0.449923		3.79915
										t test	5.21585e-05

## Sheet: Figure 2B
					edu+gh2ax+Cms% over edu+ CMs from untreated and hydroxyurea
												s means section
Hydroxyurea
hearts	h2ax gamma	h2ax gamma %	Average			edu	edu %	Average		double positive	double positive %	Average		% edu double positive	avg		total CMs
h1s1	41	20.5	19.8818			20	10	8.49458		6	3	4.3234		30	52.9513		200
h1s2	60	19.2926				23	7.3955			15	4.82315			65.2174			311
h1s3	54	19.8529				22	8.08824			14	5.14706			63.6364			272
h2s1	28	13.0841	14.3755			16	7.47664	5.33452		4	1.86916	1.48896		25	31.5476		214
h2s2	34	16.6667				7	3.43137			4	1.96078			57.1429			204
h2s3	21	13.3758				8	5.09554			1	0.636943			12.5			157
h3s1	47	18.2171	15.3653			23	8.91473	7.97546		16	6.20155	4.24279		69.5652	52.1739		258
h3s2	47	14.2424				23	6.9697			10	3.0303			43.4783			330
h3s3	39	13.6364				23	8.04196			10	3.4965			43.4783			286
h4s1	46	14.6965	16.3723			25	7.98722	7.73831		12	3.83387	3.578		48	45.529		313
h4s2	43	21.608				16	8.0402			10	5.02513			62.5			199
h4s3	41	12.8125				23	7.1875			6	1.875			26.087			320
h5s1	19	12.1795	11.473			5	3.20513	5.28586		2	1.28205	2.1756		40	43.3041		156
h5s2	28	10.8949				12	4.66926			7	2.72374			58.3333			257
h5s3	27	11.3445				19	7.98319			6	2.52101			31.5789			238
h6s1	47	16.9065	16.0617			29	10.4317	12.3161		9	3.23741	3.88962		31.0345	31.7812		278
h6s2	44	17.4603				32	12.6984			13	5.15873			40.625			252
h6s3	38	13.8182				38	13.8182			9	3.27273			23.6842			275
Untreated
hearts	h2ax gamma	%	Average			edu	%	Average		double positive	%	Average		% edu double positive	avg		total CMs
h1s1	3	1.81818	0.958794			9	5.45455	8.30848		1	0.606061	0.378387		11.1111	4.6841		165
h1s2	0	0				2	1.48148			0	0			0			135
h1s3	2	1.0582				34	17.9894			1	0.529101			2.94118			189
h2s21	1	0.588235	0.732838			30	17.6471	13.7613		0	0	0.177305		0	1.19048		170
h2s22	2	1.06383				28	14.8936			1	0.531915			3.57143			188
h2s23	1	0.546448				16	8.74317			0	0			0			183
h3s1	0	0	0			11	6.47059	6.47059		0	0	0		0	0		170
h3s2
h4s1	3	1.0101	0.3367			20	6.73401	7.08784		1	0.3367	0.112233		5	1.66667		297
h4s2	0	0				8	5.09554			0	0			0			157
h4s3	0	0				25	9.43396			0	0			0			265
h5s1	8	2.31214	1.35387			45	13.0058	10.7402		5	1.44509	0.790885		11.1111	6.78756		346
h5s2	2	0.653595				37	12.0915			2	0.653595			5.40541			306
h5s3	4	1.09589				26	7.12329			1	0.273973			3.84615			365
h6s1	2	1.11732	0.372439			11	6.14525	8.02799		0	0	0		0	0		179
h6s2	0	0				25	11.3122			0	0			0			221
h6s3	0	0				22	6.62651			0	0			0			332
h7s1
h7s2
h7s3
					h2ax gamma				overall EdU				Double positive
					Untreated	HU 50mM			Untreated	HU 50mM			Untreated	HU 50mM		Untreated normalised	HU 50mM normalised	Untreated transformed	HU 50mM transformed
					0.958794	19.8818			8.30848	8.49458			4.6841	52.9513		1.96811	22.2484	1.40289	4.71682
					0.732838	14.3755			13.7613	5.33452			1.19048	31.5476		0.5002	13.2553	0.707248	3.64078
					0	15.3653			6.47059	7.97546			0	52.1739		0	21.9218	0	4.68207
					0.3367	16.3723			7.08784	7.73831			1.66667	45.529		0.70028	19.1298	0.836827	4.37377
					1.35387	11.473			10.7402	5.28586			6.78756	43.3041		2.85191	18.195	1.68876	4.26556
					0.372439	16.0617			8.02799	12.3161			0	31.7812		0	13.3535	0	3.65424
				AVG	0.625774	15.5883		AVG	9.06606	7.85747		AVG	2.38813	42.8812
				Std Dev	0.488228	2.74699		Std Dev	2.72577	2.58038		Std Dev	2.75636	9.45103
				CI	0.273505	1.53886		CI	1.52698	1.44553		CI	1.54411	5.29446
					1.24231e-07				0.448564				1.48409e-06
			h2ax gamma			transform
			Untreated	HU 50mM		Untreated	HU 50mM
			0.958794	19.8818		0.97918	4.45891
			0.732838	14.3755		0.856059	3.79151
			0	15.3653		0	3.91986
			0.3367	16.3723		0.580259	4.04628
			1.35387	11.473		1.16356	3.38718
			0.372439	16.0617		0.610278	4.0077
					t test	5.23759e-08

## Sheet: Figure 2C
					foci vs pannuclear
						s means section
	E50 untreated group															taken from timecourse 7 dpi group		pan nuclear	foci	%Pannuclear	average pan nuclear	% Foci	average foci
		total gamma h2ax	pan nuclear	foci	% pan nuclear	% foci	AVERAGE PAN NUCLEAR	AVERAGE FOCI								h1s1	68	50	18	73.5294	76.7647	26.4706	23.2353
	h1s1	86	71	15	82.5581	17.4419	86.0761	13.9239								h1s2	60	48	12	80		20
	h1s2	61	51	10	83.6066	16.3934										h1s3	65
	h1s3	63	58	5	92.0635	7.93651
												AVERAGE PAN NUCLEAR	AVERAGE FOCI			h2s1	86	54	11	62.7907	75.3571	12.7907	16.5034
	h2s1	104	91	13	87.5	12.5	88.8654	11.1346				87.7829	12.2171			h2s2	91	82	9	90.1099		9.89011
	h2s2	51	43	8	84.3137	15.6863					SD	25.319	7.42007			h2s3	41	30	11	73.1707		26.8293
	h2s3	115	109	6	94.7826	5.21739					confidence interval	10.2235	10.2235
																h3s1	89	73	16	82.0225	84.4837	17.9775	15.5163
	h3s1	52	42	10	80.7692	19.2308	89.2834	10.7166								h3s2	105	96	9	91.4286		8.57143
	h3s2	45	43	2	95.5556	4.44444										h3s3	110	88	22	80		20
	h3s3	59	54	5	91.5254	8.47458
																h4s1	41	33	8	80.4878	82.7439	19.5122	17.2561
	h4s1	62	57	5	91.9355	8.06452	91.7058	8.29423								h4s2	40	34	6	85		15
	h4s2	50	45	5	90	10										h4s3
	h4s3	44	41	3	93.1818	6.81818
																h5s1	60	52	8	86.6667	73.3333	13.3333	26.6667
	h5s1	36	33	3	91.6667	8.33333	90.3971	9.60285								h5s2	30	18	12	60		40
	h5s2	46	43	3	93.4783	6.52174										h5s3
	h5s3	43	37	6	86.0465	13.9535
																gross total	886
	h6s1	40	35	5	87.5	12.5	90.7842	9.21576
	h6s2	46	42	4	91.3043	8.69565
	h6s3	31	29	2	93.5484	6.45161
	gross total	1034
	h1		1	0	100	0	100	0
From denise			1	0	100	0
	h2		0.94	0.06	94	6	87	13
			0.8	0.2	80	20
	h3		0.85	0.15	85	15	77.5	22.5
			0.7	0.3	70	30
						0
	h4		0.83	0.17	83	17	71	29
			0.59	0.41	59	41
	h5		0.86	0.14	86	14	93	7
			1	0	100	0
							AVERAGE PAN NUCLEAR	AVERAGE FOCI
							86.0761	13.9239
							88.8654	11.1346
							89.2834	10.7166
							91.7058	8.29423
							90.3971	9.60285
							90.7842	9.21576
							100	0
							87	13
							77.5	22.5
							71	29
							93	7
							76.7647	23.2353
							75.3571	16.5034
							84.4837	15.5163
							82.7439	17.2561
							73.3333	26.6667
					used for plot in figure	average	84.8934	14.5979
						std dev	7.86345	7.4842
						CI	3.82193	3.82193

## Sheet: Figure 2D
												replicate 1		replicate 2		replicate 3
												uninjured	7 dpi	uninjured	7 dpi	uninjured	7 dpi
											Gapdh	18200	21500	13800	16800	18100	27600
											phospho S33 Rpa32	781	1210	475	1320	740	2010
											phospho S33 rpa32 /gapdh	0.0429121	0.0562791	0.0344203	0.0785714	0.040884	0.0728261
											divide by uninjured ratio average	1.08914	1.4284	0.873611	1.9942	1.03766	1.84838
												uninjured	injured	uninjured transformed	injured transformed	t test
										just ratios	uninjured 1	0.0429121	0.0562791	0.207152	0.237232	0.0222231
											uninjured 2	0.0344203	0.0785714	0.185527	0.280306
											uninjured 3	0.040884	0.0728261	0.202198	0.269863
										average ratio		0.0394055

[truncated: 54 more sheets: Figure 2E, Figure 2F, Figure 2G, Figure 2H, Figure 3A, Figure 3B, Figure 3C, Figure 3D, Figure 4B, Figure 4C, Figure 4D, Figure 4E, Figure 4F, Figure 5B, Figure 5C, Figure 5D, Figure 5E, Figure 6A, Figure 6B, Figure 6C …]
